# Supplementary material for: Nitro­sonium complexation by the tetra­phospho­nate cavitand 5,11,17,23-tetra­methyl-6,10:12,16:18,22:24,4-tetra­kis­(phenyl­phospho­nato-κ2 O,O)resorcin(4)arene
Source: Acta Crystallogr E Crystallogr Commun. 2017 Nov 3;73(Pt 12):1801–5. doi: 10.1107/S2056989017015857 (PMC5730227; doi:10.1107/S2056989017015857)
Supplement: Supplementary file 1 [file e-73-01801-sup1.cif]

##############################################################################
#                                                                            #
# This CIF contains the data in a paper accepted for publication in          #
# Acta Crystallographica Section E. It conforms to the requirements of       #
# Notes for Authors for Acta Crystallographica Section E, and has been       #
# peer reviewed under the auspices of the IUCr Commission on Journals.       #
#                                                                            #
# Full details of the Crystallographic Information File format               #
# are given in the paper "The Crystallographic Information File (CIF):       #
# a New Standard Archive File for Crystallography" by S. R. Hall, F. H.      #
# Allen and I. D. Brown [Acta Cryst. (1991), A47, 655-685].                  #
#                                                                            #
# The current version of the core CIF dictionary is obtainable from          #
# ftp://ftp.iucr.org/pub/cif_core.dic.                                       #
#                                                                            #
# Software is freely available for graphical display of the structure(s)     #
# in this CIF. For information consult the CIF software page                 #
# http://www.iucr.org/resources/cif/software.                                #
#                                                                            #
# This file may be used for bona fide research purposes within the           #
# scientific community so long as proper attribution is given to the journal # 
# article from which it was obtained.                                        #
#                                                                            #
##############################################################################
data_I
_audit_creation_method     'SHELXL-2014/7'
_chemical_name_systematic
;\
Nitrosonium tetrafluoridoborate--\
5,11,17,23-tetramethyl-6,10:12,16:18,22:24,4-tetrakis(phenylphosphonato-\
\k^2^<i>O</i>,<i>O</i>)resorcin(4)arene--dichloromethane (1/1/1)
;
_chemical_name_common     ?
_chemical_formula_moiety     'C56 H44 P4 O12, N O +, B F4 -, (C H2 Cl2)'
_chemical_formula_sum     'C57 H46 B Cl2 F4 N O13 P4'
_chemical_formula_iupac     'C56 H44 P4 O12, N O +, B F4 -, C H2 Cl2'
_chemical_formula_weight     1234.54
_chemical_melting_point     ?
_shelx_space_group_comment
;
The symmetry employed for this shelxl refinement is uniquely defined
by the following loop, which should always be used as a source of
symmetry information in preference to the above space-group names.
They are only intended as comments.
;
_space_group_crystal_system     triclinic
_space_group_name_H-M_alt     'P -1'
_space_group_name_Hall     '-P 1'
loop_
    _space_group_symop_operation_xyz
    'x, y, z'
    '-x, -y, -z'
_cell_length_a     13.8560(10)
_cell_length_b     14.909(2)
_cell_length_c     16.357(2)
_cell_angle_alpha     63.224(2)
_cell_angle_beta     73.137(2)
_cell_angle_gamma     88.093(2)
_cell_volume     2868.2(6)
_cell_formula_units_Z     2
_cell_measurement_reflns_used     250
_cell_measurement_theta_min     1.466
_cell_measurement_theta_max     29.362
_cell_measurement_temperature     190(2)
_exptl_crystal_description     'prismatic'
_exptl_crystal_colour     'colourless'
_exptl_crystal_size_max     0.16
_exptl_crystal_size_mid     0.13
_exptl_crystal_size_min     0.10
_exptl_crystal_density_diffrn     1.429
_exptl_crystal_density_meas     ?
_exptl_crystal_density_method     'not measured'
_exptl_crystal_F_000     1268
_exptl_absorpt_coefficient_mu     0.302
_exptl_absorpt_correction_type     multi-scan
_exptl_absorpt_process_details
;
(SADABS; Bruker, 2008)
;
_exptl_absorpt_correction_T_min     0.8119
_exptl_absorpt_correction_T_max     1.0000
_exptl_special_details
;
The calculated molar mass, density and absorption coefficient include
two disordered dichloromethane  molecules
per cell which do not appear in
the final files because of the  refinements
carried out with data subjected to SQUEEZE.
;
_diffrn_ambient_temperature     190(2)
_diffrn_radiation_type     MoK\a
_diffrn_radiation_wavelength     0.71069
_diffrn_radiation_source     'fine-focus sealed tube'
_diffrn_radiation_monochromator     graphite
_diffrn_measurement_device_type     'Bruker SMART BREEZE CCD area-detector'
_diffrn_measurement_method     '\w scan'
_diffrn_reflns_number     36384
_diffrn_reflns_av_R_equivalents     0.0326
_diffrn_reflns_theta_min     1.466
_diffrn_reflns_theta_max     29.362
_diffrn_reflns_theta_full     25.240
_diffrn_measured_fraction_theta_max     0.894
_diffrn_measured_fraction_theta_full     0.999
_diffrn_reflns_limit_h_min     -18
_diffrn_reflns_limit_h_max     18
_diffrn_reflns_limit_k_min     -20
_diffrn_reflns_limit_k_max     20
_diffrn_reflns_limit_l_min     -22
_diffrn_reflns_limit_l_max     22
_refine_special_details     ?
_reflns_number_total     14109
_reflns_number_gt     9478
_reflns_threshold_expression     'I > 2\s(I)'
_refine_ls_structure_factor_coef     Fsqd
_refine_ls_matrix_type     full
_refine_ls_R_factor_all     0.0670
_refine_ls_R_factor_gt     0.0417
_refine_ls_wR_factor_gt     0.1188
_refine_ls_wR_factor_ref     0.1276
_refine_ls_goodness_of_fit_ref     1.003
_refine_ls_restrained_S_all     1.003
_refine_ls_number_reflns     14109
_refine_ls_number_parameters     735
_refine_ls_number_restraints     0
_refine_ls_hydrogen_treatment     constr
_refine_ls_weighting_scheme     calc
_refine_ls_weighting_details
                      'w=1/[\s^2^(Fo^2^)+(0.0693P)^2^] where P=(Fo^2^+2Fc^2^)/3'
_atom_sites_solution_hydrogens     geom
_atom_sites_solution_primary     direct
_atom_sites_solution_secondary     difmap
_refine_ls_shift/su_max     0.001
_refine_ls_shift/su_mean     0.000
_refine_diff_density_max     0.629
_refine_diff_density_min     -0.408
_refine_ls_extinction_method     none
_refine_ls_extinction_coef     .
loop_
    _atom_type_symbol
    _atom_type_description
    _atom_type_scat_dispersion_real
    _atom_type_scat_dispersion_imag
    _atom_type_scat_source
    'C' 'C' 0.0033 0.0016
                         'International Tables Vol C Tables 4.2.6.8 and 6.1.1.4'
    'H' 'H' 0.0000 0.0000
                         'International Tables Vol C Tables 4.2.6.8 and 6.1.1.4'
    'B' 'B' 0.0013 0.0007
                         'International Tables Vol C Tables 4.2.6.8 and 6.1.1.4'
    'N' 'N' 0.0061 0.0033
                         'International Tables Vol C Tables 4.2.6.8 and 6.1.1.4'
    'O' 'O' 0.0106 0.0060
                         'International Tables Vol C Tables 4.2.6.8 and 6.1.1.4'
    'F' 'F' 0.0171 0.0103
                         'International Tables Vol C Tables 4.2.6.8 and 6.1.1.4'
    'P' 'P' 0.1023 0.0942
                         'International Tables Vol C Tables 4.2.6.8 and 6.1.1.4'
    'Cl' 'Cl' 0.1484 0.1585
                         'International Tables Vol C Tables 4.2.6.8 and 6.1.1.4'
_computing_data_collection
;
APEX2 (Bruker, 2008)
;
_computing_cell_refinement
;
APEX2 (Bruker, 2008)
;
_computing_data_reduction
;
SAINT (Bruker, 2008)
;
_computing_structure_solution
;
SIR97 (Altomare <i>et al.</i>,  1999)
;
_computing_structure_refinement
;
SHELXL2014 (Sheldrick, 2015)
;
_computing_molecular_graphics
;
Mercury (Macrae <i>et al.</i>,  2008)
;
_computing_publication_material
;
WinGX (Farrugia, 2012), PARST (Nardelli, 1995) and publCIF
(Westrip, 2010)
;
loop_
    _atom_site_type_symbol
    _atom_site_label
    _atom_site_fract_x
    _atom_site_fract_y
    _atom_site_fract_z
    _atom_site_U_iso_or_equiv
    _atom_site_adp_type
    _atom_site_calc_flag
    _atom_site_occupancy
    _atom_site_disorder_assembly
    _atom_site_disorder_group
    N N1 0.3415(3) 0.7159(4) 0.4179(3) 0.0386(10) Uani d 0.503(2) . .
    O O1 0.3391(2) 0.6435(3) 0.4543(2) 0.0307(8) Uani d 0.503(2) . .
    N N2 0.2020(3) 0.7031(4) 0.3846(3) 0.0426(11) Uani d 0.497(2) . .
    O O2 0.1903(2) 0.6363(3) 0.4165(2) 0.0266(7) Uani d 0.497(2) . .
    B B1 0.2882(2) 0.2304(2) 0.12591(19) 0.0410(6) Uani d 1 . .
    F F1 0.34181(17) 0.16872(13) 0.18534(15) 0.0875(6) Uani d 1 . .
    F F2 0.28773(14) 0.19718(12) 0.05981(11) 0.0638(4) Uani d 1 . .
    F F3 0.33203(12) 0.32872(10) 0.08112(10) 0.0553(4) Uani d 1 . .
    F F4 0.19008(14) 0.22111(13) 0.18451(14) 0.0790(6) Uani d 1 . .
    P P1A 0.35319(4) 0.75850(4) 0.63016(3) 0.02411(12) Uani d 1 . .
    P P1B 0.60883(4) 0.73524(4) 0.25305(4) 0.02623(12) Uani d 1 . .
    P P1C 0.19872(4) 0.71498(4) 0.14576(3) 0.02352(11) Uani d 1 . .
    P P1D -0.05960(4) 0.73655(4) 0.52317(4) 0.02430(12) Uani d 1 . .
    O O1A 0.26652(10) 0.82864(10) 0.64092(9) 0.0264(3) Uani d 1 . .
    O O2A 0.45495(10) 0.83412(10) 0.56545(9) 0.0256(3) Uani d 1 . .
    O O3A 0.33168(11) 0.69279(11) 0.59071(10) 0.0315(3) Uani d 1 . .
    O O1B 0.64868(10) 0.81454(11) 0.27975(10) 0.0286(3) Uani d 1 . .
    O O2B 0.60145(10) 0.80000(11) 0.14780(9) 0.0275(3) Uani d 1 . .
    O O3B 0.51418(10) 0.67359(11) 0.32481(10) 0.0344(3) Uani d 1 . .
    O O1C 0.29952(10) 0.78374(10) 0.06637(9) 0.0250(3) Uani d 1 . .
    O O2C 0.11212(10) 0.78858(10) 0.13782(9) 0.0260(3) Uani d 1 . .
    O O3C 0.20873(11) 0.66232(11) 0.24296(10) 0.0310(3) Uani d 1 . .
    O O1D -0.08197(10) 0.80541(10) 0.42444(9) 0.0265(3) Uani d 1 . .
    O O2D -0.03700(9) 0.81178(10) 0.56143(9) 0.0251(3) Uani d 1 . .
    O O3D 0.02187(10) 0.67259(11) 0.51314(10) 0.0331(3) Uani d 1 . .
    C C1A 0.19513(14) 0.99115(14) 0.42444(13) 0.0239(4) Uani d 1 . .
    H H1A 0.2222 1.0501 0.3648 0.029 Uiso calc 1 . .
    C C2A 0.25267(14) 0.95390(14) 0.48748(13) 0.0233(4) Uani d 1 . .
    C C3A 0.21105(14) 0.86730(15) 0.57387(13) 0.0239(4) Uani d 1 . .
    C C4A 0.11502(14) 0.81716(14) 0.60086(14) 0.0246(4) Uani d 1 . .
    C C5A 0.06242(14) 0.85866(14) 0.53393(13) 0.0235(4) Uani d 1 . .
    C C6A 0.09877(14) 0.94465(14) 0.44598(13) 0.0227(4) Uani d 1 . .
    C C7A 0.07040(16) 0.72542(16) 0.69608(15) 0.0345(5) Uani d 1 . .
    H H7A1 0.1199 0.7067 0.7317 0.052 Uiso calc 1 . .
    H H7A2 0.0534 0.6692 0.6853 0.052 Uiso calc 1 . .
    H H7A3 0.0088 0.7405 0.7334 0.052 Uiso calc 1 . .
    C C8A 0.35871(14) 1.00412(15) 0.46023(14) 0.0253(4) Uani d 1 . .
    H H8A1 0.3721 0.9976 0.5188 0.030 Uiso calc 1 . .
    H H8A2 0.3630 1.0771 0.4160 0.030 Uiso calc 1 . .
    C C9A 0.36897(14) 0.69707(15) 0.74569(14) 0.0265(4) Uani d 1 . .
    C C10A 0.35124(16) 0.59170(16) 0.79585(15) 0.0338(5) Uani d 1 . .
    H H10A 0.3299 0.5545 0.7686 0.041 Uiso calc 1 . .
    C C11A 0.36511(18) 0.54167(19) 0.88606(16) 0.0443(6) Uani d 1 . .
    H H11A 0.3528 0.4700 0.9208 0.053 Uiso calc 1 . .
    C C12A 0.39638(18) 0.5952(2) 0.92518(16) 0.0463(6) Uani d 1 . .
    H H12A 0.4063 0.5604 0.9866 0.056 Uiso calc 1 . .
    C C13A 0.41351(19) 0.6994(2) 0.87595(17) 0.0473(6) Uani d 1 . .
    H H13A 0.4349 0.7360 0.9037 0.057 Uiso calc 1 . .
    C C14A 0.39949(17) 0.75105(18) 0.78587(15) 0.0378(5) Uani d 1 . .
    H H14A 0.4108 0.8228 0.7522 0.045 Uiso calc 1 . .
    C C1B 0.46749(14) 0.99163(14) 0.31262(13) 0.0244(4) Uani d 1 . .
    H H1B 0.4392 1.0488 0.2751 0.029 Uiso calc 1 . .
    C C2B 0.53674(14) 0.94606(14) 0.26635(13) 0.0241(4) Uani d 1 . .
    C C3B 0.57720(14) 0.86308(15) 0.32371(14) 0.0250(4) Uani d 1 . .
    C C4B 0.55347(14) 0.82460(15) 0.42299(14) 0.0263(4) Uani d 1 . .
    C C5B 0.48240(14) 0.87296(15) 0.46416(13) 0.0246(4) Uani d 1 . .
    C C6B 0.43862(14) 0.95615(14) 0.41178(13) 0.0232(4) Uani d 1 . .
    C C7B 0.60064(17) 0.73656(17) 0.48175(15) 0.0365(5) Uani d 1 . .
    H H7B1 0.6048 0.7425 0.5379 0.055 Uiso calc 1 . .
    H H7B2 0.6690 0.7360 0.4425 0.055 Uiso calc 1 . .
    H H7B3 0.5590 0.6735 0.5033 0.055 Uiso calc 1 . .
    C C8B 0.56298(15) 0.98464(15) 0.15868(13) 0.0267(4) Uani d 1 . .
    H H8B1 0.6338 0.9735 0.1331 0.032 Uiso calc 1 . .
    H H8B2 0.5584 1.0583 0.1275 0.032 Uiso calc 1 . .
    C C9B 0.71418(15) 0.66821(16) 0.23315(15) 0.0296(4) Uani d 1 . .
    C C10B 0.72732(17) 0.58210(17) 0.31116(18) 0.0373(5) Uani d 1 . .
    H H10B 0.6810 0.5605 0.3739 0.045 Uiso calc 1 . .
    C C11B 0.80909(18) 0.52802(18) 0.2962(2) 0.0459(6) Uani d 1 . .
    H H11B 0.8188 0.4697 0.3489 0.055 Uiso calc 1 . .
    C C12B 0.87546(18) 0.5590(2) 0.2052(2) 0.0470(6) Uani d 1 . .
    H H12B 0.9313 0.5223 0.1955 0.056 Uiso calc 1 . .
    C C13B 0.86170(18) 0.6421(2) 0.1286(2) 0.0497(7) Uani d 1 . .
    H H13B 0.9075 0.6620 0.0659 0.060 Uiso calc 1 . .
    C C14B 0.78131(17) 0.6980(2) 0.14123(17) 0.0434(6) Uani d 1 . .
    H H14B 0.7724 0.7560 0.0877 0.052 Uiso calc 1 . .
    C C1C 0.40529(14) 0.97320(14) 0.11292(13) 0.0241(4) Uani d 1 . .
    H H1C 0.3904 1.0354 0.1140 0.029 Uiso calc 1 . .
    C C2C 0.33983(14) 0.92483(14) 0.09105(12) 0.0227(4) Uani d 1 . .
    C C3C 0.36369(14) 0.83356(14) 0.09052(13) 0.0232(4) Uani d 1 . .
    C C4C 0.44987(14) 0.78914(15) 0.10945(13) 0.0246(4) Uani d 1 . .
    C C5C 0.51171(14) 0.84139(15) 0.13116(13) 0.0241(4) Uani d 1 . .
    C C6C 0.49252(14) 0.93202(14) 0.13327(13) 0.0240(4) Uani d 1 . .
    C C7C 0.47466(16) 0.69088(16) 0.10745(16) 0.0317(5) Uani d 1 . .
    H H7C1 0.4156 0.6587 0.1053 0.048 Uiso calc 1 . .
    H H7C2 0.4923 0.6459 0.1655 0.048 Uiso calc 1 . .
    H H7C3 0.5322 0.7041 0.0503 0.048 Uiso calc 1 . .
    C C8C 0.24356(14) 0.96932(14) 0.07192(13) 0.0241(4) Uani d 1 . .
    H H8C1 0.2544 1.0439 0.0441 0.029 Uiso calc 1 . .
    H H8C2 0.2276 0.9529 0.0247 0.029 Uiso calc 1 . .
    C C9C 0.16854(14) 0.63680(15) 0.09894(14) 0.0251(4) Uani d 1 . .
    C C10C 0.17014(16) 0.53322(16) 0.14934(16) 0.0331(5) Uani d 1 . .
    H H10C 0.1867 0.5055 0.2078 0.040 Uiso calc 1 . .
    C C11C 0.14744(17) 0.47044(18) 0.11403(19) 0.0418(6) Uani d 1 . .
    H H11C 0.1495 0.3996 0.1478 0.050 Uiso calc 1 . .
    C C12C 0.12199(17) 0.5105(2) 0.0301(2) 0.0457(6) Uani d 1 . .
    H H12C 0.1054 0.4670 0.0067 0.055 Uiso calc 1 . .
    C C13C 0.12048(19) 0.6130(2) -0.02015(19) 0.0462(6) Uani d 1 . .
    H H13C 0.1030 0.6400 -0.0781 0.055 Uiso calc 1 . .
    C C14C 0.14423(17) 0.67743(18) 0.01321(16) 0.0368(5) Uani d 1 . .
    H H14C 0.1439 0.7484 -0.0220 0.044 Uiso calc 1 . .
    C C1D 0.13485(14) 0.97464(14) 0.22290(13) 0.0239(4) Uani d 1 . .
    H H1D 0.1751 1.0356 0.2027 0.029 Uiso calc 1 . .
    C C2D 0.05730(14) 0.93516(14) 0.31036(13) 0.0231(4) Uani d 1 . .
    C C3D -0.00030(14) 0.84668(15) 0.33686(13) 0.0242(4) Uani d 1 . .
    C C4D 0.01450(14) 0.79593(15) 0.28118(14) 0.0255(4) Uani d 1 . .
    C C5D 0.09407(14) 0.83894(14) 0.19564(13) 0.0232(4) Uani d 1 . .
    C C6D 0.15514(14) 0.92744(14) 0.16438(13) 0.0228(4) Uani d 1 . .
    C C7D -0.05138(17) 0.70142(17) 0.31159(16) 0.0365(5) Uani d 1 . .
    H H7D1 -0.0530 0.6961 0.2544 0.055 Uiso calc 1 . .
    H H7D2 -0.1204 0.7041 0.3481 0.055 Uiso calc 1 . .
    H H7D3 -0.0237 0.6424 0.3521 0.055 Uiso calc 1 . .
    C C8D 0.03903(14) 0.98661(14) 0.37464(13) 0.0235(4) Uani d 1 . .
    H H8D1 0.0594 1.0602 0.3342 0.028 Uiso calc 1 . .
    H H8D2 -0.0343 0.9763 0.4101 0.028 Uiso calc 1 . .
    C C9D -0.18126(14) 0.67358(15) 0.60172(14) 0.0258(4) Uani d 1 . .
    C C10D -0.21742(16) 0.59045(16) 0.59617(15) 0.0319(5) Uani d 1 . .
    H H10D -0.1763 0.5680 0.5530 0.038 Uiso calc 1 . .
    C C11D -0.31361(16) 0.54133(16) 0.65406(16) 0.0367(5) Uani d 1 . .
    H H11D -0.3388 0.4852 0.6505 0.044 Uiso calc 1 . .
    C C12D -0.37320(16) 0.57426(17) 0.71741(16) 0.0386(5) Uani d 1 . .
    H H12D -0.4393 0.5406 0.7567 0.046 Uiso calc 1 . .
    C C13D -0.33707(16) 0.65558(18) 0.72374(16) 0.0388(5) Uani d 1 . .
    H H13D -0.3781 0.6770 0.7678 0.047 Uiso calc 1 . .
    C C14D -0.24110(16) 0.70591(16) 0.66583(15) 0.0321(5) Uani d 1 . .
    H H14D -0.2163 0.7620 0.6698 0.039 Uiso calc 1 . .
loop_
    _atom_site_aniso_label
    _atom_site_aniso_U_11
    _atom_site_aniso_U_22
    _atom_site_aniso_U_33
    _atom_site_aniso_U_12
    _atom_site_aniso_U_13
    _atom_site_aniso_U_23
    N1 0.026(2) 0.068(3) 0.030(2) 0.002(2) -0.0062(16) -0.031(2)
    O1 0.0231(15) 0.0457(19) 0.0267(16) -0.0007(14) -0.0038(12) -0.0216(15)
    N2 0.025(2) 0.084(4) 0.036(3) 0.012(2) -0.0103(18) -0.041(3)
    O2 0.0266(16) 0.0343(17) 0.0239(16) 0.0087(14) -0.0083(12) -0.0176(15)
    B1 0.0572(18) 0.0266(13) 0.0331(14) 0.0055(12) -0.0109(13) -0.0106(11)
    F1 0.1356(18) 0.0472(10) 0.0887(13) 0.0254(11) -0.0712(13) -0.0180(10)
    F2 0.0914(12) 0.0594(10) 0.0434(9) -0.0021(9) -0.0133(8) -0.0296(8)
    F3 0.0762(11) 0.0290(7) 0.0436(8) -0.0007(7) -0.0064(7) -0.0092(6)
    F4 0.0738(12) 0.0646(11) 0.0825(13) -0.0121(9) 0.0162(10) -0.0432(10)
    P1A 0.0246(3) 0.0281(3) 0.0190(2) -0.0001(2) -0.0069(2) -0.0100(2)
    P1B 0.0213(2) 0.0333(3) 0.0237(3) 0.0047(2) -0.0060(2) -0.0135(2)
    P1C 0.0246(3) 0.0281(3) 0.0211(2) 0.0035(2) -0.0079(2) -0.0136(2)
    P1D 0.0200(2) 0.0283(3) 0.0246(3) 0.00258(19) -0.0042(2) -0.0137(2)
    O1A 0.0255(7) 0.0335(8) 0.0207(7) 0.0036(6) -0.0088(6) -0.0119(6)
    O2A 0.0254(7) 0.0322(7) 0.0175(6) -0.0013(6) -0.0063(5) -0.0100(6)
    O3A 0.0361(8) 0.0342(8) 0.0264(7) -0.0018(6) -0.0103(6) -0.0151(6)
    O1B 0.0234(7) 0.0387(8) 0.0259(7) 0.0058(6) -0.0076(6) -0.0170(6)
    O2B 0.0219(7) 0.0378(8) 0.0237(7) 0.0060(6) -0.0073(6) -0.0150(6)
    O3B 0.0269(8) 0.0400(9) 0.0297(8) 0.0012(6) -0.0030(6) -0.0139(7)
    O1C 0.0237(7) 0.0313(7) 0.0241(7) 0.0020(6) -0.0074(5) -0.0161(6)
    O2C 0.0258(7) 0.0333(7) 0.0261(7) 0.0062(6) -0.0090(6) -0.0193(6)
    O3C 0.0372(8) 0.0351(8) 0.0227(7) 0.0052(6) -0.0116(6) -0.0136(6)
    O1D 0.0211(7) 0.0349(8) 0.0232(7) 0.0012(6) -0.0036(5) -0.0149(6)
    O2D 0.0198(6) 0.0314(7) 0.0241(7) 0.0003(5) -0.0042(5) -0.0143(6)
    O3D 0.0259(7) 0.0353(8) 0.0372(8) 0.0081(6) -0.0053(6) -0.0190(7)
    C1A 0.0292(10) 0.0212(9) 0.0206(9) 0.0029(8) -0.0048(8) -0.0107(8)
    C2A 0.0234(9) 0.0245(10) 0.0243(10) 0.0027(7) -0.0053(8) -0.0143(8)
    C3A 0.0238(10) 0.0295(10) 0.0215(9) 0.0051(8) -0.0089(8) -0.0133(8)
    C4A 0.0227(9) 0.0280(10) 0.0220(9) 0.0019(8) -0.0044(8) -0.0121(8)
    C5A 0.0190(9) 0.0285(10) 0.0245(10) 0.0017(7) -0.0038(7) -0.0152(8)
    C6A 0.0260(10) 0.0237(9) 0.0234(9) 0.0071(8) -0.0084(8) -0.0150(8)
    C7A 0.0294(11) 0.0365(12) 0.0269(11) -0.0024(9) -0.0079(9) -0.0058(9)
    C8A 0.0268(10) 0.0260(10) 0.0242(10) -0.0005(8) -0.0072(8) -0.0127(8)
    C9A 0.0207(9) 0.0348(11) 0.0206(9) 0.0016(8) -0.0049(8) -0.0107(8)
    C10A 0.0332(11) 0.0338(11) 0.0283(11) 0.0051(9) -0.0065(9) -0.0112(9)
    C11A 0.0400(13) 0.0418(13) 0.0295(12) 0.0120(11) -0.0036(10) -0.0030(10)
    C12A 0.0374(13) 0.0701(18) 0.0227(11) 0.0156(12) -0.0118(10) -0.0132(12)
    C13A 0.0482(15) 0.0689(18) 0.0307(12) 0.0020(13) -0.0183(11) -0.0237(13)
    C14A 0.0420(13) 0.0430(13) 0.0264(11) -0.0031(10) -0.0121(10) -0.0129(10)
    C1B 0.0251(10) 0.0230(9) 0.0226(9) -0.0024(7) -0.0081(8) -0.0075(8)
    C2B 0.0227(9) 0.0259(10) 0.0211(9) -0.0051(7) -0.0048(8) -0.0092(8)
    C3B 0.0194(9) 0.0331(11) 0.0229(10) 0.0016(8) -0.0048(8) -0.0142(8)
    C4B 0.0234(10) 0.0331(11) 0.0243(10) 0.0020(8) -0.0095(8) -0.0134(9)
    C5B 0.0239(9) 0.0310(10) 0.0171(9) -0.0041(8) -0.0050(7) -0.0100(8)
    C6B 0.0214(9) 0.0242(10) 0.0235(9) -0.0032(7) -0.0063(8) -0.0106(8)
    C7B 0.0389(12) 0.0436(13) 0.0253(11) 0.0145(10) -0.0136(9) -0.0128(10)
    C8B 0.0277(10) 0.0282(10) 0.0194(9) -0.0032(8) -0.0052(8) -0.0079(8)
    C9B 0.0232(10) 0.0376(11) 0.0345(11) 0.0060(8) -0.0112(9) -0.0207(10)
    C10B 0.0312(11) 0.0327(12) 0.0453(13) 0.0029(9) -0.0123(10) -0.0155(10)
    C11B 0.0396(13) 0.0287(12) 0.0712(18) 0.0076(10) -0.0239(13) -0.0206(12)
    C12B 0.0305(12) 0.0490(15) 0.081(2) 0.0129(11) -0.0206(13) -0.0453(15)
    C13B 0.0350(13) 0.0731(19) 0.0529(16) 0.0167(13) -0.0103(12) -0.0414(15)
    C14B 0.0358(13) 0.0615(16) 0.0351(12) 0.0169(11) -0.0117(10) -0.0243(12)
    C1C 0.0290(10) 0.0238(9) 0.0155(9) 0.0007(8) -0.0039(8) -0.0074(7)
    C2C 0.0221(9) 0.0264(10) 0.0136(8) 0.0009(7) -0.0020(7) -0.0064(7)
    C3C 0.0231(9) 0.0285(10) 0.0174(9) -0.0005(8) -0.0053(7) -0.0104(8)
    C4C 0.0244(10) 0.0279(10) 0.0185(9) 0.0014(8) -0.0032(7) -0.0102(8)
    C5C 0.0200(9) 0.0311(10) 0.0178(9) 0.0029(8) -0.0045(7) -0.0091(8)
    C6C 0.0254(10) 0.0269(10) 0.0140(8) -0.0035(8) -0.0029(7) -0.0061(8)
    C7C 0.0295(11) 0.0348(11) 0.0355(11) 0.0076(9) -0.0103(9) -0.0201(10)
    C8C 0.0261(10) 0.0251(10) 0.0188(9) 0.0033(8) -0.0062(8) -0.0086(8)
    C9C 0.0220(9) 0.0308(10) 0.0269(10) 0.0032(8) -0.0063(8) -0.0179(9)
    C10C 0.0302(11) 0.0330(11) 0.0360(12) 0.0052(9) -0.0082(9) -0.0172(10)
    C11C 0.0346(12) 0.0349(12) 0.0553(15) 0.0012(10) -0.0030(11) -0.0266(12)
    C12C 0.0331(12) 0.0603(17) 0.0659(17) 0.0036(11) -0.0112(12) -0.0499(15)
    C13C 0.0460(14) 0.0673(18) 0.0474(14) 0.0100(12) -0.0237(12) -0.0396(14)
    C14C 0.0420(13) 0.0415(13) 0.0356(12) 0.0095(10) -0.0180(10) -0.0218(10)
    C1D 0.0249(10) 0.0225(9) 0.0236(10) 0.0046(7) -0.0092(8) -0.0092(8)
    C2D 0.0243(9) 0.0256(10) 0.0231(9) 0.0078(8) -0.0102(8) -0.0129(8)
    C3D 0.0200(9) 0.0319(10) 0.0204(9) 0.0037(8) -0.0050(7) -0.0125(8)
    C4D 0.0227(9) 0.0314(10) 0.0262(10) 0.0034(8) -0.0081(8) -0.0161(9)
    C5D 0.0235(9) 0.0302(10) 0.0229(9) 0.0078(8) -0.0093(8) -0.0171(8)
    C6D 0.0227(9) 0.0258(10) 0.0201(9) 0.0067(7) -0.0089(7) -0.0096(8)
    C7D 0.0336(12) 0.0433(13) 0.0365(12) -0.0068(10) -0.0026(10) -0.0258(11)
    C8D 0.0250(10) 0.0243(9) 0.0232(9) 0.0067(8) -0.0077(8) -0.0126(8)
    C9D 0.0212(9) 0.0282(10) 0.0238(10) 0.0027(8) -0.0066(8) -0.0088(8)
    C10D 0.0305(11) 0.0316(11) 0.0324(11) 0.0034(9) -0.0093(9) -0.0139(9)
    C11D 0.0326(12) 0.0286(11) 0.0417(13) -0.0010(9) -0.0120(10) -0.0095(10)
    C12D 0.0242(11) 0.0371(12) 0.0360(12) 0.0006(9) -0.0053(9) -0.0035(10)
    C13D 0.0289(11) 0.0463(14) 0.0326(12) 0.0053(10) -0.0007(9) -0.0165(11)
    C14D 0.0289(11) 0.0363(12) 0.0296(11) 0.0034(9) -0.0048(9) -0.0163(9)
_geom_special_details
;
 All esds (except the esd in the dihedral angle between two l.s. planes)
 are estimated using the full covariance matrix.  The cell esds are taken
 into account individually in the estimation of esds in distances, angles
 and torsion angles; correlations between esds in cell parameters are only
 used when they are defined by crystal symmetry.  An approximate (isotropic)
 treatment of cell esds is used for estimating esds involving l.s. planes.
;
loop_
    _geom_bond_atom_site_label_1
    _geom_bond_atom_site_label_2
    _geom_bond_site_symmetry_2
    _geom_bond_distance
    _geom_bond_publ_flag
    N1 O1 . 0.966(5) ?
    N2 O2 . 0.885(5) ?
    B1 F3 . 1.374(3) ?
    B1 F2 . 1.379(3) ?
    B1 F1 . 1.382(3) ?
    B1 F4 . 1.387(3) ?
    P1A O3A . 1.4716(14) ?
    P1A O1A . 1.5894(14) ?
    P1A O2A . 1.5950(14) ?
    P1A C9A . 1.768(2) ?
    P1B O3B . 1.4688(15) ?
    P1B O2B . 1.5825(14) ?
    P1B O1B . 1.5943(15) ?
    P1B C9B . 1.776(2) ?
    P1C O3C . 1.4695(14) ?
    P1C O1C . 1.5911(14) ?
    P1C O2C . 1.5921(14) ?
    P1C C9C . 1.7727(19) ?
    P1D O3D . 1.4738(14) ?
    P1D O2D . 1.5867(14) ?
    P1D O1D . 1.5916(14) ?
    P1D C9D . 1.7708(19) ?
    O1A C3A . 1.420(2) ?
    O2A C5B . 1.418(2) ?
    O1B C3B . 1.425(2) ?
    O2B C5C . 1.412(2) ?
    O1C C3C . 1.418(2) ?
    O2C C5D . 1.418(2) ?
    O1D C3D . 1.422(2) ?
    O2D C5A . 1.418(2) ?
    C1A C2A . 1.392(3) ?
    C1A C6A . 1.399(3) ?
    C1A H1A . 0.9500 ?
    C2A C3A . 1.389(3) ?
    C2A C8A . 1.520(3) ?
    C3A C4A . 1.397(3) ?
    C4A C5A . 1.391(3) ?
    C4A C7A . 1.502(3) ?
    C5A C6A . 1.388(3) ?
    C6A C8D . 1.519(3) ?
    C7A H7A1 . 0.9800 ?
    C7A H7A2 . 0.9800 ?
    C7A H7A3 . 0.9800 ?
    C8A C6B . 1.521(3) ?
    C8A H8A1 . 0.9900 ?
    C8A H8A2 . 0.9900 ?
    C9A C14A . 1.385(3) ?
    C9A C10A . 1.396(3) ?
    C10A C11A . 1.391(3) ?
    C10A H10A . 0.9500 ?
    C11A C12A . 1.370(4) ?
    C11A H11A . 0.9500 ?
    C12A C13A . 1.380(4) ?
    C12A H12A . 0.9500 ?
    C13A C14A . 1.391(3) ?
    C13A H13A . 0.9500 ?
    C14A H14A . 0.9500 ?
    C1B C6B . 1.391(3) ?
    C1B C2B . 1.398(3) ?
    C1B H1B . 0.9500 ?
    C2B C3B . 1.392(3) ?
    C2B C8B . 1.515(3) ?
    C3B C4B . 1.392(3) ?
    C4B C5B . 1.396(3) ?
    C4B C7B . 1.498(3) ?
    C5B C6B . 1.391(3) ?
    C7B H7B1 . 0.9800 ?
    C7B H7B2 . 0.9800 ?
    C7B H7B3 . 0.9800 ?
    C8B C6C . 1.524(3) ?
    C8B H8B1 . 0.9900 ?
    C8B H8B2 . 0.9900 ?
    C9B C14B . 1.392(3) ?
    C9B C10B . 1.397(3) ?
    C10B C11B . 1.397(3) ?
    C10B H10B . 0.9500 ?
    C11B C12B . 1.374(4) ?
    C11B H11B . 0.9500 ?
    C12B C13B . 1.366(4) ?
    C12B H12B . 0.9500 ?
    C13B C14B . 1.392(3) ?
    C13B H13B . 0.9500 ?
    C14B H14B . 0.9500 ?
    C1C C2C . 1.391(3) ?
    C1C C6C . 1.396(3) ?
    C1C H1C . 0.9500 ?
    C2C C3C . 1.393(3) ?
    C2C C8C . 1.521(3) ?
    C3C C4C . 1.392(3) ?
    C4C C5C . 1.392(3) ?
    C4C C7C . 1.506(3) ?
    C5C C6C . 1.382(3) ?
    C7C H7C1 . 0.9800 ?
    C7C H7C2 . 0.9800 ?
    C7C H7C3 . 0.9800 ?
    C8C C6D . 1.518(3) ?
    C8C H8C1 . 0.9900 ?
    C8C H8C2 . 0.9900 ?
    C9C C10C . 1.388(3) ?
    C9C C14C . 1.394(3) ?
    C10C C11C . 1.386(3) ?
    C10C H10C . 0.9500 ?
    C11C C12C . 1.377(4) ?
    C11C H11C . 0.9500 ?
    C12C C13C . 1.374(4) ?
    C12C H12C . 0.9500 ?
    C13C C14C . 1.387(3) ?
    C13C H13C . 0.9500 ?
    C14C H14C . 0.9500 ?
    C1D C6D . 1.389(3) ?
    C1D C2D . 1.393(3) ?
    C1D H1D . 0.9500 ?
    C2D C3D . 1.385(3) ?
    C2D C8D . 1.522(3) ?
    C3D C4D . 1.395(3) ?
    C4D C5D . 1.389(3) ?
    C4D C7D . 1.502(3) ?
    C5D C6D . 1.391(3) ?
    C7D H7D1 . 0.9800 ?
    C7D H7D2 . 0.9800 ?
    C7D H7D3 . 0.9800 ?
    C8D H8D1 . 0.9900 ?
    C8D H8D2 . 0.9900 ?
    C9D C14D . 1.394(3) ?
    C9D C10D . 1.402(3) ?
    C10D C11D . 1.385(3) ?
    C10D H10D . 0.9500 ?
    C11D C12D . 1.390(3) ?
    C11D H11D . 0.9500 ?
    C12D C13D . 1.384(3) ?
    C12D H12D . 0.9500 ?
    C13D C14D . 1.387(3) ?
    C13D H13D . 0.9500 ?
    C14D H14D . 0.9500 ?
loop_
    _geom_angle_atom_site_label_1
    _geom_angle_atom_site_label_2
    _geom_angle_atom_site_label_3
    _geom_angle_site_symmetry_1
    _geom_angle_site_symmetry_3
    _geom_angle
    _geom_angle_publ_flag
    F3 B1 F2 . . 111.3(2) ?
    F3 B1 F1 . . 109.5(2) ?
    F2 B1 F1 . . 108.9(2) ?
    F3 B1 F4 . . 110.4(2) ?
    F2 B1 F4 . . 110.1(2) ?
    F1 B1 F4 . . 106.6(2) ?
    O3A P1A O1A . . 113.25(8) ?
    O3A P1A O2A . . 113.39(8) ?
    O1A P1A O2A . . 105.21(7) ?
    O3A P1A C9A . . 116.42(9) ?
    O1A P1A C9A . . 103.86(8) ?
    O2A P1A C9A . . 103.48(8) ?
    O3B P1B O2B . . 114.65(8) ?
    O3B P1B O1B . . 112.61(8) ?
    O2B P1B O1B . . 105.36(8) ?
    O3B P1B C9B . . 116.20(10) ?
    O2B P1B C9B . . 102.10(9) ?
    O1B P1B C9B . . 104.63(8) ?
    O3C P1C O1C . . 113.22(8) ?
    O3C P1C O2C . . 113.28(8) ?
    O1C P1C O2C . . 105.45(7) ?
    O3C P1C C9C . . 116.01(9) ?
    O1C P1C C9C . . 103.90(8) ?
    O2C P1C C9C . . 103.83(8) ?
    O3D P1D O2D . . 113.92(8) ?
    O3D P1D O1D . . 112.87(8) ?
    O2D P1D O1D . . 105.77(7) ?
    O3D P1D C9D . . 116.93(9) ?
    O2D P1D C9D . . 103.46(8) ?
    O1D P1D C9D . . 102.56(8) ?
    C3A O1A P1A . . 120.78(12) ?
    C5B O2A P1A . . 118.31(11) ?
    C3B O1B P1B . . 119.32(12) ?
    C5C O2B P1B . . 121.91(11) ?
    C3C O1C P1C . . 120.00(11) ?
    C5D O2C P1C . . 118.16(11) ?
    C3D O1D P1D . . 119.51(12) ?
    C5A O2D P1D . . 121.38(11) ?
    C2A C1A C6A . . 122.21(17) ?
    C2A C1A H1A . . 118.9 ?
    C6A C1A H1A . . 118.9 ?
    C3A C2A C1A . . 117.45(17) ?
    C3A C2A C8A . . 121.68(17) ?
    C1A C2A C8A . . 120.82(17) ?
    C2A C3A C4A . . 123.67(18) ?
    C2A C3A O1A . . 118.98(16) ?
    C4A C3A O1A . . 117.30(16) ?
    C5A C4A C3A . . 115.46(17) ?
    C5A C4A C7A . . 121.91(17) ?
    C3A C4A C7A . . 122.63(18) ?
    C6A C5A C4A . . 124.41(17) ?
    C6A C5A O2D . . 118.99(17) ?
    C4A C5A O2D . . 116.51(16) ?
    C5A C6A C1A . . 116.79(17) ?
    C5A C6A C8D . . 122.56(17) ?
    C1A C6A C8D . . 120.65(17) ?
    C4A C7A H7A1 . . 109.5 ?
    C4A C7A H7A2 . . 109.5 ?
    H7A1 C7A H7A2 . . 109.5 ?
    C4A C7A H7A3 . . 109.5 ?
    H7A1 C7A H7A3 . . 109.5 ?
    H7A2 C7A H7A3 . . 109.5 ?
    C2A C8A C6B . . 111.10(15) ?
    C2A C8A H8A1 . . 109.4 ?
    C6B C8A H8A1 . . 109.4 ?
    C2A C8A H8A2 . . 109.4 ?
    C6B C8A H8A2 . . 109.4 ?
    H8A1 C8A H8A2 . . 108.0 ?
    C14A C9A C10A . . 120.16(19) ?
    C14A C9A P1A . . 121.45(16) ?
    C10A C9A P1A . . 118.38(16) ?
    C11A C10A C9A . . 119.4(2) ?
    C11A C10A H10A . . 120.3 ?
    C9A C10A H10A . . 120.3 ?
    C12A C11A C10A . . 120.4(2) ?
    C12A C11A H11A . . 119.8 ?
    C10A C11A H11A . . 119.8 ?
    C11A C12A C13A . . 120.4(2) ?
    C11A C12A H12A . . 119.8 ?
    C13A C12A H12A . . 119.8 ?
    C12A C13A C14A . . 120.2(2) ?
    C12A C13A H13A . . 119.9 ?
    C14A C13A H13A . . 119.9 ?
    C9A C14A C13A . . 119.5(2) ?
    C9A C14A H14A . . 120.3 ?
    C13A C14A H14A . . 120.3 ?
    C6B C1B C2B . . 122.22(18) ?
    C6B C1B H1B . . 118.9 ?
    C2B C1B H1B . . 118.9 ?
    C3B C2B C1B . . 117.18(17) ?
    C3B C2B C8B . . 122.31(18) ?
    C1B C2B C8B . . 120.48(18) ?
    C4B C3B C2B . . 123.83(18) ?
    C4B C3B O1B . . 116.91(17) ?
    C2B C3B O1B . . 119.24(16) ?
    C3B C4B C5B . . 115.61(18) ?
    C3B C4B C7B . . 122.11(18) ?
    C5B C4B C7B . . 122.28(18) ?
    C6B C5B C4B . . 123.92(17) ?
    C6B C5B O2A . . 119.10(17) ?
    C4B C5B O2A . . 116.97(17) ?
    C5B C6B C1B . . 117.21(18) ?
    C5B C6B C8A . . 122.02(17) ?
    C1B C6B C8A . . 120.71(17) ?
    C4B C7B H7B1 . . 109.5 ?
    C4B C7B H7B2 . . 109.5 ?
    H7B1 C7B H7B2 . . 109.5 ?
    C4B C7B H7B3 . . 109.5 ?
    H7B1 C7B H7B3 . . 109.5 ?
    H7B2 C7B H7B3 . . 109.5 ?
    C2B C8B C6C . . 112.07(15) ?
    C2B C8B H8B1 . . 109.2 ?
    C6C C8B H8B1 . . 109.2 ?
    C2B C8B H8B2 . . 109.2 ?
    C6C C8B H8B2 . . 109.2 ?
    H8B1 C8B H8B2 . . 107.9 ?
    C14B C9B C10B . . 119.8(2) ?
    C14B C9B P1B . . 121.19(17) ?
    C10B C9B P1B . . 118.96(16) ?
    C11B C10B C9B . . 119.5(2) ?
    C11B C10B H10B . . 120.3 ?
    C9B C10B H10B . . 120.3 ?
    C12B C11B C10B . . 120.1(2) ?
    C12B C11B H11B . . 119.9 ?
    C10B C11B H11B . . 119.9 ?
    C13B C12B C11B . . 120.5(2) ?
    C13B C12B H12B . . 119.7 ?
    C11B C12B H12B . . 119.7 ?
    C12B C13B C14B . . 120.8(2) ?
    C12B C13B H13B . . 119.6 ?
    C14B C13B H13B . . 119.6 ?
    C9B C14B C13B . . 119.3(2) ?
    C9B C14B H14B . . 120.3 ?
    C13B C14B H14B . . 120.3 ?
    C2C C1C C6C . . 121.17(18) ?
    C2C C1C H1C . . 119.4 ?
    C6C C1C H1C . . 119.4 ?
    C1C C2C C3C . . 117.94(17) ?
    C1C C2C C8C . . 120.41(17) ?
    C3C C2C C8C . . 121.62(17) ?
    C4C C3C C2C . . 123.55(17) ?
    C4C C3C O1C . . 117.27(16) ?
    C2C C3C O1C . . 119.14(16) ?
    C5C C4C C3C . . 115.43(17) ?
    C5C C4C C7C . . 121.96(18) ?
    C3C C4C C7C . . 122.60(18) ?
    C6C C5C C4C . . 124.08(18) ?
    C6C C5C O2B . . 118.99(17) ?
    C4C C5C O2B . . 116.88(17) ?
    C5C C6C C1C . . 117.82(17) ?
    C5C C6C C8B . . 121.32(18) ?
    C1C C6C C8B . . 120.85(17) ?
    C4C C7C H7C1 . . 109.5 ?
    C4C C7C H7C2 . . 109.5 ?
    H7C1 C7C H7C2 . . 109.5 ?
    C4C C7C H7C3 . . 109.5 ?
    H7C1 C7C H7C3 . . 109.5 ?
    H7C2 C7C H7C3 . . 109.5 ?
    C6D C8C C2C . . 110.63(15) ?
    C6D C8C H8C1 . . 109.5 ?
    C2C C8C H8C1 . . 109.5 ?
    C6D C8C H8C2 . . 109.5 ?
    C2C C8C H8C2 . . 109.5 ?
    H8C1 C8C H8C2 . . 108.1 ?
    C10C C9C C14C . . 120.11(19) ?
    C10C C9C P1C . . 118.53(16) ?
    C14C C9C P1C . . 121.36(16) ?
    C11C C10C C9C . . 119.7(2) ?
    C11C C10C H10C . . 120.2 ?
    C9C C10C H10C . . 120.2 ?
    C12C C11C C10C . . 120.1(2) ?
    C12C C11C H11C . . 119.9 ?
    C10C C11C H11C . . 119.9 ?
    C13C C12C C11C . . 120.4(2) ?
    C13C C12C H12C . . 119.8 ?
    C11C C12C H12C . . 119.8 ?
    C12C C13C C14C . . 120.5(2) ?
    C12C C13C H13C . . 119.8 ?
    C14C C13C H13C . . 119.8 ?
    C13C C14C C9C . . 119.2(2) ?
    C13C C14C H14C . . 120.4 ?
    C9C C14C H14C . . 120.4 ?
    C6D C1D C2D . . 121.92(18) ?
    C6D C1D H1D . . 119.0 ?
    C2D C1D H1D . . 119.0 ?
    C3D C2D C1D . . 117.33(17) ?
    C3D C2D C8D . . 121.87(17) ?
    C1D C2D C8D . . 120.79(17) ?
    C2D C3D C4D . . 124.00(17) ?
    C2D C3D O1D . . 119.04(16) ?
    C4D C3D O1D . . 116.93(17) ?
    C5D C4D C3D . . 115.41(17) ?
    C5D C4D C7D . . 122.33(17) ?
    C3D C4D C7D . . 122.26(18) ?
    C4D C5D C6D . . 123.81(17) ?
    C4D C5D O2C . . 116.92(16) ?
    C6D C5D O2C . . 119.27(16) ?
    C1D C6D C5D . . 117.52(17) ?
    C1D C6D C8C . . 120.72(17) ?
    C5D C6D C8C . . 121.72(17) ?
    C4D C7D H7D1 . . 109.5 ?
    C4D C7D H7D2 . . 109.5 ?
    H7D1 C7D H7D2 . . 109.5 ?
    C4D C7D H7D3 . . 109.5 ?
    H7D1 C7D H7D3 . . 109.5 ?
    H7D2 C7D H7D3 . . 109.5 ?
    C6A C8D C2D . . 111.24(15) ?
    C6A C8D H8D1 . . 109.4 ?
    C2D C8D H8D1 . . 109.4 ?
    C6A C8D H8D2 . . 109.4 ?
    C2D C8D H8D2 . . 109.4 ?
    H8D1 C8D H8D2 . . 108.0 ?
    C14D C9D C10D . . 120.33(18) ?
    C14D C9D P1D . . 121.92(16) ?
    C10D C9D P1D . . 117.74(15) ?
    C11D C10D C9D . . 119.5(2) ?
    C11D C10D H10D . . 120.3 ?
    C9D C10D H10D . . 120.3 ?
    C10D C11D C12D . . 119.9(2) ?
    C10D C11D H11D . . 120.0 ?
    C12D C11D H11D . . 120.0 ?
    C13D C12D C11D . . 120.6(2) ?
    C13D C12D H12D . . 119.7 ?
    C11D C12D H12D . . 119.7 ?
    C12D C13D C14D . . 120.1(2) ?
    C12D C13D H13D . . 119.9 ?
    C14D C13D H13D . . 119.9 ?
    C13D C14D C9D . . 119.5(2) ?
    C13D C14D H14D . . 120.2 ?
    C9D C14D H14D . . 120.2 ?
loop_
    _geom_hbond_atom_site_label_d
    _geom_hbond_atom_site_label_h
    _geom_hbond_atom_site_label_a
    _geom_hbond_site_symmetry_d
    _geom_hbond_site_symmetry_h
    _geom_hbond_site_symmetry_a
    _geom_hbond_distance_dh
    _geom_hbond_distance_ha
    _geom_hbond_distance_da
    _geom_hbond_angle_dha
    _geom_hbond_publ_flag
    C1B H1B F1 1_545 1_545 . 0.95 2.408 3.344(3) 169 y
    C14B H14B F2 2_665 2_665 . 0.95 2.571 3.357(3) 140 y
    C7C H7C3 F2 2_665 2_665 . 0.98 2.623 3.484(2) 147 y
    C8C H8C1 F2 1_545 1_545 . 0.98 2.485 3.379(3) 150 y
    C1D H1D F2 1_545 1_545 . 0.95 2.600 3.439(2) 147 y
    C11A H11A F3 1_554 1_554 . 0.95 2.454 3.254(2) 142 y
    C7C H7C3 F3 2_665 2_665 . 0.98 2.635 3.569(3) 160 y
    C11C H11C F4 . . . 0.95 2.533 3.447(3) 162 y
    C1D H1D F4 1_545 1_545 . 0.95 2.653 3.509(3) 150 y
    C14D H14D F4 2_566 2_566 . 0.95 2.631 3.336(4) 131 y
    C7D H7D1 Cg1 . . 1_455 0.98 2.799 3.524(4) 131 y
    C7B H7B1 Cg2 . . 1_655 0.98 2.883 3.530(4) 124 y
    C8D H8D2 Cg3 . . 2_576 0.98 2.870 3.594(3) 131 y
_shelx_hkl_file
;
   0   0  -1   92.25    2.17
   0   0  -2  250.61    4.91
   0   0  -3 2779.17   24.23
   0   0  -4 2746.30   25.66
   0   0  -5 1134.69   16.21
   0   0  -6  481.33   11.37
   0   0  -7  566.32   13.29
   0   0  -8   28.02    4.72
   0   0  -9   56.16    5.84
   0   0 -10   23.61    5.09
   0   0 -11   68.15    7.21
   0   0 -12    3.54    4.78
   0   0 -13    3.91    4.66
   0   0 -14   47.40    6.83
   0   0 -15   46.65    7.21
   0   1 -15    4.16    5.16
   0   1 -14    4.72    4.72
   0   1 -13   22.05    5.78
   0   1 -12   15.41    5.47
   0   1 -11  375.60   14.66
   0   1 -10  614.90   17.71
   0   1  -9   31.56    5.16
   0   1  -8  949.00   19.57
   0   1  -7  289.43   10.25
   0   1  -6 1466.37   21.87
   0   1  -5  243.15    8.20
   0   1  -4 1182.03   16.28
   0   1  -3  333.29    7.77
   0   1  -2 1097.48   12.92
   0   1  -1 2459.66   21.31
   0   1   0 2802.53   26.78
   0   1   1   96.85    2.17
   0  -1  -2 3305.91   29.70
   0  -1  -3 2757.30   23.54
   0  -1  -4    6.65    2.86
   0  -1  -5  129.09    5.34
   0  -1  -6 2513.46   26.22
   0  -1  -7   93.62    5.90
   0  -1  -8    0.56    3.60
   0  -1  -9  116.36    7.21
   0  -1 -10  230.42   10.00
   0  -1 -11  205.44   10.31
   0  -1 -12   78.46    7.39
   0  -1 -13   21.06    5.28
   0  -1 -14   40.50    6.71
   0  -1 -15    4.47    4.85
   0   2 -16   61.07    8.95
   0   2 -15  116.36   10.81
   0   2 -14   15.72    5.84
   0   2 -13   25.16    6.09
   0   2 -12   -2.30    4.16
   0   2 -11   17.39    5.53
   0   2 -10  353.61   14.23
   0   2  -9  255.08   11.74
   0   2  -8  294.53   11.80
   0   2  -7   23.67    4.66
   0   2  -6  483.88   12.92
   0   2  -5    0.93    3.42
   0   2  -4  404.74   10.31
   0   2  -3   -0.19    2.86
   0   2  -2   83.25    4.29
   0   2  -1  206.31    5.59
   0   2   0 6119.81   44.92
   0   2   1 1784.13   16.59
   0   2   2   30.56    1.93
   0  -2  -3  623.78    8.57
   0  -2  -4 1473.89   15.59
   0  -2  -5   64.48    3.98
   0  -2  -6  150.15    5.90
   0  -2  -7  170.28    6.96
   0  -2  -8  160.59    7.33
   0  -2  -9   16.21    3.98
   0  -2 -10   32.93    4.91
   0  -2 -11   97.22    7.39
   0  -2 -12   27.52    5.47
   0  -2 -13   18.45    5.28
   0  -2 -14  189.35   11.12
   0  -2 -15   13.36    5.53
   0   3 -16   18.14    6.40
   0   3 -15   11.56    5.59
   0   3 -14   98.28   10.13
   0   3 -13   71.26    8.51
   0   3 -12  109.90    9.88
   0   3 -11  443.00   17.27
   0   3 -10   94.93    8.70
   0   3  -9    0.37    4.41
   0   3  -8  949.62   21.56
   0   3  -7  213.33   10.00
   0   3  -6   32.61    4.78
   0   3  -5   67.47    5.90
   0   3  -4  283.84    9.44
   0   3  -3  149.47    6.34
   0   3  -2  391.26    9.26
   0   3  -1  261.35    7.14
   0   3   1   41.44    2.80
   0   3   2  818.36   10.37
   0   3   3  163.20    4.54
   0  -3  -4  194.76    5.59
   0  -3  -5 1140.72   14.35
   0  -3  -6  129.53    5.22
   0  -3  -7  191.65    6.90
   0  -3  -8   33.98    4.41
   0  -3  -9   16.77    4.04
   0  -3 -10   -0.25    3.48
   0  -3 -11   -2.36    3.54
   0  -3 -12  105.55    7.39
   0  -3 -13  271.85   11.68
   0  -3 -14   37.52    6.27
   0   4 -16   12.49    6.40
   0   4 -15   -0.99    5.09
   0   4 -14   14.79    5.90
   0   4 -13   34.42    7.08
   0   4 -12   61.01    7.95
   0   4 -11    3.29    4.54
   0   4 -10  159.66   10.81
   0   4  -9  283.72   13.54
   0   4  -8  401.20   15.03
   0   4  -7   -1.99    3.79
   0   4  -6   22.43    4.66
   0   4  -5   21.43    4.41
   0   4  -4   21.49    4.54
   0   4  -3  632.61   13.79
   0   4   0 2938.76   28.20
   0   4   1 1196.38   15.16
   0   4   2  130.09    4.66
   0   4   3  159.47    4.97
   0   4   4  588.06    9.69
   0  -4  -5  259.93    6.96
   0  -4  -6  224.02    6.71
   0  -4  -7    4.54    3.17
   0  -4  -8  380.45   10.00
   0  -4  -9    9.69    3.60
   0  -4 -10    9.13    3.79
   0  -4 -11  179.41    8.51
   0  -4 -12   38.08    5.53
   0  -4 -13   26.59    5.53
   0  -4 -14  205.88   10.75
   0   5 -15   22.92    7.14
   0   5 -14   40.13    7.83
   0   5 -13   19.32    6.34
   0   5 -12   23.11    6.40
   0   5 -11  320.87   16.15
   0   5 -10   22.86    5.90
   0   5  -9    2.98    4.35
   0   5  -7   11.80    4.78
   0   5  -6    9.32    4.47
   0   5  -5   -1.24    3.48
   0   5  -4    8.64    3.73
   0   5  -3   54.42    5.34
   0   5  -2    2.55    3.29
   0   5  -1   -1.49    2.73
   0   5   0  207.99    7.39
   0   5   1   13.29    2.92
   0   5   2  137.98    5.40
   0   5   3   48.83    3.60
   0   5   4  800.09   12.30
   0   5   5 1632.30   19.01
   0   5   6  914.09   14.10
   0  -5  -7   -1.30    3.35
   0  -5  -8    4.35    3.42
   0  -5  -9  194.76    7.70
   0  -5 -10   18.70    3.98
   0  -5 -11   20.25    4.22
   0  -5 -12  202.90    9.38
   0  -5 -13   33.61    5.59
   0  -5 -14  319.01   12.55
   0   6 -14   21.06    6.52
   0   6 -13   36.28    7.14
   0   6 -12   14.72    5.72
   0   6 -11   19.63    5.78
   0   6 -10    3.67    4.41
   0   6  -9  185.07   11.93
   0   6  -8   63.68    7.58
   0   6  -7  227.56   11.99
   0   6  -6   46.65    6.40
   0   6  -5   32.49    5.28
   0   6  -4   77.78    6.46
   0   6  -3  166.74    8.51
   0   6  -2  170.47    8.20
   0   6  -1  360.32   11.06
   0   6   1   15.84    3.54
   0   6   2   29.70    3.60
   0   6   3  895.95   14.54
   0   6   4  264.96    7.77
   0   6   5  293.91    8.08
   0   6   6 2476.38   26.34
   0   6   7   10.31    2.98
   0   6   8  351.00    9.88
   0  -6  -9   54.61    4.97
   0  -6 -10    6.21    3.60
   0  -6 -11   13.05    3.98
   0  -6 -12  185.44    8.82
   0  -6 -13    7.14    4.47
   0   7 -13   48.33    8.32
   0   7 -12   23.17    6.65
   0   7 -11   93.93   10.00
   0   7 -10    8.82    4.91
   0   7  -9    5.84    4.91
   0   7  -8    1.12    4.22
   0   7  -7   -2.30    3.91
   0   7  -6  101.63    8.88
   0   7  -5   23.86    5.34
   0   7  -4   24.23    4.91
   0   7  -3    0.25    3.23
   0   7  -2   38.95    5.03
   0   7  -1 2008.83   28.83
   0   7   0   53.55    5.16
   0   7   1   66.41    5.59
   0   7   2   39.63    4.54
   0   7   3    7.52    2.86
   0   7   4    9.82    3.23
   0   7   5   15.53    3.23
   0   7   6  268.56    8.39
   0   7   7  136.36    6.27
   0   7   8   15.47    3.04
   0   7   9   85.23    5.40
   0   7  10   13.11    3.29
   0  -7 -11   71.57    5.84
   0  -7 -12    3.67    4.10
   0  -7 -13    5.03    4.22
   0   8 -12   13.05    6.03
   0   8 -11   37.46    7.39
   0   8 -10   13.36    5.28
   0   8  -9    8.14    4.72
   0   8  -8   19.32    5.53
   0   8  -7   16.77    5.53
   0   8  -6   29.38    6.03
   0   8  -5  111.95    9.01
   0   8  -4   46.84    6.03
   0   8  -3    0.62    3.67
   0   8  -2   19.51    4.47
   0   8  -1  229.55   10.25
   0   8   0 1003.80   20.31
   0   8   1   46.90    4.91
   0   8   2  140.71    7.33
   0   8   3    3.11    3.04
   0   8   4  433.69   11.56
   0   8   5   85.05    5.53
   0   8   6  394.80   10.75
   0   8   7  793.01   15.47
   0   8   8  124.87    6.34
   0   8   9    6.83    2.92
   0   8  10   87.53    5.78
   0   8  11   90.64    6.09
   0   8  12  133.69    7.58
   0   9 -11   24.54    6.83
   0   9 -10   -0.62    4.47
   0   9  -9   39.14    7.27
   0   9  -8    2.67    4.35
   0   9  -7    5.22    4.97
   0   9  -6   70.76    8.32
   0   9  -5  125.24    9.94
   0   9  -4    4.47    4.47
   0   9  -3  117.41    8.70
   0   9  -2   15.22    4.54
   0   9  -1   11.74    4.04
   0   9   0  118.72    7.89
   0   9   1   65.29    5.84
   0   9   2   34.73    4.60
   0   9   3   35.10    4.60
   0   9   4   32.18    4.22
   0   9   5  287.63   10.06
   0   9   6  160.65    7.52
   0   9   7  356.65   10.87
   0   9   8    0.00    2.80
   0   9   9   88.77    5.90
   0   9  10  108.34    6.46
   0   9  11   96.54    6.34
   0   9  12   55.35    5.34
   0  10 -10    7.89    5.53
   0  10  -9   -1.37    4.35
   0  10  -8    3.29    4.54
   0  10  -7    4.41    4.91
   0  10  -6   13.67    5.47
   0  10  -5    1.24    4.29
   0  10  -4   78.90    8.26
   0  10  -3    9.82    4.60
   0  10  -2   70.20    7.21
   0  10  -1  245.64   11.80
   0  10   0   72.06    6.83
   0  10   1   38.58    5.22
   0  10   2   20.13    4.47
   0  10   3   11.24    3.91
   0  10   4   55.91    5.72
   0  10   5   27.96    4.41
   0  10   6   23.61    4.29
   0  10   7 1298.88   22.24
   0  10   8 1019.08   19.44
   0  10   9   57.53    5.16
   0  10  10  110.64    6.77
   0  10  11   78.59    5.90
   0  10  12   10.37    3.67
   0  11  -9    5.59    5.59
   0  11  -8    0.12    4.78
   0  11  -7   13.48    5.78
   0  11  -6   -2.80    4.29
   0  11  -5    7.70    5.16
   0  11  -4   21.00    6.03
   0  11  -3  195.25   11.87
   0  11  -2    1.43    3.91
   0  11  -1  110.02    8.88
   0  11   0    8.88    4.10
   0  11   1   18.08    4.78
   0  11   2   13.61    4.16
   0  11   3   14.47    4.29
   0  11   4   26.09    4.72
   0  11   5  155.62    8.88
   0  11   6   49.64    5.40
   0  11   7  270.24   10.87
   0  11   8  120.95    7.52
   0  11   9   43.18    5.28
   0  11  10  522.03   14.41
   0  11  11  134.31    7.89
   0  12  -8    5.22    5.59
   0  12  -7    3.98    5.28
   0  12  -6   40.50    7.64
   0  12  -5   15.90    5.72
   0  12  -4  102.81    9.88
   0  12  -3    5.90    4.60
   0  12  -2    4.66    4.41
   0  12  -1  282.66   14.04
   0  12   0   42.37    6.21
   0  12   1   -1.80    3.42
   0  12   2   -1.24    3.42
   0  12   3   56.41    6.34
   0  12   4    1.43    3.79
   0  12   5   57.22    6.27
   0  12   6   30.88    5.34
   0  12   7 1282.73   24.66
   0  12   8   52.74    5.90
   0  12   9    8.32    4.04
   0  12  10   74.80    6.65
   0  12  11   41.06    5.34
   0  13  -6   10.50    5.84
   0  13  -5    2.11    5.28
   0  13  -4  315.53   17.02
   0  13  -3  164.69   12.36
   0  13  -2    1.80    4.04
   0  13  -1  145.06   10.75
   0  13   0    3.85    4.35
   0  13   1   -1.24    3.67
   0  13   2   15.84    4.72
   0  13   3  134.19    9.57
   0  13   4  190.04   11.00
   0  13   5   98.78    8.14
   0  13   6  283.53   12.74
   0  13   7    3.73    4.04
   0  13   8    2.30    3.91
   0  13   9   12.49    4.41
   0  13  10  145.49    8.95
   0  14  -5   16.28    6.34
   0  14  -4    4.16    5.03
   0  14  -3   86.66    9.94
   0  14  -2   76.47    9.01
   0  14  -1   96.29    9.57
   0  14   0    0.56    3.67
   0  14   1    2.24    3.91
   0  14   2    9.13    4.54
   0  14   3    4.85    4.16
   0  14   4   24.04    5.22
   0  14   5   55.35    6.83
   0  14   6   81.69    7.83
   0  14   7  339.07   14.54
   0  14   8  294.47   13.36
   0  14   9  166.43    9.94
   0  14  10  127.11    8.64
   0  15  -2    0.25    5.40
   0  15  -1  160.71   12.42
   0  15   0   94.43    9.69
   0  15   1    9.57    4.78
   0  15   2   29.32    6.03
   0  15   3   24.79    6.15
   0  15   4  171.21   11.62
   0  15   5  344.41   15.59
   0  15   6    8.20    4.41
   0  15   7   13.05    4.85
   0  15   8    4.72    4.22
   0  15   9   13.79    4.85
   0  15  10    9.01    4.41
   0  16  -2   13.67    6.21
   0  16   0    1.43    4.60
   0  16   1    0.12    4.29
   0  16   2   15.16    5.53
   0  16   3    2.05    4.10
   0  16   4   33.98    6.46
   0  16   5    6.59    4.47
   0  16   6   11.37    4.66
   0  16   7   55.79    7.27
   0  16   8    1.86    4.16
   0  16   9    8.45    4.66
   0  17   0    2.86    5.09
   0  17   1    8.08    5.53
   0  17   2    7.89    4.97
   0  17   3    4.16    4.78
   0  17   4   28.89    6.34
   0  17   5   -2.05    3.91
   0  17   6    2.80    4.35
   0  17   7  130.77   10.62
   0  17   8   17.27    5.34
   0  17   9   22.49    5.84
   0  18   2    3.04    4.85
   0  18   3    3.29    4.85
   0  18   4   -0.93    4.72
   0  18   5   -1.06    4.16
   0  18   6    2.80    4.85
   0  18   7   43.11    7.27
   0  18   8    2.98    4.60
   0  19   4   17.52    6.03
   0  19   5   32.86    7.33
   0  19   6    6.15    5.22
   0  19   7    0.81    4.78
   0  20   6    1.99    5.22
  -1  19   6   14.85    5.96
  -1  19   5    1.12    4.60
  -1  19   4   10.69    5.84
  -1  19   3    5.72    5.59
  -1  18   6    4.41    4.72
  -1  18   5    2.30    4.47
  -1  18   4    0.43    4.47
  -1  18   3   19.82    6.21
  -1  18   2   -0.50    4.91
  -1  18   1   81.07   10.44
  -1  17   7    6.09    4.47
  -1  17   6   -0.06    4.29
  -1  17   5   29.01    6.09
  -1  17   4   21.99    5.78
  -1  17   3    3.60    4.66
  -1  17   2   11.24    5.40
  -1  17   1   37.40    7.21
  -1  17   0    8.26    6.46
  -1  17  -1   22.86    7.39
  -1  16   8    3.35    4.35
  -1  16   7   42.00    6.40
  -1  16   6    8.76    4.47
  -1  16   5   45.66    6.83
  -1  16   4   23.86    5.53
  -1  16   3    9.63    4.91
  -1  16   2   13.73    5.09
  -1  16   0    6.27    4.85
  -1  16  -1   43.05    8.01
  -1  16  -2   49.64    8.51
  -1  15   8   67.47    7.27
  -1  15   7    2.24    4.10
  -1  15   6    6.90    4.16
  -1  15   5    3.42    4.29
  -1  15   4    9.26    4.72
  -1  15   3   66.29    7.70
  -1  15   2    1.06    4.10
  -1  15   1  115.55   10.06
  -1  15   0   -1.06    4.04
  -1  15  -1  172.70   12.86
  -1  15  -2  154.25   12.86
  -1  15  -3   -1.80    4.97
  -1  15  -4    5.09    5.59
  -1  14   9  337.27   13.61
  -1  14   8   25.04    4.97
  -1  14   7    3.35    3.98
  -1  14   6   44.67    6.52
  -1  14   5   20.56    5.03
  -1  14   4  148.48   10.25
  -1  14   3   -0.75    4.04
  -1  14   2  206.19   12.30
  -1  14   1  306.77   15.10
  -1  14   0   12.98    5.09
  -1  14  -1  110.58    9.88
  -1  14  -2   20.07    6.09
  -1  14  -3    9.01    5.47
  -1  14  -4    3.54    5.47
  -1  14  -5    1.86    5.22
  -1  13   9  221.66   10.37
  -1  13   8   23.23    4.97
  -1  13   7  208.49   10.37
  -1  13   6   37.65    5.72
  -1  13   5   66.29    6.96
  -1  13   4    0.50    3.73
  -1  13   3  105.55    8.57
  -1  13   2    8.39    4.22
  -1  13   1   31.81    5.72
  -1  13   0    6.40    4.29
  -1  13  -1   20.87    5.34
  -1  13  -2   20.81    5.78
  -1  13  -3    1.68    4.91
  -1  13  -4   16.65    6.27
  -1  13  -5    2.30    4.72
  -1  13  -6   30.38    7.39
  -1  13  -7   25.59    6.96
  -1  12   9  525.32   14.91
  -1  12   8   87.10    6.83
  -1  12   7  174.01    9.38
  -1  12   6    7.52    4.04
  -1  12   5   51.19    6.09
  -1  12   4  154.44    9.19
  -1  12   3   13.17    4.16
  -1  12   2  225.63   11.56
  -1  12   1  226.50   11.93
  -1  12   0    1.55    4.10
  -1  12  -1   16.09    5.16
  -1  12  -2    4.60    4.16
  -1  12  -3   -3.91    3.73
  -1  12  -4   70.51    8.45
  -1  12  -5    9.82    5.40
  -1  12  -6    2.67    4.85
  -1  12  -7   -3.91    4.78
  -1  12  -8    3.35    4.78
  -1  11  10   37.15    4.85
  -1  11   9  233.83    9.63
  -1  11   8   38.89    4.91
  -1  11   7   62.81    5.72
  -1  11   6   43.36    5.34
  -1  11   5   -0.06    3.42
  -1  11   4  365.47   12.98
  -1  11   3   98.59    7.45
  -1  11   2    2.73    3.67
  -1  11   1   44.73    5.72
  -1  11   0    4.66    3.85
  -1  11  -1   55.10    6.77
  -1  11  -2   17.02    5.03
  -1  11  -3   21.18    5.78
  -1  11  -4   12.05    5.16
  -1  11  -5    2.24    4.72
  -1  11  -6   56.41    8.14
  -1  11  -7   58.96    8.45
  -1  11  -8    0.25    4.54
  -1  11  -9    7.95    5.59
  -1  10  10   76.85    5.53
  -1  10   9  187.61    8.14
  -1  10   8    1.99    2.98
  -1  10   7   -2.80    2.98
  -1  10   6  174.57    8.08
  -1  10   5  423.06   12.74
  -1  10   4  250.61   10.06
  -1  10   3   47.28    5.34
  -1  10   2  127.17    7.89
  -1  10   1   34.48    5.16
  -1  10   0   26.65    4.85
  -1  10  -1    1.06    3.60
  -1  10  -2    2.24    3.91
  -1  10  -3   11.18    4.91
  -1  10  -4  200.78   12.24
  -1  10  -5   -0.43    4.35
  -1  10  -6   37.09    6.90
  -1  10  -7  249.43   14.85
  -1  10  -8    3.73    4.47
  -1  10  -9   96.91   10.50
  -1  10 -10   10.50    6.27
  -1   9  10    5.22    2.73
  -1   9   9  118.97    6.27
  -1   9   8  397.84   10.87
  -1   9   7   57.84    4.91
  -1   9   6   32.06    4.10
  -1   9   5   72.50    5.34
  -1   9   4  395.79   11.68
  -1   9   3  156.86    7.83
  -1   9   2  240.79    9.69
  -1   9   1   86.10    6.59
  -1   9   0  175.13    9.07
  -1   9  -1   24.10    4.72
  -1   9  -2    7.08    3.85
  -1   9  -3   80.20    7.45
  -1   9  -4    0.25    4.04
  -1   9  -5   -0.06    4.10
  -1   9  -6  270.24   14.41
  -1   9  -7  212.03   13.17
  -1   9  -8   98.09    9.82
  -1   9  -9   -1.30    4.29
  -1   9 -10   19.69    6.46
  -1   9 -11   -0.62    4.91
  -1   8  11    2.80    2.92
  -1   8  10  152.20    6.90
  -1   8   9  257.94    8.51
  -1   8   8   29.82    3.54
  -1   8   7   55.91    4.22
  -1   8   6    0.68    2.61
  -1   8   5  290.12    9.01
  -1   8   4  202.03    7.83
  -1   8   3    1.86    3.04
  -1   8   2    1.55    2.98
  -1   8   1    1.99    2.92
  -1   8   0  112.38    7.14
  -1   8  -1  213.08    9.75
  -1   8  -2   18.08    4.29
  -1   8  -3   36.65    5.47
  -1   8  -4  160.90   10.06
  -1   8  -5   16.52    5.47
  -1   8  -6   17.77    5.65
  -1   8  -7    7.21    4.60
  -1   8  -8   37.09    6.59
  -1   8  -9   26.90    6.09
  -1   8 -10   27.65    6.65
  -1   8 -11   -1.30    4.66
  -1   8 -12    5.40    5.59
  -1   8 -13    2.48    5.28
   1  -7 -11  143.69    7.08
  -1   7  10    1.06    2.48
  -1   7   9   34.35    3.60
  -1   7   8   79.64    4.78
  -1   7   7   17.89    2.92
  -1   7   6  137.91    5.65
  -1   7   5   25.91    3.48
  -1   7   4  802.95   13.73
  -1   7   3   14.10    3.35
  -1   7   2  425.73   11.06
  -1   7   1   13.67    3.48
  -1   7   0  190.47    8.32
  -1   7  -1  166.68    8.26
  -1   7  -2    9.50    3.67
  -1   7  -3  319.69   11.99
  -1   7  -4    1.12    3.91
  -1   7  -5   -1.06    4.16
  -1   7  -6   93.93    8.51
  -1   7  -7  263.09   13.42
  -1   7  -8    8.45    4.97
  -1   7  -9  196.99   12.80
  -1   7 -10    1.80    4.54
  -1   7 -11    6.21    5.03
  -1   7 -12   19.07    6.34
  -1   7 -13    2.11    5.34
  -1   7 -14   41.81    8.51
   1  -6 -11   37.77    4.60
   1  -6 -10  279.12    8.88
   1  -6  -9  246.32    7.89
  -1   6   8  129.59    5.65
  -1   6   7  248.25    7.21
  -1   6   6   52.99    3.73
  -1   6   5 4032.08   33.67
  -1   6   4    2.24    2.48
  -1   6   3   72.06    4.35
  -1   6   2  129.09    5.96
  -1   6   1   95.61    5.47
  -1   6   0   99.96    5.96
  -1   6  -1   29.63    4.16
  -1   6  -2   -3.48    3.29
  -1   6  -3   -0.43    3.35
  -1   6  -4   52.00    5.90
  -1   6  -5    3.42    4.04
  -1   6  -6  184.76   10.37
  -1   6  -7   58.21    7.08
  -1   6  -9   70.82    7.95
  -1   6 -10    5.40    4.91
  -1   6 -11   30.19    6.46
  -1   6 -12    5.53    5.09
  -1   6 -13   14.29    6.15
  -1   6 -14   -6.59    4.47
  -1   6 -15   43.05    8.70
   1  -5 -12   56.47    5.72
   1  -5 -11  121.27    6.71
   1  -5 -10   11.18    3.60
   1  -5  -9   41.87    4.29
   1  -5  -8   -0.99    2.86
   1  -5  -7  146.43    5.72
  -1   5   6  656.40   10.81
  -1   5   5  536.38    9.32
  -1   5   4    3.67    2.05
  -1   5   3  440.40    8.51
  -1   5   2    5.34    2.42
  -1   5   1  713.18   12.36
  -1   5   0  174.26    6.65
  -1   5  -2   13.23    3.67
  -1   5  -3   12.98    4.16
  -1   5  -4  163.82    8.26
  -1   5  -5   11.00    4.22
  -1   5  -6  283.04   11.93
  -1   5  -7   13.67    4.72
  -1   5  -8   74.11    7.58
  -1   5  -9  293.22   14.54
  -1   5 -10   51.44    7.39
  -1   5 -11    0.93    4.41
  -1   5 -12   56.91    7.83
  -1   5 -13    7.21    5.28
  -1   5 -14  105.86   11.00
  -1   5 -15  102.94   11.24
  -1   5 -16    2.24    5.53
   1  -4 -12  311.05   11.24
   1  -4 -11    2.17    3.85
   1  -4 -10  166.68    7.45
   1  -4  -9   60.88    4.97
   1  -4  -8   18.57    3.42
   1  -4  -7   -0.19    2.92
   1  -4  -6    5.72    2.86
  -1   4   5  749.65   10.62
  -1   4   4  137.79    4.16
  -1   4   3 2808.55   23.92
  -1   4   2  803.26   10.75
  -1   4   1  141.70    5.03
  -1   4   0 1754.44   19.76
  -1   4  -1  108.90    5.28
  -1   4  -2    8.20    2.86
  -1   4  -3  367.15   10.81
  -1   4  -4    0.68    3.67
  -1   4  -5   31.25    4.91
  -1   4  -6  159.60    8.76
  -1   4  -7  353.24   13.48
  -1   4  -8   69.76    7.39
  -1   4  -9    6.46    4.97
  -1   4 -10  123.19    9.94
  -1   4 -11   42.12    6.83
  -1   4 -12    2.67    4.78
  -1   4 -13   73.68    9.01
  -1   4 -14   -4.78    4.60
  -1   4 -15   -0.93    5.34
  -1   4 -16   24.54    7.14
   1  -3 -13  402.81   13.79
   1  -3 -12  220.41   10.06
   1  -3 -11   36.96    5.03
   1  -3 -10   53.18    5.40
   1  -3  -9  172.89    7.39
   1  -3  -8   93.06    5.28
   1  -3  -7    1.18    3.04
   1  -3  -6  124.56    4.91
   1  -3  -5 1077.60   12.80
   1  -3  -4 1214.58   12.86
  -1   3   3 2361.57   21.12
  -1   3   2 3137.81   26.09
  -1   3   1  100.58    3.73
  -1   3   0  471.08    8.32
  -1   3  -1  740.02   11.80
  -1   3  -3  280.49    8.76
  -1   3  -4  321.06   10.06
  -1   3  -5  398.90   11.80
  -1   3  -6  714.73   16.96
  -1   3  -7    1.24    3.85
  -1   3  -8  401.69   14.29
  -1   3  -9   43.67    6.52
  -1   3 -10   35.60    6.27
  -1   3 -11    0.43    4.54
  -1   3 -12   84.67    8.88
  -1   3 -13    6.90    5.34
  -1   3 -14   49.45    7.70
  -1   3 -15   95.73   10.44
  -1   3 -16   48.15    8.39
  -1   3 -17    4.10    5.53
   1  -2 -13   -2.24    4.04
   1  -2 -12   93.74    7.52
   1  -2 -11   -0.99    3.67
   1  -2 -10   58.21    5.59
   1  -2  -9  197.99    8.26
   1  -2  -8   36.84    4.41
   1  -2  -7    0.06    3.23
   1  -2  -6   51.87    3.91
   1  -2  -5 1149.85   13.79
   1  -2  -4   32.55    2.73
   1  -2  -3  111.88    3.23
  -1   2   2 7472.68   79.64
  -1   2   1  449.78    6.09
  -1   2   0   10.93    1.86
  -1   2  -1 3697.11   30.19
  -1   2  -2 4686.68   37.52
  -1   2  -3  100.64    5.16
  -1   2  -4   74.18    4.85
  -1   2  -5  388.58   11.00
  -1   2  -6  629.06   15.10
  -1   2  -7    1.93    3.54
  -1   2  -8  122.01    8.08
  -1   2  -9   12.49    4.72
  -1   2 -10   74.11    7.58
  -1   2 -11    4.66    5.03
  -1   2 -12   58.09    7.77
  -1   2 -13   42.68    7.21
  -1   2 -14   38.58    7.21
  -1   2 -15    0.68    4.91
  -1   2 -16  305.03   17.08
  -1   2 -17   51.81    8.45
   1  -1 -14    4.41    4.60
   1  -1 -13  582.84   18.08
   1  -1 -12   75.48    7.39
   1  -1 -11   -1.18    4.04
   1  -1 -10   31.31    5.09
   1  -1  -9  428.72   12.36
   1  -1  -8  465.49   12.18
   1  -1  -7  205.94    7.70
   1  -1  -6  726.35   12.67
   1  -1  -5  461.27    9.07
   1  -1  -4 1126.99   13.11
   1  -1  -3   21.00    2.36
   1  -1  -2  243.09    4.10
  -1   1   0  473.20    6.21
  -1   1  -1   58.02    2.55
  -1   1  -3  344.91    8.14
  -1   1  -4  282.41    8.14
  -1   1  -5   23.73    3.98
  -1   1  -6  817.67   16.09
  -1   1  -7  107.66    7.08
  -1   1  -8  402.38   13.05
  -1   1  -9  298.01   12.05
  -1   1 -10    9.75    4.91
  -1   1 -11   12.30    5.16
  -1   1 -12    0.12    4.54
  -1   1 -13  106.42    9.44
  -1   1 -14  201.22   12.61
  -1   1 -15   39.88    7.08
  -1   1 -16    1.68    4.78
  -1   1 -17    2.30    5.40
   1   0 -14    0.06    4.60
   1   0 -13   78.09    8.08
   1   0 -12  144.06    9.69
   1   0 -11  140.83    9.32
   1   0 -10    1.99    4.10
   1   0  -9  107.91    7.27
   1   0  -8  146.98    7.70
   1   0  -7  157.67    7.45
   1   0  -6  608.87   12.74
   1   0  -5  975.84   14.60
   1   0  -4  315.77    7.39
   1   0  -3 2628.64   23.05
   1   0  -2 4028.66   32.12
   1   0  -1  186.74    3.35
  -1   0   0   48.89    1.43
  -1   0  -1  482.58    6.52
  -1   0  -2  272.16    5.47
  -1   0  -3 4204.22   33.61
  -1   0  -4  439.40    9.38
  -1   0  -5  164.38    6.40
  -1   0  -6 1485.44   20.81
  -1   0  -7  180.78    8.26
  -1   0  -8   32.55    5.03
  -1   0  -9   11.62    4.35
  -1   0 -10  191.65    9.88
  -1   0 -11    2.36    4.41
  -1   0 -12   13.36    5.09
  -1   0 -13    1.80    4.41
  -1   0 -14   18.08    5.47
  -1   0 -15   59.51    7.83
  -1   0 -16  106.54   10.44
   1   1 -14   12.36    5.28
   1   1 -13  397.28   16.46
   1   1 -12  201.90   11.74
   1   1 -11  168.17   10.31
   1   1 -10   81.13    7.52
   1   1  -9   48.33    5.90
   1   1  -8  222.65    9.69
   1   1  -7    0.87    3.54
   1   1  -6 1039.89   17.71
   1   1  -5 3133.96   31.43
   1   1  -4  441.45    9.63
   1   1  -3  467.23    8.95
   1   1  -2  362.74    7.08
   1   1  -1  147.98    3.98
   1   1   0  197.06    3.91
   1   1   1   18.64    1.49
  -1  -1  -2    5.47    1.68
  -1  -1  -3    5.28    2.67
  -1  -1  -4  659.01   10.87
  -1  -1  -5    3.04    2.86
  -1  -1  -6  104.62    5.78
  -1  -1  -7 1609.44   22.24
  -1  -1  -8  691.19   15.22
  -1  -1  -9   49.70    5.47
  -1  -1 -10   56.22    5.96
  -1  -1 -11   17.02    5.03
  -1  -1 -12   45.79    6.15
  -1  -1 -13  109.40    8.88
  -1  -1 -14  202.90   12.18
  -1  -1 -15    4.66    4.78
  -1  -1 -16   29.01    6.71
   1   2 -14    7.02    5.34
   1   2 -13    0.43    4.47
   1   2 -12   23.54    5.72
   1   2 -11   35.91    6.21
   1   2 -10   23.17    5.53
   1   2  -9  100.95    8.01
   1   2  -8   50.76    5.96
   1   2  -7 2149.60   29.70
   1   2  -6  585.89   14.16
   1   2  -5  307.76   10.00
   1   2  -4  332.86    9.44
   1   2  -3  751.39   12.80
   1   2  -2 1439.10   17.21
   1   2  -1 1148.17   13.85
   1   2   0 1323.92   14.29
   1   2   1  410.95    6.77
   1   2   2   18.89    2.11
  -1  -2  -3   39.63    3.29
  -1  -2  -4  258.50    6.77
  -1  -2  -5  115.92    5.28
  -1  -2  -6  110.89    5.53
  -1  -2  -7    6.90    3.79
  -1  -2  -8   -0.31    3.73
  -1  -2  -9   73.37    6.03
  -1  -2 -10    0.37    3.54
  -1  -2 -11   60.01    6.34
  -1  -2 -12   51.13    6.46
  -1  -2 -13   -0.37    4.72
  -1  -2 -14   10.56    5.16
  -1  -2 -15  111.51    9.50
  -1  -2 -16   74.49    8.20
   1   3 -14   17.02    6.03
   1   3 -13   59.27    7.95
   1   3 -12   26.65    5.84
   1   3 -11   -0.56    4.10
   1   3 -10   47.90    6.90
   1   3  -9   17.02    5.16
   1   3  -8   28.39    5.34
   1   3  -7  470.53   14.54
   1   3  -6    2.92    3.60
   1   3  -5   76.91    6.09
   1   3  -4  260.55    9.01
   1   3  -3    0.93    2.80
   1   3  -2  405.23    9.69
   1   3  -1  269.49    7.39
   1   3   0  305.71    7.21
   1   3   1   35.10    2.92
   1   3   2 6412.97   46.47
   1   3   3 5267.78   40.44
  -1  -3  -4 1278.88   15.53
  -1  -3  -5    5.03    3.04
  -1  -3  -6   33.17    3.79
  -1  -3  -7    9.94    3.54
  -1  -3  -8  180.90    7.70
  -1  -3  -9    3.54    3.79
  -1  -3 -10   36.59    5.03
  -1  -3 -11   30.13    5.09
  -1  -3 -12   15.59    4.91
  -1  -3 -13  152.76    9.50
  -1  -3 -14   76.60    7.77
  -1  -3 -15  194.57   11.62
  -1  -3 -16   -2.17    5.09
   1   4 -15   52.43    8.51
   1   4 -14   21.43    6.27
   1   4 -13    0.19    4.78
   1   4 -12   25.72    6.40
   1   4 -11   42.12    6.65
   1   4 -10   59.70    7.58
   1   4  -9    2.36    4.29
   1   4  -8  404.36   14.91
   1   4  -7 1104.25   23.54
   1   4  -6    9.88    4.04
   1   4  -5   -1.12    3.73
   1   4  -4   33.98    4.47
   1   4  -3   51.62    4.97
   1   4  -2   37.15    4.04
   1   4  -1   10.44    2.92
   1   4   0 1517.06   19.20
   1   4   1  467.17    9.57
   1   4   2  175.62    5.84
   1   4   3  899.80   13.17
   1   4   4  282.91    7.39
  -1  -4  -5   15.90    3.35
  -1  -4  -6    1.24    3.17
  -1  -4  -7   10.81    3.79
  -1  -4  -8  220.54    8.32
  -1  -4  -9   59.14    5.28
  -1  -4 -10    6.34    3.67
  -1  -4 -11  104.37    7.21
  -1  -4 -12   20.63    4.97
  -1  -4 -13   87.10    7.64
  -1  -4 -14  720.20   19.51
  -1  -4 -15   72.25    7.83
   1   5 -15    0.81    5.47
   1   5 -14   44.23    8.08
   1   5 -13   58.21    8.26
   1   5 -12    0.43    4.35
   1   5 -11    1.43    4.60
   1   5 -10    6.65    4.72
   1   5  -9   32.43    6.09
   1   5  -8   -3.79    3.85
   1   5  -7  113.50    8.70
   1   5  -6  194.82   10.13
   1   5  -5 1444.56   25.53
   1   5  -3   33.92    4.66
   1   5  -2  144.81    7.27
   1   5  -1   83.62    5.53
   1   5   0    6.77    2.98
   1   5   1   79.46    4.66
   1   5   2  501.09   10.56
   1   5   3    0.31    2.30
   1   5   4  390.01    9.26
   1   5   5  508.61   10.87
   1   5   6  408.40   10.06
  -1  -5  -7  174.63    7.27
  -1  -5  -8   99.71    6.15
  -1  -5  -9  134.56    7.02
  -1  -5 -10    5.84    3.73
  -1  -5 -11    3.04    3.67
  -1  -5 -12   20.31    4.78
  -1  -5 -13  145.49    9.01
  -1  -5 -14 1019.89   22.55
  -1  -5 -15   98.09    8.39
   1   6 -14    2.05    5.90
   1   6 -13   10.31    5.72
   1   6 -12   25.78    6.52
   1   6 -11    9.13    5.09
   1   6 -10   14.85    5.34
   1   6  -9    9.44    4.60
   1   6  -8   86.85    8.57
   1   6  -7  938.50   23.86
   1   6  -6   14.85    4.97
   1   6  -5   32.37    5.28
   1   6  -4  163.01    8.95
   1   6  -3  173.64    8.76
   1   6  -1   44.79    4.91
   1   6   0   52.81    4.91
   1   6   1  679.63   14.23
   1   6   2  596.76   12.74
   1   6   3  634.84   13.05
   1   6   4   88.15    5.22
   1   6   5    3.60    2.67
   1   6   6 2004.36   24.35
   1   6   7 1136.74   18.39
   1   6   8  419.40   11.37
  -1  -6  -9  143.63    7.27
  -1  -6 -10    0.81    3.54
  -1  -6 -11   93.56    6.71
  -1  -6 -12   96.42    7.21
  -1  -6 -13   -0.68    4.10
  -1  -6 -14   51.31    6.40
  -1  -6 -15    9.44    4.78
   1   7 -13   40.69    8.26
   1   7 -12   -0.19    4.35
   1   7 -11   -1.74    4.60
   1   7 -10   10.19    5.09
   1   7  -9    3.48    4.41
   1   7  -8  162.45   11.18
   1   7  -7   94.49    8.95
   1   7  -6   27.21    5.40
   1   7  -5  503.33   16.65
   1   7  -4   -4.41    3.35
   1   7  -3    0.81    3.42
   1   7  -2   12.24    3.79
   1   7  -1  332.11   11.68
   1   7   0  148.23    7.83
   1   7   1   47.90    5.09
   1   7   2  152.08    7.08
   1   7   3  183.51    7.58
   1   7   4   70.70    5.34
   1   7   5 1405.61   20.75
   1   7   6   40.19    4.22
   1   7   7   11.37    3.23
   1   7   8  238.62    8.76
   1   7   9   20.81    3.54
  -1  -7 -10   14.97    4.10
  -1  -7 -11  119.77    7.27
  -1  -7 -12   52.93    5.96
  -1  -7 -13  298.50   11.68
  -1  -7 -14   83.80    7.27
   1   8 -12    0.75    4.85
   1   8 -11    5.59    5.59
   1   8 -10   23.73    6.03
   1   8  -9   13.73    5.09
   1   8  -8   12.18    5.09
   1   8  -7    5.84    4.97
   1   8  -6  273.16   13.67
   1   8  -5   -0.87    4.04
   1   8  -4  162.02    9.82
   1   8  -3   60.76    6.59
   1   8  -2    1.74    3.11
   1   8  -1  267.32   11.12
   1   8   0  135.12    7.83
   1   8   1  233.34    9.69
   1   8   2  114.25    6.96
   1   8   3   52.68    4.85
   1   8   4  125.43    6.90
   1   8   5  239.11    9.07
   1   8   6  131.83    6.83
   1   8   7  232.16    8.82
   1   8   8   51.81    4.78
   1   8   9  128.53    7.08
   1   8  10    7.39    3.17
   1   8  11  163.70    8.32
   1   8  12    0.75    2.92
  -1  -8 -13  300.99   11.68
  -1  -8 -14  492.89   15.03
   1   9 -11    1.55    5.40
   1   9 -10    5.09    4.78
   1   9  -9   -0.68    4.35
   1   9  -8   21.93    5.90
   1   9  -7    9.26    5.28
   1   9  -6  413.06   17.21
   1   9  -5  578.06   20.19
   1   9  -4    9.57    4.60
   1   9  -3   27.77    5.34
   1   9  -2   -1.30    3.23
   1   9  -1   23.48    4.54
   1   9   0   15.97    3.98
   1   9   1  153.51    8.82
   1   9   2    9.38    3.54
   1   9   3   14.16    3.67
   1   9   4   83.00    6.03
   1   9   5   73.06    5.72
   1   9   6  113.13    6.90
   1   9   7    0.25    2.73
   1   9   8   -2.30    2.67
   1   9   9   81.26    6.03
   1   9  10   29.94    4.35
   1   9  11   48.83    5.22
   1   9  12   28.51    4.60
   1   9  13  543.58   15.78
   1   9  14  720.70   18.82
   1  10 -10    2.92    4.97
   1  10  -9   -4.41    4.22
   1  10  -8   22.49    6.21
   1  10  -7   23.11    6.03
   1  10  -6   44.98    7.14
   1  10  -5   23.48    5.96
   1  10  -4   38.02    6.34
   1  10  -3  182.52   11.12
   1  10  -2   -1.18    3.98
   1  10  -1   67.28    7.02
   1  10   0    4.35    3.73
   1  10   1   99.52    7.45
   1  10   2   10.44    3.85
   1  10   3   36.03    5.09
   1  10   4  106.85    7.21
   1  10   5  612.29   16.15
   1  10   6  570.17   15.41
   1  10   7  104.62    7.02
   1  10   8  219.48    9.38
   1  10   9   -1.18    2.98
   1  10  10  203.27    9.50
   1  10  11   80.26    6.34
   1  10  12    2.92    3.48
   1  10  13   21.93    4.54
   1  11  -9   28.39    6.77
   1  11  -8   -4.41    4.47
   1  11  -7   70.70    9.01
   1  11  -6    2.67    4.47
   1  11  -4   36.53    6.46
   1  11  -3   -3.35    3.42
   1  11  -2    4.22    3.98
   1  11  -1   11.12    4.41
   1  11   0   78.59    7.45
   1  11   1    1.99    3.48
   1  11   2   26.59    4.91
   1  11   3  117.04    8.39
   1  11   4   -0.50    3.42
   1  11   5   48.83    5.65
   1  11   6  193.08    9.75
   1  11   7   24.41    4.60
   1  11   8  159.10    8.88
   1  11   9   50.01    5.53
   1  11  10   27.09    4.60
   1  11  11   66.16    6.09
   1  11  12  112.32    7.58
   1  11  13   72.00    6.59
   1  12  -7   -5.84    4.35
   1  12  -6    6.27    5.34
   1  12  -5   48.95    7.77
   1  12  -4   31.00    6.65
   1  12  -3   11.62    4.85
   1  12  -2    0.50    3.91
   1  12  -1   -1.55    3.54
   1  12   0  183.14   11.43
   1  12   1    8.70    4.22
   1  12   2  144.44    9.57
   1  12   3   -1.18    3.54
   1  12   4    2.42    3.73
   1  12   5  266.57   12.24
   1  12   6  133.69    8.70
   1  12   7   73.93    6.90
   1  12   8   -3.60    3.48
   1  12   9   66.16    6.52
   1  12  10  104.86    7.77
   1  12  11   98.16    7.39
   1  12  12   -0.25    3.23
   1  13  -6   25.84    7.02
   1  13  -5    2.05    4.85
   1  13  -4   12.49    5.53
   1  13  -3   34.54    6.59
   1  13  -2   26.53    5.96
   1  13  -1   19.88    5.47
   1  13   0   88.34    8.70
   1  13   1   -0.68    3.67
   1  13   2  200.91   11.74
   1  13   3  294.84   13.85
   1  13   4   23.98    5.34
   1  13   5  206.25   11.24
   1  13   6  449.28   16.34
   1  13   7  146.67    9.50
   1  13   8    2.11    3.73
   1  13   9   16.34    4.66
   1  13  10   56.35    6.52
   1  13  11  150.59    9.50
   1  13  12    8.70    4.29
   1  14  -5   24.10    6.90
   1  14  -4   -0.75    4.85
   1  14  -3   53.49    8.20
   1  14  -2    6.21    4.41
   1  14  -1    3.54    4.35
   1  14   0  165.68   11.99
   1  14   1   -1.18    3.73
   1  14   2  126.24   10.13
   1  14   3   18.64    5.22
   1  14   4  132.26    9.94
   1  14   5   64.42    7.21
   1  14   6  129.65    9.38
   1  14   7    2.42    4.10
   1  14   8   73.31    7.39
   1  14   9   -3.98    3.54
   1  14  10    9.38    4.66
   1  14  11   99.58    8.32
   1  14  12    4.91    4.35
   1  15  -3    0.68    4.85
   1  15  -2    6.59    4.97
   1  15  -1   10.00    5.03
   1  15   0   44.60    7.27
   1  15   1    0.81    4.10
   1  15   2   80.89    8.70
   1  15   3  239.30   13.92
   1  15   4   20.69    5.40
   1  15   5   20.87    5.40
   1  15   6   52.49    6.90
   1  15   7   35.41    5.90
   1  15   8   12.18    4.60
   1  15   9   15.59    5.16
   1  15  10    1.55    3.79
   1  15  11    2.86    4.29
   1  16  -1    2.36    4.66
   1  16   1   22.49    5.96
   1  16   2   37.46    6.77
   1  16   3    9.19    5.03
   1  16   4   -0.93    3.91
   1  16   5   19.69    5.47
   1  16   6   34.35    6.34
   1  16   7   12.18    4.85
   1  16   8    1.24    4.04
   1  16   9   -2.55    3.91
   1  16  10   73.93    8.08
   1  16  11   93.19    8.70
   1  17   0   14.35    5.90
   1  17   1    3.73    4.91
   1  17   2   55.23    8.45
   1  17   3   25.91    6.27
   1  17   4    1.37    4.35
   1  17   5   30.88    6.52
   1  17   6    5.96    4.47
   1  17   7   24.23    6.09
   1  17   8    0.37    4.10
   1  17   9   -0.56    4.35
   1  17  10    2.17    4.22
   1  18   2    7.02    5.28
   1  18   3    7.83    5.28
   1  18   4    0.43    4.41
   1  18   5   24.79    6.34
   1  18   6   15.78    5.72
   1  18   7   31.50    6.65
   1  18   8   -2.30    4.10
   1  18   9    2.92    4.78
   1  19   5   10.69    5.72
   1  19   6   30.63    7.14
   1  19   7   -1.24    4.85
   1  19   8   -1.43    4.72
   1  19   9    6.40    4.91
   1  20   7    1.93    5.28
   1  20   8   45.54    8.20
  -2  19   4    4.16    5.22
  -2  19   3    4.54    6.59
  -2  18   5   -1.18    4.54
  -2  18   4   -5.84    4.22
  -2  18   3   56.72    8.32
  -2  18   2   51.25    8.95
  -2  18   1    6.09    6.15
  -2  17   5   -1.18    4.10
  -2  17   4    1.24    4.29
  -2  17   3   52.87    7.83
  -2  17   2    2.36    4.66
  -2  17   1   20.56    6.83
  -2  17   0   20.19    7.33
  -2  17  -1    1.18    5.65
  -2  16   6    0.81    4.16
  -2  16   5   43.24    6.40
  -2  16   4  100.39    9.32
  -2  16   3   17.77    5.40
  -2  16   2    3.67    4.47
  -2  16   1   10.25    5.03
  -2  16   0   -3.35    4.41
  -2  16  -1   -0.93    5.16
  -2  16  -2   30.19    7.95
  -2  16  -3   23.36    7.33
  -2  15   7    3.42    3.79
  -2  15   6    4.22    4.04
  -2  15   5  148.66   10.25
  -2  15   4    9.07    4.41
  -2  15   3   20.94    5.34
  -2  15   2   50.01    7.14
  -2  15   1    4.41    4.29
  -2  15   0    2.05    4.85
  -2  15  -1   -1.93    5.09
  -2  15  -2    0.06    5.16
  -2  15  -3   45.16    8.51
  -2  15  -4   33.30    7.83
  -2  14   7   17.21    4.66
  -2  14   6   24.85    5.16
  -2  14   5  502.95   17.21
  -2  14   4   -0.31    3.91
  -2  14   3  129.22    9.69
  -2  14   2   37.83    6.21
  -2  14   1   12.36    4.91
  -2  14   0   57.15    7.52
  -2  14  -1    2.24    4.41
  -2  14  -2  160.15   12.36
  -2  14  -3   94.86   10.50
  -2  14  -4    0.31    4.78
  -2  14  -5   15.41    6.21
  -2  13   7   80.51    6.96
  -2  13   6  308.20   12.55
  -2  13   5  831.53   21.06
  -2  13   4  198.61   10.87
  -2  13   3  282.10   12.92
  -2  13   2    1.74    3.79
  -2  13   1    3.48    3.85
  -2  13   0    1.06    4.10
  -2  13  -1   -0.25    4.22
  -2  13  -2    1.18    4.85
  -2  13  -3   38.39    7.14
  -2  13  -4   34.04    6.90
  -2  13  -5   63.49    8.88
  -2  13  -6    2.86    5.09
  -2  13  -7   16.28    6.21
  -2  12   8  140.71    8.01
  -2  12   7    7.08    3.91
  -2  12   6 1897.44   29.70
  -2  12   5   15.16    4.47
  -2  12   4    7.64    4.10
  -2  12   3  261.73   11.80
  -2  12   2   16.65    4.47
  -2  12   1   36.59    5.65
  -2  12   0   14.10    4.85
  -2  12  -1   12.86    4.72
  -2  12  -2  578.68   20.38
  -2  12  -3   14.10    5.28
  -2  12  -4    4.78    5.28
  -2  12  -5   57.96    8.45
  -2  12  -6    0.81    4.66
  -2  12  -7   -2.42    4.10
  -2  12  -8   30.19    7.27
  -2  11   8  334.41   10.87
  -2  11   7    8.88    3.54
  -2  11   6 1112.88   20.69
  -2  11   5  348.20   12.11
  -2  11   4  147.23    8.26
  -2  11   3   -1.80    3.29
  -2  11   2    2.30    3.42
  -2  11   1   70.70    6.71
  -2  11   0   15.28    4.54
  -2  11  -1    3.11    4.16
  -2  11  -2   39.14    6.59
  -2  11  -3    2.17    4.47
  -2  11  -4  258.87   14.60
  -2  11  -6   -0.62    4.60
  -2  11  -7    9.69    5.40
  -2  11  -8    1.93    5.16
  -2  11  -9   21.87    7.08
  -2  10   8  632.17   13.85
  -2  10   7    0.25    2.98
  -2  10   6  384.36   11.43
  -2  10   5    6.40    3.42
  -2  10   4  204.45    8.95
  -2  10   3  236.75    9.88
  -2  10   2   14.47    3.85
  -2  10   1   82.56    6.77
  -2  10   0    3.67    3.60
  -2  10  -1    9.75    4.10
  -2  10  -2  388.89   15.47
  -2  10  -3   15.47    5.22
  -2  10  -4    8.20    4.97
  -2  10  -5  228.12   13.36
  -2  10  -6   50.07    7.58
  -2  10  -7    1.49    4.72
  -2  10  -8   31.93    6.65
  -2  10  -9   10.50    5.59
  -2  10 -10    0.19    4.47
  -2   9   9  133.50    6.15
  -2   9   8  634.22   12.86
  -2   9   7  146.30    6.52
  -2   9   6 2774.38   30.32
  -2   9   5 1445.56   21.06
  -2   9   4  377.59   11.06
  -2   9   3   -1.68    2.86
  -2   9   2   11.93    3.48
  -2   9   1   20.87    4.10
  -2   9   0  122.69    7.70
  -2   9  -1   86.17    6.83
  -2   9  -2   -0.06    3.73
  -2   9  -3    1.99    4.22
  -2   9  -4   80.95    8.39
  -2   9  -5  150.22   10.81
  -2   9  -6  102.01    9.38
  -2   9  -7    6.21    5.03
  -2   9  -8    0.93    4.29
  -2   9  -9   34.60    7.08
  -2   9 -10   -1.62    4.66
  -2   9 -11    4.04    5.40
  -2   9 -12   79.02   10.56
  -2   8   9  211.03    6.96
  -2   8   8  220.23    7.02
  -2   8   7 1516.75   19.20
  -2   8   6 2179.11   24.10
  -2   8   5   11.56    2.98
  -2   8   4  154.87    6.71
  -2   8   3    5.47    2.92
  -2   8   2    6.90    3.29
  -2   8   1  156.68    7.70
  -2   8   0   13.17    3.79
  -2   8  -1    8.01    3.29
  -2   8  -2  157.67    8.82
  -2   8  -3   22.18    5.03
  -2   8  -4    2.86    4.41
  -2   8  -5   55.91    6.90
  -2   8  -7    2.55    4.72
  -2   8  -9    2.30    4.97
  -2   8 -10   15.41    5.65
  -2   8 -11   -0.56    4.66
  -2   8 -12    1.93    4.72
  -2   8 -13   -0.62    4.97
  -2   7   9   63.80    4.04
  -2   7   8  104.31    4.72
  -2   7   7  158.85    5.53
  -2   7   6   61.63    3.85
  -2   7   5  321.93    7.95
  -2   7   4  797.23   13.42
  -2   7   3  320.00    8.88
  -2   7   2   81.69    5.34
  -2   7   1  233.90    8.57
  -2   7   0   71.44    5.59
  -2   7  -1  130.15    7.27
  -2   7  -2   30.07    4.78
  -2   7  -3   97.16    7.39
  -2   7  -4   -3.60    3.79
  -2   7  -5   93.56    7.89
  -2   7  -6  154.56   10.13
  -2   7  -7   21.68    5.90
  -2   7  -8   15.03    5.28
  -2   7  -9   45.16    7.27
  -2   7 -10   -0.12    4.35
  -2   7 -11    3.35    4.72
  -2   7 -12   38.89    7.45
  -2   7 -13   55.85    9.13
  -2   7 -14    5.90    6.21
   2  -6 -10  197.24    7.02
  -2   6   8  394.55    8.51
  -2   6   7   69.14    3.73
  -2   6   6  477.98    8.64
  -2   6   5   80.76    3.98
  -2   6   4 1121.77   14.41
  -2   6   3  109.46    4.91
  -2   6   2  540.54   10.93
  -2   6   1  121.39    5.84
  -2   6   0    3.48    3.29
  -2   6  -1  199.04    8.20
  -2   6  -2   48.83    5.65
  -2   6  -3  124.81    7.58
  -2   6  -4   82.07    6.83
  -2   6  -7   18.64    5.59
  -2   6  -9   19.94    5.65
  -2   6 -11   10.06    5.28
  -2   6 -12    0.87    4.66
  -2   6 -13   29.07    7.02
  -2   6 -14    0.43    5.34
  -2   6 -15   30.56    7.89
   2  -5 -10  238.68    8.01
   2  -5  -9    2.11    2.80
   2  -5  -8   34.60    3.60
  -2   5   7   60.69    3.48
  -2   5   6   16.59    2.36
  -2   5   5  415.67    7.14
  -2   5   4 2548.25   22.43
  -2   5   3  804.81   11.00
  -2   5   2   24.85    2.80
  -2   5   1   54.05    3.79
  -2   5   0  457.04   10.31
  -2   5  -1    5.65    2.92
  -2   5  -2    3.73    3.60
  -2   5  -3   86.04    6.46
  -2   5  -4   93.74    6.71
  -2   5  -5  206.06    9.75
  -2   5  -6   39.57    5.53
  -2   5  -7  130.27    9.26
  -2   5  -8   28.33    6.40
  -2   5  -9   59.45    7.77
  -2   5 -10   50.26    7.33
  -2   5 -11    7.08    4.97
  -2   5 -12  128.91   11.24
  -2   5 -13   67.03    8.82
  -2   5 -14    7.77    5.59
  -2   5 -15    7.27    6.27
  -2   5 -16    0.87    5.40
   2  -4 -11   16.15    4.16
   2  -4 -10   51.25    4.72
   2  -4  -9    2.67    2.80
   2  -4  -8  423.37    9.01
   2  -4  -7  303.29    7.08
   2  -4  -6  218.12    5.47
  -2   4   5   53.43    2.61
  -2   4   4  149.22    3.54
  -2   4   3   27.71    2.11
  -2   4   2  338.64    6.40
  -2   4   1    2.73    1.99
  -2   4   0  270.86    7.02
  -2   4  -1  982.49   15.34
  -2   4  -2    1.80    3.11
  -2   4  -3   55.79    5.28
  -2   4  -4    1.24    3.35
  -2   4  -5   91.57    6.59
  -2   4  -6    4.97    4.04
  -2   4  -7  223.27   11.18
  -2   4  -8   76.29    7.39
  -2   4  -9  318.63   14.29
  -2   4 -10  350.75   15.47
  -2   4 -11   18.14    5.59
  -2   4 -12   11.00    5.59
  -2   4 -13   35.66    7.21
  -2   4 -14  154.32   12.67
  -2   4 -15   14.29    6.03
  -2   4 -16   74.55    9.94
   2  -3 -11   59.95    5.65
   2  -3 -10   28.08    4.22
   2  -3  -9   25.91    3.91
   2  -3  -8  162.45    6.34
   2  -3  -7  350.25    7.77
   2  -3  -6 1000.94   12.36
   2  -3  -5  650.75    8.70
  -2   3   3   72.19    2.05
  -2   3   2 1754.13   16.84
  -2   3   1 1813.89   16.90
  -2   3   0 1188.99   13.92
  -2   3  -1 1326.40   16.52
  -2   3  -2  112.63    5.34
  -2   3  -3   87.28    5.34
  -2   3  -4  881.29   16.71
  -2   3  -5 1720.83   25.28
  -2   3  -6   -0.93    4.10
  -2   3  -7    8.95    4.35
  -2   3  -8   49.08    6.40
  -2   3  -9  141.02    9.57
  -2   3 -10   10.69    5.28
  -2   3 -11   -0.99    4.22
  -2   3 -12  152.64   11.37
  -2   3 -13   66.53    8.57
  -2   3 -14    2.55    4.66
  -2   3 -15    3.60    4.97
  -2   3 -16    4.41    5.28
  -2   3 -17    1.80    5.72
   2  -2 -12    7.14    4.16
   2  -2 -11   20.44    4.66
   2  -2 -10    7.02    3.73
   2  -2  -9  404.74   11.06
   2  -2  -8  310.00    9.01
   2  -2  -7    5.96    3.11
   2  -2  -6  217.06    6.27
   2  -2  -5    8.57    2.30
   2  -2  -4  125.80    3.42
  -2   2   1 1234.40   13.29
  -2   2   0 1115.62   12.11
  -2   2  -1 2499.36   22.55
  -2   2  -2  151.27    5.72
  -2   2  -3  880.04   14.41
  -2   2  -4  563.09   12.36
  -2   2  -5   62.62    5.47
  -2   2  -6  182.02    8.70
  -2   2  -7  197.99    9.44
  -2   2  -8   99.83    7.39
  -2   2  -9   38.45    6.03
  -2   2 -10  476.74   16.59
  -2   2 -11   52.87    7.27
  -2   2 -12   35.78    6.46
  -2   2 -13  118.35   10.13
  -2   2 -14    8.39    5.16
  -2   2 -15   39.70    7.45
  -2   2 -16   10.31    5.78
  -2   2 -17    0.19    5.72
  -2   2 -18   38.77    8.45
   2  -1 -12    3.23    4.47
   2  -1 -11   22.55    5.09
   2  -1 -10   54.23    5.84
   2  -1  -9   47.21    5.28
   2  -1  -8   44.11    4.66
   2  -1  -7  285.09    8.64
   2  -1  -6   15.10    3.42
   2  -1  -5  498.54    9.26
   2  -1  -4  717.16    9.75
   2  -1  -3  758.90    9.13
   2  -1  -2 1419.78   16.46
   2  -1  -1  276.33    4.66
  -2   1   0 1025.10   11.18
  -2   1  -1 3709.72   29.82
  -2   1  -2 5030.90   38.39
  -2   1  -3 1889.93   20.81
  -2   1  -4 5305.93   43.74
  -2   1  -6 1065.61   18.76
  -2   1  -7   93.62    6.96
  -2   1  -8   87.97    7.21
  -2   1  -9  586.39   16.65
  -2   1 -10   27.40    5.78
  -2   1 -11   49.26    7.08
  -2   1 -12  525.07   18.39
  -2   1 -13   43.18    6.83
  -2   1 -14    6.09    4.78
  -2   1 -15   -1.93    4.72
  -2   1 -16    4.35    5.16
  -2   1 -17   25.91    7.02
  -2   1 -18    7.83    6.21
   2   0 -13   19.07    5.47
   2   0 -12  124.74    9.07
   2   0 -11   33.42    5.78
   2   0 -10   15.84    4.66
   2   0  -9 1743.69   26.84
   2   0  -8   76.35    5.90
   2   0  -7  139.22    7.14
   2   0  -6  290.99    8.88
   2   0  -5 1853.71   21.06
   2   0  -4  254.71    6.59
   2   0  -3  492.52    8.20
   2   0  -2   39.26    2.48
   2   0  -1   66.22    2.42
   2   0   0   45.10    2.17
  -2   0  -1 6564.37   49.45
  -2   0  -2  759.84   10.50
  -2   0  -3   23.11    3.54
  -2   0  -5  619.93   12.42
  -2   0  -6  136.24    7.08
  -2   0  -7 1096.11   19.38
  -2   0  -8  199.36    9.19
  -2   0  -9  309.75   11.74
  -2   0 -10   23.67    5.03
  -2   0 -11   62.93    7.08
  -2   0 -12    6.27    4.66
  -2   0 -13   18.51    5.47
  -2   0 -14  169.91   11.56
  -2   0 -15    0.00    4.85
  -2   0 -16    0.81    4.91
  -2   0 -17   99.83   10.56
  -2   0 -18  143.26   12.98
   2   1 -13   10.93    5.34
   2   1 -12   15.22    5.28
   2   1 -11  222.22   11.31
   2   1 -10  453.75   15.16
   2   1  -9   83.87    6.96
   2   1  -8  161.96    8.39
   2   1  -7 3126.87   34.85
   2   1  -6   57.28    5.16
   2   1  -5   18.08    3.79
   2   1  -4   99.15    5.09
   2   1  -3  960.99   13.42
   2   1  -2 3614.05   29.70
   2   1  -1  508.61    7.83
   2   1   0 4919.21   37.15
   2   1   1 2280.81   20.69
  -2  -1  -2 1304.16   14.66
  -2  -1  -3 2863.34   25.84
  -2  -1  -4  997.15   14.29
  -2  -1  -5 1205.64   17.39
  -2  -1  -6  801.02   14.79
  -2  -1  -7  828.17   16.21
  -2  -1  -8   -1.12    3.67
  -2  -1  -9  501.34   14.10
  -2  -1 -10   13.23    4.41
  -2  -1 -11   23.30    5.28
  -2  -1 -12  271.85   12.74
  -2  -1 -13  244.89   12.74
  -2  -1 -14  232.96   12.92
  -2  -1 -15    1.37    4.60
  -2  -1 -16    8.88    5.53
  -2  -1 -17   75.54    9.26
   2   2 -13   40.32    6.90
   2   2 -12   10.50    4.72
   2   2 -11  106.79    8.82
   2   2 -10   18.33    5.40
   2   2  -9 1871.91   30.75
   2   2  -8   -4.60    3.48
   2   2  -7   83.93    6.52
   2   2  -6  241.35    9.50
   2   2  -5 1443.13   21.74
   2   2  -4   23.92    3.91
   2   2  -3   53.92    4.16
   2   2  -2  568.18   10.56
   2   2  -1 2328.40   22.49
   2   2   0  269.37    6.46
   2   2   1 9806.35   66.53
   2   2   2 1912.60   19.38
  -2  -2  -3 1652.49   18.20
  -2  -2  -4 5430.11   42.62
  -2  -2  -5  830.78   13.92
  -2  -2  -6   42.43    4.47
  -2  -2  -7   50.51    5.09
  -2  -2  -8   20.81    4.41
  -2  -2  -9  506.99   13.79
  -2  -2 -10  177.55    9.13
  -2  -2 -11   18.26    5.03
  -2  -2 -12  297.32   12.80
  -2  -2 -13    2.80    4.91
  -2  -2 -14   31.25    6.15
  -2  -2 -15  255.70   13.36
  -2  -2 -16    9.19    5.78
  -2  -2 -17  174.94   12.61
   2   3 -13   67.53    8.51
   2   3 -12   52.87    7.45
   2   3 -11    4.85    4.35
   2   3 -10   24.23    5.84
   2   3  -9  203.52   11.12
   2   3  -8   55.17    6.46
   2   3  -7  961.55   20.69
   2   3  -6 2023.43   28.83
   2   3  -5   52.18    5.09
   2   3  -4    3.29    3.42
   2   3  -3  543.96   12.30
   2   3  -2  273.03    8.20
   2   3  -1  471.46   10.06
   2   3   0    5.90    2.30
   2   3   1   84.99    4.16
   2   3   2   66.04    3.91
   2   3   3 2680.27   25.91
  -2  -3  -4   33.42    4.04
  -2  -3  -5  244.58    7.64
  -2  -3  -6    2.55    3.29
  -2  -3  -7  432.88   11.12
  -2  -3  -8   77.97    6.03
  -2  -3  -9    1.62    3.79
  -2  -3 -10  276.45   10.62
  -2  -3 -11  469.53   14.41
  -2  -3 -12  151.21    9.32
  -2  -3 -13  253.84   12.05
  -2  -3 -14   26.22    6.15
  -2  -3 -15   71.50    8.26
  -2  -3 -16  108.97    9.63
  -2  -3 -17   61.44    8.57
   2   4 -13   -0.06    4.60
   2   4 -12    6.46    4.78
   2   4 -11   64.42    7.83
   2   4 -10   64.48    7.64
   2   4  -9 1071.32   24.91
   2   4  -8    2.61    4.60
   2   4  -7  164.01    9.63
   2   4  -6   98.22    7.27
   2   4  -5    0.12    2.98
   2   4  -4    3.04    3.35
   2   4  -3   55.79    5.16
   2   4  -2  446.73   11.31
   2   4  -1  680.19   13.17
   2   4   0   24.23    3.11
   2   4   1 1005.53   15.16
   2   4   2 2061.95   22.80
   2   4   3  220.91    7.02
   2   4   4 5385.75   43.92
  -2  -4  -5  244.27    7.83
  -2  -4  -6 1491.65   20.13
  -2  -4  -7   78.77    5.78
  -2  -4  -8    9.19    4.16
  -2  -4  -9 1945.90   26.96
  -2  -4 -10  748.34   16.71
  -2  -4 -11   43.42    5.59
  -2  -4 -12  166.55    9.63
  -2  -4 -13   82.50    7.70
  -2  -4 -14    2.42    4.85
  -2  -4 -15  993.73   24.48
  -2  -4 -16   71.26    8.26
  -2  -4 -17  146.05   11.24
   2   5 -14   21.87    6.71
   2   5 -13    7.45    5.28
   2   5 -12   16.52    5.59
   2   5 -11   25.78    6.34
   2   5 -10  448.35   17.83
   2   5  -9   95.73    8.76
   2   5  -8   10.19    4.85
   2   5  -7 1434.25   28.64
   2   5  -6   22.24    5.16
   2   5  -5   10.87    4.10
   2   5  -4    9.38    3.54
   2   5  -3   19.94    3.85
   2   5  -2  153.32    7.52
   2   5  -1   23.48    3.79
   2   5   0  308.20    9.44
   2   5   1   54.23    4.41
   2   5   2  210.10    7.45
   2   5   3  166.86    6.71
   2   5   4  861.35   14.85
   2   5   5 1554.02   20.94
   2   5   6   67.34    5.09
  -2  -5  -7 1056.48   17.71
  -2  -5  -8  604.53   13.85
  -2  -5  -9  481.89   12.80
  -2  -5 -10  467.79   13.29
  -2  -5 -11  102.75    7.27
  -2  -5 -12  332.30   12.42
  -2  -5 -13  374.17   13.92
  -2  -5 -14   68.34    7.45
  -2  -5 -15  422.63   15.97
  -2  -5 -16   23.11    6.15
   2   6 -14    4.66    5.72
   2   6 -13    5.84    5.53
   2   6 -12    6.09    4.66
   2   6 -11   78.83    9.07
   2   6 -10  256.57   14.47
   2   6  -9   96.48    9.13
   2   6  -8   11.62    4.97
   2   6  -7   60.82    7.27
   2   6  -6  117.97    9.13
   2   6  -5   46.03    5.84
   2   6  -4    1.43    3.35
   2   6  -3   32.37    4.66
   2   6  -2  127.85    7.39
   2   6  -1  573.84   14.41
   2   6   0  161.02    7.77
   2   6   1  457.29   11.80
   2   6   2  225.70    8.39
   2   6   3   66.97    5.09
   2   6   4 1189.73   18.82
   2   6   5  454.19   11.49
   2   6   6    4.54    3.04
   2   6   7  648.88   14.35
  -2  -6  -8   -0.31    3.67
  -2  -6  -9  780.52   16.34
  -2  -6 -10  434.00   12.74
  -2  -6 -11    5.22    4.10
  -2  -6 -12  389.21   13.17
  -2  -6 -13  118.66    8.32
  -2  -6 -14   -3.17    4.16
  -2  -6 -15    0.19    4.60
  -2  -6 -16   -2.24    4.54
   2   7 -13   59.20    9.19
   2   7 -12   52.62    8.39
   2   7 -11    6.96    4.91
   2   7 -10    1.99    4.10
   2   7  -9   -1.30    4.16
   2   7  -8    5.34    4.72
   2   7  -7  746.91   22.05
   2   7  -6  100.21    8.76
   2   7  -5  197.12   10.75
   2   7  -4    0.81    3.67
   2   7  -3   15.10    4.16
   2   7  -2   61.01    5.72
   2   7  -1    8.70    3.67
   2   7   0  565.45   14.91
   2   7   1  240.92    9.57
   2   7   2   87.28    5.96
   2   7   3   61.81    5.09
   2   7   4  802.51   16.15
   2   7   5  541.66   13.23
   2   7   6  275.64    9.57
   2   7   7  719.39   15.59
   2   7   8   30.32    4.22
   2   7   9  618.88   15.28
  -2  -7 -10   10.31    4.35
  -2  -7 -11  611.61   15.66
  -2  -7 -12   24.23    5.34
  -2  -7 -13  296.02   12.11
  -2  -7 -14   14.29    5.09
  -2  -7 -15    3.73    4.78
  -2  -7 -16   14.16    5.34
   2   8 -12   19.76    6.59
   2   8 -11   26.46    6.59
   2   8 -10   81.20    9.50
   2   8  -9    8.57    4.78
   2   8  -8    6.65    5.09
   2   8  -7  111.20    9.63
   2   8  -6   65.48    7.58
   2   8  -5    2.80    3.85
   2   8  -4   67.40    6.96
   2   8  -3   48.58    5.84
   2   8  -2    0.87    3.23
   2   8  -1   59.70    5.96
   2   8   0   83.99    6.65
   2   8   1   20.63    3.98
   2   8   3  185.87    8.45
   2   8   4    5.09    3.11
   2   8   5   88.53    6.03
   2   8   6   79.77    5.96
   2   8   7  416.48   12.30
   2   8   8  423.31   12.67
   2   8   9  111.20    7.14
   2   8  10  139.84    7.95
   2   8  11   -1.62    2.98
  -2  -8 -12   -1.93    4.16
  -2  -8 -13  189.97   10.06
  -2  -8 -14   55.91    6.59
  -2  -8 -15    8.01    4.97
   2   9 -11   14.60    6.15
   2   9 -10    0.31    4.54
   2   9  -9   14.23    5.53
   2   9  -8    2.42    4.54
   2   9  -7   29.82    6.65
   2   9  -6   68.65    8.08
   2   9  -5    6.90    4.35
   2   9  -4    1.80    3.91
   2   9  -3    7.02    4.22
   2   9  -2    4.60    3.85
   2   9  -1    1.06    3.23
   2   9   0   53.36    5.96
   2   9   1   15.97    4.22
   2   9   2   11.49    3.91
   2   9   3   49.33    5.28
   2   9   4   -0.50    2.86
   2   9   5   88.22    6.46
   2   9   6   72.56    5.96
   2   9   7    0.06    2.86
   2   9   8   20.87    4.04
   2   9   9  311.24   11.37
   2   9  10    5.59    3.23
   2   9  11  173.20    9.01
   2   9  12  426.67   14.41
   2   9  13  152.51    9.13
   2   9  14   34.11    5.72
  -2  -9 -15   52.25    6.96
   2  10 -10   30.38    7.14
   2  10  -9   10.31    5.53
   2  10  -8    3.48    4.60
   2  10  -7   15.90    6.03
   2  10  -6    3.60    4.60
   2  10  -5   55.10    7.27
   2  10  -4   19.13    5.28
   2  10  -3   29.57    5.59
   2  10  -2  195.81   11.24
   2  10  -1   22.61    5.03
   2  10   0   94.18    7.64
   2  10   1   60.14    6.52
   2  10   2   11.68    4.04
   2  10   3  186.81    9.75
   2  10   4    4.78    3.35
   2  10   5  175.62    9.13
   2  10   6  226.50   10.37
   2  10   7    5.16    3.42
   2  10   8    5.40    3.42
   2  10   9  311.12   11.74
   2  10  10    4.41    3.17
   2  10  11  218.68   10.37
   2  10  12    3.98    3.48
   2  10  13   78.83    7.02
   2  10  14  142.64    9.32
   2  10  15  577.19   18.14
   2  11  -8   35.91    7.27
   2  11  -7   36.90    7.27
   2  11  -6   17.08    5.53
   2  11  -5   21.68    6.15
   2  11  -4   11.74    5.03
   2  11  -3    1.37    4.16
   2  11  -1    0.99    3.91
   2  11   0    5.03    3.67
   2  11   1   30.01    5.34
   2  11   2    1.06    3.60
   2  11   3   25.91    5.09
   2  11   4   50.94    5.96
   2  11   5  310.80   12.30
   2  11   6  266.64   11.68
   2  11   7    0.75    3.54
   2  11   8    2.98    3.42
   2  11   9  293.29   11.99
   2  11  10    3.42    3.60
   2  11  11   61.56    6.21
   2  11  12   24.79    4.72
   2  11  13  366.53   14.16
   2  11  14  327.95   13.61
   2  12  -7    1.93    4.85
   2  12  -6   12.74    5.16
   2  12  -5    0.62    4.10
   2  12  -4   45.10    7.21
   2  12  -3    2.24    4.04
   2  12  -2  279.99   14.66
   2  12  -1   88.71    8.51
   2  12   0  187.18   11.62
   2  12   1   51.56    6.65
   2  12   2  104.55    8.51
   2  12   3   28.33    5.59
   2  12   4    1.12    3.54
   2  12   5  104.06    8.14
   2  12   6   55.35    6.27
   2  12   7   14.04    4.29
   2  12   8  126.55    8.64
   2  12   9  204.14   10.62
   2  12  10  167.17    9.50
   2  12  11  195.13   10.62
   2  12  12   24.41    4.97
   2  12  13    6.52    3.79
   2  12  14  216.63   11.37
   2  13  -6    1.06    5.22
   2  13  -5    2.05    4.54
   2  13  -4   10.69    5.34
   2  13  -3    6.03    4.47
   2  13  -2   85.67    8.88
   2  13  -1   54.30    7.21
   2  13   0   33.24    6.34
   2  13   1  107.04    9.38
   2  13   2    3.60    3.85
   2  13   3   13.17    4.72
   2  13   4  145.18   10.06
   2  13   5    1.06    4.22
   2  13   6    8.08    4.41
   2  13   7   13.79    4.41
   2  13   8   68.21    7.02
   2  13   9  214.39   11.37
   2  13  10    8.82    4.35
   2  13  11   52.12    6.34
   2  13  12    1.30    3.48
   2  13  13    8.26    4.16
   2  14  -4   -3.11    4.60
   2  14  -3   -2.24    3.85
   2  14  -2   41.44    7.21
   2  14  -1   20.50    5.59
   2  14   0   64.55    8.08
   2  14   1   11.68    4.78
   2  14   2   19.82    5.40
   2  14   3    2.92    3.85
   2  14   4    1.74    3.98
   2  14   5    7.77    4.41
   2  14   6   73.68    7.77
   2  14   7   21.00    5.22
   2  14   8  313.54   13.92
   2  14   9  148.79   10.13
   2  14  10    4.97    4.47
   2  14  11  208.86   11.80
   2  14  12   65.54    7.08
   2  14  13   -0.56    3.42
   2  15  -3   17.58    6.34
   2  15  -2    6.77    4.72
   2  15  -1   -0.25    4.47
   2  15   0   77.47    9.07
   2  15   2   28.20    6.34
   2  15   3    8.45    4.78
   2  15   4    0.50    3.91
   2  15   5   19.13    5.34
   2  15   6  372.62   16.28
   2  15   7   -1.37    3.91
   2  15   8    5.34    4.35
   2  15   9   73.93    7.58
   2  15  10   50.63    6.77
   2  15  11   21.00    5.59
   2  15  12    7.21    4.78
   2  15  13    5.78    4.72
   2  16  -1   -2.24    4.78
   2  16   0  141.39   12.24
   2  16   1   -0.43    3.79
   2  16   2    5.28    4.66
   2  16   3    0.50    4.35
   2  16   4   -1.12    3.98
   2  16   5   40.75    7.08
   2  16   6   -1.62    3.98
   2  16   7    4.66    4.41
   2  16   8   69.08    8.14
   2  16   9   22.74    5.59
   2  16  10   15.34    5.09
   2  16  11   33.36    6.03
   2  16  12    7.08    4.60
   2  17   1    6.65    5.03
   2  17   2    3.42    4.60
   2  17   3    3.54    4.91
   2  17   4    4.04    4.97
   2  17   5   58.46    8.26
   2  17   6  107.78   10.37
   2  17   7    7.02    4.78
   2  17   8   61.25    8.01
   2  17   9   43.05    7.08
   2  17  10    9.01    5.03
   2  17  11   -0.19    4.41
   2  18   3   -0.75    4.35
   2  18   4   -0.75    4.91
   2  18   5    0.99    4.85
   2  18   6   18.70    6.15
   2  18   7   51.94    7.95
   2  18   8  215.57   14.54
   2  18   9    2.36    4.72
   2  18  10    4.29    4.97
   2  18  11    0.93    4.91
   2  19   5   30.13    7.45
   2  19   6    3.17    5.40
   2  19   7   26.59    6.90
   2  19   8   19.82    6.40
   2  19   9    5.47    5.16
   2  19  10   52.93    8.14
   2  20   8   -1.62    4.97
   2  20   9   22.18    6.52
  -3  18   3   -0.93    5.03
  -3  18   2   -2.80    5.84
  -3  18   1    6.83    6.40
  -3  17   4    4.35    4.72
  -3  17   3    5.47    5.22
  -3  17   2    3.04    5.28
  -3  17   1   -0.43    5.40
  -3  17   0    3.73    6.09
  -3  17  -1    1.43    6.03
  -3  16   5   -1.93    4.10
  -3  16   4   -0.50    4.10
  -3  16   3    4.35    4.41
  -3  16   2    0.50    4.54
  -3  16   1    3.48    5.09
  -3  16   0   62.37    8.57
  -3  16  -1   49.45    8.95
  -3  16  -2    1.80    5.84
  -3  16  -3   19.13    7.45
  -3  15   5    0.99    3.98
  -3  15   4   14.91    4.97
  -3  15   3   24.23    5.53
  -3  15   2   23.61    5.53
  -3  15   1    1.68    4.66
  -3  15   0    3.11    5.16
  -3  15  -1   54.73    8.64
  -3  15  -2  105.67   11.06
  -3  15  -3   89.09   10.50
  -3  15  -4    2.30    5.40
  -3  14   6   11.06    4.54
  -3  14   5  118.97    8.70
  -3  14   4   47.03    6.34
  -3  14   3  189.73   11.37
  -3  14   2   -0.25    3.73
  -3  14   1    8.82    4.72
  -3  14   0  212.34   13.17
  -3  14  -1   26.03    6.40
  -3  14  -2   13.67    6.21
  -3  14  -3   96.35   10.37
  -3  14  -4    0.12    4.85
  -3  14  -5    5.09    5.65
  -3  14  -6    0.56    5.53
  -3  13   6   32.12    5.16
  -3  13   5    3.79    3.85
  -3  13   4   42.62    5.96
  -3  13   3   -0.87    3.67
  -3  13   2  212.53   11.68
  -3  13   1    7.83    4.41
  -3  13   0   16.28    5.47
  -3  13  -1   34.48    6.52
  -3  13  -2   12.05    5.78
  -3  13  -3   18.39    5.96
  -3  13  -4    5.40    5.34
  -3  13  -5    2.17    4.85
  -3  13  -6    5.53    5.40
  -3  13  -7    3.54    5.53
  -3  12   6   12.05    3.85
  -3  12   5  137.67    8.45
  -3  12   4  103.06    7.58
  -3  12   3  441.20   14.91
  -3  12   2   10.06    4.35
  -3  12   1    1.18    3.73
  -3  12   0  953.47   24.29
  -3  12  -1   65.85    7.77
  -3  12  -2   -0.37    4.35
  -3  12  -4   34.11    7.02
  -3  12  -5    5.78    5.09
  -3  12  -6    7.70    5.16
  -3  12  -7   13.29    5.84
  -3  12  -8   26.22    7.27
  -3  11   7  305.03   10.31
  -3  11   6   85.54    6.09
  -3  11   5    9.32    3.85
  -3  11   4   96.11    6.90
  -3  11   3    2.36    3.48
  -3  11   2   -0.81    3.54
  -3  11   1   65.66    6.59
  -3  11   0    1.06    3.85
  -3  11  -1    5.53    4.35
  -3  11  -2   39.76    6.40
  -3  11  -3    0.75    4.78
  -3  11  -4    2.55    4.72
  -3  11  -6   28.51    6.59
  -3  11  -7    3.11    4.72
  -3  11  -8   -3.04    4.60
  -3  11  -9   16.71    6.21
  -3  10   7   35.35    4.04
  -3  10   6  210.97    8.26
  -3  10   5   68.52    5.34
  -3  10   4    6.09    3.42
  -3  10   3   16.96    3.73
  -3  10   2   39.08    5.03
  -3  10   1   18.57    4.47
  -3  10   0  295.83   12.05
  -3  10  -1   66.47    7.08
  -3  10  -2   61.81    7.14
  -3  10  -3   88.84    8.70
  -3  10  -4  113.50    9.69
  -3  10  -5  125.18   10.37
  -3  10  -6   35.91    6.65
  -3  10  -7   19.88    5.78
  -3  10  -8  362.74   18.64
  -3  10 -10    5.28    5.78
  -3  10 -11   -0.37    5.28
  -3   9   7  163.45    6.40
  -3   9   6  170.84    6.90
  -3   9   5   51.75    4.47
  -3   9   4   -1.12    2.86
  -3   9   3   32.43    4.16
  -3   9   2  431.57   12.42
  -3   9   1   13.05    3.85
  -3   9   0   85.54    6.59
  -3   9  -1   35.35    5.34
  -3   9  -2   -0.37    3.79
  -3   9  -3    6.21    4.72
  -3   9  -4    0.99    4.10
  -3   9  -6    9.01    5.03
  -3   9  -7   21.18    6.21
  -3   9  -8   -0.31    4.41
  -3   9  -9   86.91    9.88
  -3   9 -11   11.18    6.09
  -3   9 -12    1.62    5.53
  -3   8   7  107.72    4.66
  -3   8   6  329.13    8.14
  -3   8   5  110.39    5.34
  -3   8   4  149.28    6.34
  -3   8   3    7.52    2.98
  -3   8   2  255.51    8.95
  -3   8   1  108.10    6.59
  -3   8   0    7.70    3.48
  -3   8  -1    5.40    3.67
  -3   8  -2   83.18    6.90
  -3   8  -4  130.96    9.26
  -3   8  -5    1.55    4.41
  -3   8  -6  214.58   12.30
  -3   8  -7   -1.55    4.04
  -3   8  -8  496.99   20.19
  -3   8  -9   40.01    7.02
  -3   8 -10  102.38   10.62
  -3   8 -11   -0.99    4.97
  -3   8 -12   21.43    6.77
  -3   8 -13   11.06    6.83
  -3   7   8  116.11    4.29
  -3   7   7   81.44    3.67
  -3   7   6  538.67    9.26
  -3   7   5  231.91    6.46
  -3   7   4   31.50    3.35
  -3   7   3   25.16    3.35
  -3   7   2  712.31   13.48
  -3   7   1  470.96   11.62
  -3   7   0    2.92    3.29
  -3   7  -1  479.28   13.36
  -3   7  -2    3.73    3.54
  -3   7  -3    1.86    3.54
  -3   7  -4   16.03    4.60
  -3   7  -5  136.36    9.26
  -3   7  -6   37.27    6.15
  -3   7  -7   -3.85    4.41
  -3   7  -8   21.25    5.72
  -3   7  -9   -4.47    4.41
  -3   7 -10  209.36   13.92
  -3   7 -11   66.47    8.70
  -3   7 -12    2.73    4.91
  -3   7 -13   16.96    6.40
  -3   7 -14   -2.17    5.40
  -3   6   8  109.15    3.98
  -3   6   7    1.80    1.55
  -3   6   6  589.31    8.45
  -3   6   5  175.62    4.72
  -3   6   4  223.96    5.84
  -3   6   3 1178.80   14.97
  -3   6   2  420.20    9.38
  -3   6   1  513.02   11.12
  -3   6   0  292.85    9.44
  -3   6  -1  208.30    8.32
  -3   6  -2  134.75    7.52
  -3   6  -3   19.88    4.41
  -3   6  -4   -0.93    3.23
  -3   6  -5   19.13    4.91
  -3   6  -6   31.43    5.72
  -3   6  -7    0.93    4.91
  -3   6  -8   64.80    7.89
  -3   6 -10    9.63    5.09
  -3   6 -11    4.16    4.66
  -3   6 -12    4.04    4.97
  -3   6 -13    3.85    5.16
  -3   6 -14    1.68    5.34
  -3   6 -15    0.56    5.53
   3  -5  -8   56.22    3.48
  -3   5   7  121.08    3.73
  -3   5   6    3.04    1.49
  -3   5   5  400.08    5.90
  -3   5   4 2327.59   20.44
  -3   5   3 3082.08   25.72
  -3   5   2  222.34    5.90
  -3   5   1  603.59   11.12
  -3   5   0  346.28    9.01
  -3   5  -1   14.35    3.60
  -3   5  -2    0.81    3.60
  -3   5  -3    0.31    3.60
  -3   5  -4   26.59    4.47
  -3   5  -5   65.54    6.27
  -3   5  -6  331.68   13.05
  -3   5  -7    7.83    4.91
  -3   5  -8  309.00   14.16
  -3   5  -9  157.92   11.06
  -3   5 -10  175.44   11.68
  -3   5 -11   42.55    7.45
  -3   5 -12   54.92    8.08
  -3   5 -13    2.17    4.91
  -3   5 -14   15.59    6.34
  -3   5 -15  344.91   19.88
  -3   5 -16   28.45    7.95
   3  -4  -9  160.59    5.96
   3  -4  -8    1.55    2.36
   3  -4  -7   18.26    2.55
   3  -4  -6   15.53    2.17
  -3   4   3   35.47    2.05
  -3   4   2  126.05    3.85
  -3   4   1 2125.69   20.50
  -3   4   0  101.88    4.85
  -3   4  -1  352.80    8.95
  -3   4  -2  919.49   15.78
  -3   4  -3   -0.25    3.29
  -3   4  -4  274.71   10.25
  -3   4  -5    9.38    4.60
  -3   4  -6  220.41   10.37
  -3   4  -7  432.63   15.03
  -3   4  -8  987.21   23.67
  -3   4  -9    3.04    5.03
  -3   4 -10   24.91    6.21
  -3   4 -11   85.73    8.88
  -3   4 -12   25.04    6.65
  -3   4 -13    3.11    4.85
  -3   4 -14   43.30    7.95
  -3   4 -15   62.99    9.26
  -3   4 -16   59.95    9.63
   3  -3 -10  202.27    7.95
   3  -3  -9    0.00    2.92
   3  -3  -8   12.42    2.98
   3  -3  -7   39.63    3.35
   3  -3  -6    0.00    2.11
   3  -3  -5    1.86    1.62
  -3   3   2  444.12    6.15
  -3   3   1  539.48    7.83
  -3   3   0 1940.62   19.44
  -3   3  -1  258.00    7.21
  -3   3  -2  855.13   14.35
  -3   3  -3 1350.38   19.69
  -3   3  -4  281.73    9.63
  -3   3  -5   46.78    5.65
  -3   3  -6  164.07    8.82
  -3   3  -7   13.29    4.60
  -3   3  -8   81.88    7.52
  -3   3  -9    1.24    4.54
  -3   3 -10   16.84    5.59
  -3   3 -11   42.43    7.27
  -3   3 -12   11.12    5.22
  -3   3 -13   -0.06    4.60
  -3   3 -14   27.77    6.52
  -3   3 -15    3.98    5.09
  -3   3 -16   31.25    7.45
  -3   3 -17   -3.35    4.85
   3  -2 -10  114.68    6.77
   3  -2  -9    0.19    3.29
   3  -2  -8  119.03    5.90
   3  -2  -7   33.48    3.73
   3  -2  -6  153.07    5.28
   3  -2  -5   92.32    3.73
   3  -2  -4    1.49    1.62
  -3   2   1 7874.99   65.85
  -3   2   0 2250.25   20.38
  -3   2  -1 3615.41   30.07
  -3   2  -2 1831.16   20.50
  -3   2  -3 1046.66   16.15
  -3   2  -4 3733.70   36.65
  -3   2  -6  413.37   12.67
  -3   2  -7  444.31   13.79
  -3   2  -8   31.81    5.59
  -3   2  -9  549.11   17.21
  -3   2 -10   36.47    6.46
  -3   2 -11    3.60    5.09
  -3   2 -12   50.82    7.45
  -3   2 -13    5.47    4.85
  -3   2 -14    0.87    4.85
  -3   2 -15    0.87    4.72
  -3   2 -16   34.73    7.08
  -3   2 -17   21.81    6.96
  -3   2 -18   66.91    9.94
   3  -1 -11    2.55    4.29
   3  -1 -10   54.67    5.78
   3  -1  -9  789.10   16.46
   3  -1  -8   51.25    4.85
   3  -1  -7    3.91    3.17
   3  -1  -6  276.82    7.70
   3  -1  -5    5.96    2.86
   3  -1  -4   36.09    2.80
   3  -1  -3  416.60    6.34
   3  -1  -2  207.00    3.85
   3  -1  -1 1647.71   16.28
  -3   1   0  174.88    4.60
  -3   1  -1  107.04    4.47
  -3   1  -2 3416.12   29.45
  -3   1  -3 1936.89   21.56
  -3   1  -4   26.53    4.29
  -3   1  -5  452.88   11.68
  -3   1  -6   70.39    6.46
  -3   1  -7   77.84    6.65
  -3   1  -8  191.90    9.50
  -3   1  -9   85.98    7.58
  -3   1 -10  396.85   14.79
  -3   1 -11   16.52    5.72
  -3   1 -12    8.64    5.22
  -3   1 -13   11.00    4.91
  -3   1 -14   12.67    5.09
  -3   1 -15   21.25    6.03
  -3   1 -16   16.52    6.34
  -3   1 -17   11.31    6.09
  -3   1 -18  116.85   12.49
  -3   1 -19   18.39    7.52
   3   0 -11 1423.38   26.65
   3   0 -10   -0.12    3.85
   3   0  -9  229.05    9.88
   3   0  -8  203.46    8.95
   3   0  -7  752.75   15.03
   3   0  -6  581.42   12.11
   3   0  -5 1172.40   16.09
   3   0  -4  563.90    9.94
   3   0  -3  490.90    8.45
   3   0  -2    4.54    1.86
   3   0  -1 6464.10   47.34
   3   0   0    1.80    1.74
  -3   0  -2  720.64   11.18
  -3   0  -3 2732.33   25.91
  -3   0  -4 1426.11   18.89
  -3   0  -5  360.63   10.06
  -3   0  -6   61.32    5.59
  -3   0  -7 2986.47   34.85
  -3   0  -8   77.16    6.65
  -3   0  -9  286.45   11.56
  -3   0 -10    0.87    4.41
  -3   0 -11   25.91    5.59
  -3   0 -12  148.29   10.06
  -3   0 -13    0.06    4.35
  -3   0 -14   26.90    6.27
  -3   0 -15    3.11    5.03
  -3   0 -16   77.41    9.13
  -3   0 -17   79.89    9.88
  -3   0 -18   11.87    6.40
  -3   0 -19    5.16    6.34
   3   1 -11  150.59    9.63
   3   1 -10  270.98   11.93
   3   1  -9  361.13   12.98
   3   1  -8  162.21    8.39
   3   1  -7  219.05    8.95
   3   1  -6    0.99    3.23
   3   1  -5  475.18   11.12
   3   1  -4 1291.06   17.39
   3   1  -3 2244.96   22.80
   3   1  -2  565.76    9.63
   3   1  -1 8107.33   55.85
   3   1   0   21.93    2.42
   3   1   1    5.59    2.11
  -3  -1  -2   23.48    3.54
  -3  -1  -3  109.40    5.28
  -3  -1  -4  117.72    5.96
  -3  -1  -5  873.52   14.91
  -3  -1  -6  111.20    6.52
  -3  -1  -7    2.05    3.85
  -3  -1  -8  233.90    9.88
  -3  -1  -9  122.57    7.83
  -3  -1 -10  103.25    7.83
  -3  -1 -11   18.08    5.16
  -3  -1 -12  118.97    9.13
  -3  -1 -13   98.84    9.01
  -3  -1 -14   68.83    8.08
  -3  -1 -15   -0.50    4.85
  -3  -1 -16    0.25    4.85
  -3  -1 -17   70.76    9.01
  -3  -1 -18   86.41   10.19
  -3  -1 -19    8.95    6.40
   3   2 -12   87.97    8.51
   3   2 -11   24.60    5.59
   3   2 -10  127.35    9.32
   3   2  -9  239.67   11.31
   3   2  -8  135.93    8.32
   3   2  -7   25.78    4.60
   3   2  -6  112.01    6.90
   3   2  -5    1.30    3.17
   3   2  -4  504.13   11.68
   3   2  -3  421.26   10.00
   3   2  -2  475.43    9.75
   3   2  -1  685.91   11.37
   3   2   0 3861.86   32.12
   3   2   1    1.37    2.11
   3   2   2 1800.10   19.88
  -3  -2  -3  145.00    6.21
  -3  -2  -4   22.74    4.04
  -3  -2  -5    6.65    3.42
  -3  -2  -6  139.72    6.83
  -3  -2  -7   57.15    5.65
  -3  -2  -8  247.13    9.63
  -3  -2  -9    1.24    4.16
  -3  -2 -10  133.13    8.14
  -3  -2 -11   19.20    4.78
  -3  -2 -12    1.62    4.41
  -3  -2 -13  152.58   10.13
  -3  -2 -14  259.37   13.17
  -3  -2 -15  621.36   21.00
  -3  -2 -16   26.03    6.46
  -3  -2 -17   48.58    8.01
  -3  -2 -18    4.04    5.72
   3   3 -12   11.18    5.22
   3   3 -11    0.56    4.29
   3   3 -10   -4.41    3.73
   3   3  -9  213.71   11.12
   3   3  -8   18.45    5.09
   3   3  -7   48.70    5.84
   3   3  -6  176.99    9.07
   3   3  -5  189.35    8.51
   3   3  -4  138.78    7.02
   3   3  -3  842.96   15.72
   3   3  -2 1228.37   18.02
   3   3  -1 1463.88   18.89
   3   3   0   32.68    3.29
   3   3   1 1854.33   21.18
   3   3   2 2023.68   22.36
   3   3   3   29.14    3.42
  -3  -3  -4 2858.44   28.70
  -3  -3  -5  773.94   14.16
  -3  -3  -6    8.64    3.73
  -3  -3  -7   37.46    4.91
  -3  -3  -8  108.78    6.96
  -3  -3  -9  208.80    9.44
  -3  -3 -10   25.78    4.97
  -3  -3 -11   18.14    4.97
  -3  -3 -12    6.83    4.97
  -3  -3 -13   48.77    6.90
  -3  -3 -14   -2.17    5.03
  -3  -3 -15   28.51    6.77
  -3  -3 -16    2.67    5.40
  -3  -3 -17  168.42   12.36
  -3  -3 -18  341.12   17.64
   3   4 -12   81.01    9.01
   3   4 -11   53.80    7.70
   3   4 -10    5.59    4.60
   3   4  -9   31.68    6.03
   3   4  -8   79.58    7.77
   3   4  -7   18.39    4.85
   3   4  -6  658.70   17.21
   3   4  -5  209.42    9.50
   3   4  -4   18.39    3.85
   3   4  -3  880.54   17.27
   3   4  -2   80.95    5.78
   3   4  -1  737.22   14.54
   3   4   0   29.26    3.60
   3   4   1 1345.41   18.82
   3   4   2  687.09   12.80
   3   4   4  771.20   14.35
  -3  -4  -5   -0.43    3.48
  -3  -4  -6  214.95    8.51
  -3  -4  -7   99.58    6.71
  -3  -4  -8    1.74    4.10
  -3  -4  -9   78.15    6.40
  -3  -4 -10  123.94    7.77
  -3  -4 -11   17.15    4.72
  -3  -4 -12    7.14    4.85
  -3  -4 -13  473.88   16.03
  -3  -4 -14   38.70    6.90
  -3  -4 -15  307.02   14.66
  -3  -4 -16   24.73    6.65
  -3  -4 -17  248.99   14.47
  -3  -4 -18    9.44    6.03
   3   5 -12  111.70   10.37
   3   5 -11   16.90    5.28
   3   5 -10    0.68    4.10
   3   5  -9  305.03   14.41
   3   5  -8   23.05    5.59
   3   5  -7   17.89    5.09
   3   5  -6    1.68    3.73
   3   5  -5  306.64   11.87
   3   5  -4  431.51   13.36
   3   5  -3   52.62    5.16
   3   5  -2 1053.80   19.51
   3   5  -1  528.18   13.36
   3   5   0  212.71    8.20
   3   5   1   -0.50    2.86
   3   5   2   37.09    4.10
   3   5   3 3020.52   31.68
   3   5   4 3173.90   33.24
   3   5   5 1288.94   20.00
   3   5   6  935.40   17.39
  -3  -5  -7  449.90   12.30
  -3  -5  -8    1.24    4.22
  -3  -5  -9  211.84    9.26
  -3  -5 -10  295.09   11.12
  -3  -5 -11   49.14    5.96
  -3  -5 -12  633.04   17.52
  -3  -5 -13  270.42   12.24
  -3  -5 -14   39.63    6.40
  -3  -5 -15    4.60    5.09
  -3  -5 -16    5.09    5.22
  -3  -5 -17   -0.99    4.97
  -3  -5 -18  229.73   14.04
   3   6 -12   58.02    8.32
   3   6 -11   -3.11    3.98
   3   6 -10   -0.25    4.10
   3   6  -9    6.46    4.78
   3   6  -8   32.55    6.40
   3   6  -7  168.91   10.62
   3   6  -6  255.58   12.24
   3   6  -5    2.80    3.85
   3   6  -4   33.61    5.09
   3   6  -3  217.00    9.94
   3   6  -2    1.68    2.86
   3   6  -1   40.26    4.85
   3   6   0    2.05    3.04
   3   6   2   35.85    4.41
   3   6   3  163.39    7.45
   3   6   4   40.82    4.60
   3   6   5    1.24    3.04
   3   6   6  489.78   12.98
   3   6   7  472.33   12.86
  -3  -6  -8  181.65    8.57
  -3  -6  -9   71.88    6.34
  -3  -6 -10  127.97    7.95
  -3  -6 -11   21.56    4.91
  -3  -6 -12  539.42   15.90
  -3  -6 -13   73.80    7.33
  -3  -6 -14   47.84    6.65
  -3  -6 -15  325.59   14.04
  -3  -6 -16    5.40    4.97
  -3  -6 -17   36.78    6.77
   3   7 -12    6.52    5.78
   3   7 -11    4.85    4.97
   3   7 -10   20.69    5.72
   3   7  -9    1.55    4.16
   3   7  -8   47.90    7.33
   3   7  -7    0.19    4.29
   3   7  -6    0.19    4.16
   3   7  -5   21.99    5.16
   3   7  -4  137.23    9.07
   3   7  -3   15.22    4.35
   3   7  -2   19.13    4.22
   3   7  -1   -1.06    3.04
   3   7   0   65.91    5.78
   3   7   1   38.02    4.47
   3   7   2  221.22    9.07
   3   7   3  347.46   11.31
   3   7   4   92.50    6.15
   3   7   5  407.84   11.99
   3   7   6   64.17    5.47
   3   7   7   80.33    6.03
   3   7   8  295.65   10.87
   3   7   9  245.20   10.19
  -3  -7 -10   53.36    5.96
  -3  -7 -11   11.87    4.72
  -3  -7 -12   27.89    5.72
  -3  -7 -13  316.83   12.98
  -3  -7 -14  378.58   14.41
  -3  -7 -15    9.57    5.09
  -3  -7 -16    4.97    4.85
  -3  -7 -17   11.18    5.53
   3   8 -11   10.37    5.90
   3   8 -10    5.53    4.66
   3   8  -9    4.72    4.41
   3   8  -8   19.88    5.84
   3   8  -7   12.49    5.03
   3   8  -6    4.85    4.66
   3   8  -5  216.13   11.87
   3   8  -4  316.33   13.73
   3   8  -3   26.96    5.03
   3   8  -2   28.14    4.85
   3   8  -1   71.38    6.52
   3   8   0   48.46    5.53
   3   8   1    0.06    3.11
   3   8   2  123.07    7.27
   3   8   3   15.84    3.91
   3   8   4   20.56    3.85
   3   8   5  175.50    8.39
   3   8   6   -0.75    2.67
   3   8   7  261.04   10.31
   3   8   8   -0.68    2.86
   3   8   9  331.93   11.99
   3   8  10   82.69    6.59
   3   8  11   13.17    3.79
  -3  -8 -12   26.78    5.78
  -3  -8 -13   82.19    7.58
  -3  -8 -14   26.53    5.90
  -3  -8 -15   17.08    5.53
  -3  -8 -16   19.69    5.84
  -3  -8 -17    1.99    5.09
   3   9 -11   21.43    6.90
   3   9 -10   33.73    7.14
   3   9  -9   -3.79    4.16
   3   9  -8   18.14    5.90
   3   9  -7   -1.86    4.04
   3   9  -6   18.82    5.96
   3   9  -5   32.24    6.03
   3   9  -4   31.50    5.78
   3   9  -3   34.29    5.78
   3   9  -2    5.78    4.10
   3   9  -1   83.56    7.27
   3   9   0   -0.50    3.48
   3   9   1   31.31    5.16
   3   9   2  197.55    9.75
   3   9   3   52.93    5.59
   3   9   4  656.40   17.02
   3   9   5   46.03    5.22
   3   9   6   67.84    5.90
   3   9   7  290.18   11.18
   3   9   8   18.95    4.04
   3   9   9   83.62    6.65
   3   9  10   49.57    5.47
   3   9  11    4.35    3.54
   3   9  12  206.75   10.62
   3   9  13   17.71    4.66
   3   9  14  186.12   10.81
  -3  -9 -15  183.76   10.93
  -3  -9 -16   24.66    6.09
   3  10  -9    9.19    5.47
   3  10  -8   15.90    5.65
   3  10  -7    4.54    4.97
   3  10  -6   18.08    5.78
   3  10  -5   56.91    7.33
   3  10  -4  188.79   11.87
   3  10  -2   23.92    5.47
   3  10  -1    1.68    3.73
   3  10   0  107.60    8.45
   3  10   1   33.17    5.40
   3  10   2   31.43    5.09
   3  10   3   10.25    3.79
   3  10   4   93.19    7.33
   3  10   5  181.21    9.57
   3  10   6  119.15    7.89
   3  10   7  422.57   13.92
   3  10   8  922.79   21.06
   3  10   9   70.76    6.59
   3  10  10   11.00    3.73
   3  10  11  169.10    9.75
   3  10  12  193.20   10.44
   3  10  13  148.17    9.44
   3  10  14   22.55    5.16
   3  10  15  215.07   11.68
   3  10  16   -3.04    3.54
   3  11  -8    1.06    5.09
   3  11  -7    8.14    5.40
   3  11  -6    8.95    5.22
   3  11  -5    5.47    4.66
   3  11  -4  115.61   10.06
   3  11  -3   24.41    5.47
   3  11  -2    5.09    3.98
   3  11  -1   89.58    8.39
   3  11   0   16.52    4.78
   3  11   1    9.57    4.54
   3  11   2   -2.24    3.23
   3  11   3    0.81    3.98
   3  11   4  288.50   12.55
   3  11   5   86.23    7.33
   3  11   6    1.86    3.54
   3  11   7  196.50   10.50
   3  11   8  753.13   19.51
   3  11   9   30.07    5.34
   3  11  10    3.23    3.48
   3  11  11   74.80    6.90
   3  11  12   67.65    6.96
   3  11  13  352.43   14.47
   3  11  14  399.21   15.66
   3  11  15   67.78    7.33
   3  11  16   37.34    6.09
   3  12  -7   13.54    6.40
   3  12  -6   -1.18    4.29
   3  12  -5   14.60    5.72
   3  12  -4   -3.29    3.73
   3  12  -3   -0.81    3.54
   3  12  -2    0.87    3.85
   3  12  -1   24.79    5.84
   3  12   0   11.74    4.72
   3  12   1   19.76    5.16
   3  12   2   78.40    7.83
   3  12   3    0.19    4.04
   3  12   4  187.30   11.06
   3  12   5    8.45    4.22
   3  12   6    7.27    4.29
   3  12   7 1343.05   27.96
   3  12   8  152.95   10.00
   3  12   9   19.13    4.78
   3  12  10   80.45    7.33
   3  12  11   72.68    7.14
   3  12  12   11.00    4.10
   3  12  13   13.29    4.47
   3  12  14   -1.37    3.67
   3  12  15  108.10    8.88
   3  13  -5   61.88    8.88
   3  13  -4    7.77    4.91
   3  13  -3    1.24    4.10
   3  13  -2    1.74    4.29
   3  13  -1    8.51    4.35
   3  13   0   -1.99    3.67
   3  13   1   17.46    5.16
   3  13   2    1.74    3.67
   3  13   3  177.92   11.37
   3  13   4  187.24   11.74
   3  13   5   35.47    6.09
   3  13   6  203.52   11.68
   3  13   7  290.43   13.73
   3  13   8   15.22    4.97
   3  13   9   91.69    8.20
   3  13  10  170.03   10.50
   3  13  11   -1.49    3.11
   3  13  12    2.98    4.04
   3  13  13   40.26    6.09
   3  13  14   -0.43    3.54
   3  13  15   -2.11    3.91
   3  14  -4   41.25    7.95
   3  14  -3   -0.87    4.35
   3  14  -2    5.28    4.72
   3  14  -1   -0.31    3.67
   3  14   0    4.97    4.22
   3  14   1   68.65    8.14
   3  14   2   20.63    5.53
   3  14   3    9.63    4.78
   3  14   4  155.37   11.12
   3  14   5    8.64    4.60
   3  14   6   90.51    8.70
   3  14   7  153.07   10.56
   3  14   8    6.52    4.16
   3  14   9   43.55    6.52
   3  14  10   10.56    4.72
   3  14  11   -0.50    3.85
   3  14  12   -0.68    4.10
   3  14  13    1.86    3.60
   3  14  14   90.51    8.57
   3  15  -2   28.08    6.83
   3  15  -1    3.23    4.91
   3  15   0   -0.43    4.16
   3  15   1    2.98    4.35
   3  15   2    3.85    4.35
   3  15   3    5.03    3.98
   3  15   5   15.10    5.28
   3  15   6   73.55    8.26
   3  15   7  108.65    9.50
   3  15   8   60.88    7.39
   3  15   9    2.42    4.16
   3  15  10   -0.19    3.91
   3  15  11   17.08    5.16
   3  15  12   64.80    7.70
   3  15  13    0.25    4.04
   3  15  14   12.05    4.91
   3  16   0   -1.30    4.72
   3  16   1   17.46    5.53
   3  16   2   12.61    5.47
   3  16   3   10.69    5.09
   3  16   4   21.43    5.40
   3  16   5   13.67    5.47
   3  16   6  150.90   11.62
   3  16   7  156.80   11.68
   3  16   8  131.70   11.00
   3  16   9   10.06    4.85
   3  16  10    2.30    3.98
   3  16  11   10.19    5.03
   3  16  12   -0.87    4.35
   3  16  13    4.10    4.41
   3  17   2   -1.06    4.29
   3  17   3   36.22    7.21
   3  17   4    1.43    4.54
   3  17   5    7.70    4.66
   3  17   6   -1.86    4.85
   3  17   7  166.49   12.49
   3  17   8   72.75    9.01
   3  17   9   16.84    5.65
   3  17  10    9.57    4.97
   3  17  11   65.48    7.95
   3  17  12  161.27   11.87
   3  17  13    8.95    5.28
   3  18   4   27.58    7.08
   3  18   5   13.05    5.96
   3  18   6   18.02    5.65
   3  18   7  142.70   12.36
   3  18   8   13.61    5.53
   3  18   9   22.80    6.15
   3  18  10   31.81    6.90
   3  18  11   82.62    9.38
   3  18  12   12.86    5.72
   3  19   6   96.85   11.00
   3  19   7   72.75    9.57
   3  19   8    9.50    5.90
   3  19   9    3.73    5.72
   3  19  10    2.67    5.34
   3  19  11   84.86    9.63
   3  19  12   93.00   10.37
   3  20  10   18.89    6.96
   3  20  11    6.34    5.53
  -4  18   1   27.33    7.89
  -4  18   0   21.87    7.77
  -4  17   2   22.12    7.02
  -4  17   1    1.24    5.90
  -4  17   0   -0.62    5.96
  -4  17  -1    7.45    6.40
  -4  16   3    0.06    4.66
  -4  16   2   36.96    7.02
  -4  16   1   -0.87    5.16
  -4  16   0    7.77    5.65
  -4  16  -1    2.05    5.84
  -4  16  -2   -7.45    5.59
  -4  16  -3   27.33    7.33
  -4  15   4   36.90    6.27
  -4  15   3    0.31    4.78
  -4  15   2   90.39    9.13
  -4  15   1    1.37    4.60
  -4  15   0    3.54    5.34
  -4  15  -1   24.17    6.65
  -4  15  -2    1.99    5.59
  -4  15  -3    0.93    5.22
  -4  15  -4   59.95    9.38
  -4  14   4   -1.80    3.73
  -4  14   3  145.37   10.06
  -4  14   2  277.26   14.10
  -4  14   1   20.13    5.78
  -4  14   0   -2.05    4.85
  -4  14  -1    8.76    5.40
  -4  14  -2   -0.25    5.09
  -4  14  -3    4.91    5.28
  -4  14  -4   16.52    6.15
  -4  14  -5   -1.62    5.09
  -4  14  -6   18.51    6.71
  -4  13   4  266.32   11.93
  -4  13   3   12.42    4.47
  -4  13   2   30.88    6.09
  -4  13   1   30.13    6.21
  -4  13   0   -3.17    4.16
  -4  13  -1    8.26    5.40
  -4  13  -2   13.11    5.84
  -4  13  -3   -1.06    4.60
  -4  13  -4   42.87    7.33
  -4  13  -5   -2.05    4.60
  -4  13  -6   35.72    7.83
  -4  13  -7    1.55    5.40
  -4  12   5   52.81    5.65
  -4  12   4  117.41    7.95
  -4  12   3   25.91    5.03
  -4  12   2  113.87    8.51
  -4  12   1  232.84   11.87
  -4  12   0   78.15    7.77
  -4  12  -1    1.62    4.66
  -4  12  -2   14.35    5.53
  -4  12  -3   62.68    8.20
  -4  12  -4    7.58    5.22
  -4  12  -5    9.32    5.28
  -4  12  -6   45.66    7.83
  -4  12  -7   -1.55    4.91
  -4  12  -8    3.79    5.09
  -4  11   5  698.77   15.84
  -4  11   4  770.09   17.46
  -4  11   3  260.24   10.81
  -4  11   2   -3.23    3.48
  -4  11   1    0.25    3.98
  -4  11   0   64.73    7.02
  -4  11  -1   -1.12    4.10
  -4  11  -2   45.29    6.77
  -4  11  -3   18.45    5.47
  -4  11  -4    7.89    4.97
  -4  11  -5   32.24    6.52
  -4  11  -6    0.99    4.35
  -4  11  -7   -6.71    4.29
  -4  11  -8   14.54    6.21
  -4  11  -9   -3.35    5.22
  -4  10   5    1.37    2.98
  -4  10   4  268.56    9.57
  -4  10   3  444.37   12.74
  -4  10   2  148.97    8.14
  -4  10   1   77.78    6.71
  -4  10   0    4.60    4.16
  -4  10  -1   -2.73    3.79
  -4  10  -2   29.26    5.78
  -4  10  -3  100.89    8.70
  -4  10  -4   68.58    7.83
  -4  10  -5   87.41    8.76
  -4  10  -7    1.24    4.78
  -4  10  -8   10.06    5.65
  -4  10  -9   18.76    6.59
  -4  10 -10  277.63   17.77
  -4  10 -11   71.32   10.13
  -4   9   6   65.04    4.22
  -4   9   5  382.43    9.82
  -4   9   4 1177.87   18.45
  -4   9   3  143.63    7.02
  -4   9   2   34.29    4.54
  -4   9   1  124.19    7.45
  -4   9   0    2.30    3.48
  -4   9  -1    1.62    3.79
  -4   9  -2    0.50    4.04
  -4   9  -3  297.20   13.36
  -4   9  -4    2.86    4.47
  -4   9  -5  369.14   16.03
  -4   9  -6  151.52   11.12
  -4   9  -8   70.20    8.76
  -4   9  -9    6.52    5.72
  -4   9 -10  114.68   11.56
  -4   9 -11    0.81    5.09
  -4   9 -12   86.97   11.06
  -4   8   6   42.43    3.17
  -4   8   5   42.43    3.48
  -4   8   4  286.95    8.14
  -4   8   3   88.90    5.28
  -4   8   2  201.16    8.08
  -4   8   1    3.67    3.35
  -4   8   0   43.18    5.16
  -4   8  -1   29.01    4.78
  -4   8  -2   -0.50    3.42
  -4   8  -3  263.78   11.80
  -4   8  -4    0.93    3.73
  -4   8  -5   29.94    5.90
  -4   8  -6   74.61    8.26
  -4   8  -7   19.20    5.84
  -4   8  -8  244.83   14.23
  -4   8  -9   84.18    9.50
  -4   8 -10   29.76    6.90
  -4   8 -11   18.64    6.71
  -4   8 -12   80.45   10.56
  -4   8 -13   -1.18    5.47
  -4   7   6    5.65    1.68
  -4   7   5  131.52    4.41
  -4   7   4 1300.99   15.78
  -4   7   3    7.64    2.86
  -4   7   2    9.75    3.11
  -4   7   1   58.58    4.78
  -4   7   0  270.36    9.63
  -4   7  -1   64.11    5.65
  -4   7  -2    0.12    3.11
  -4   7  -3  200.85    9.82
  -4   7  -4  258.62   11.74
  -4   7  -5   -4.66    4.10
  -4   7  -6    8.08    5.09
  -4   7  -7  265.64   13.85
  -4   7  -8    3.42    4.66
  -4   7  -9   10.87    5.84
  -4   7 -10   24.73    6.34
  -4   7 -11   17.33    6.40
  -4   7 -12    0.19    5.09
  -4   7 -13  175.44   14.60
  -4   6   4  214.08    5.16
  -4   6   3   45.10    3.35
  -4   6   2  476.61    9.88
  -4   6   1 1049.46   16.15
  -4   6   0  239.11    8.45
  -4   6  -1  264.03    9.38
  -4   6  -2    7.27    3.60
  -4   6  -3  372.49   12.49
  -4   6  -4    2.17    3.73
  -4   6  -5   67.22    6.96
  -4   6  -6  976.34   23.54
  -4   6  -7  311.74   14.16
  -4   6  -8   31.68    6.90
  -4   6  -9  219.73   13.11
  -4   6 -10   95.48    9.82
  -4   6 -11   31.81    7.08
  -4   6 -12    0.62    4.91
  -4   6 -13    0.75    5.28
  -4   6 -14   37.09    8.01
  -4   6 -15   42.06    8.76
  -4   5   3  780.03    9.88
  -4   5   2  713.74   10.50
  -4   5   1   54.92    3.98
  -4   5   0  283.78    8.26
  -4   5  -1  168.67    7.27
  -4   5  -2  102.81    6.40
  -4   5  -3  317.64   10.87
  -4   5  -4    6.09    4.04
  -4   5  -5  153.32    8.88
  -4   5  -6   31.93    5.84
  -4   5  -7   57.59    7.08
  -4   5  -8   48.08    7.27
  -4   5  -9   15.47    5.53
  -4   5 -10   73.87    8.51
  -4   5 -11   41.69    7.45
  -4   5 -12   41.62    7.70
  -4   5 -13  144.31   12.42
  -4   5 -14  107.72   11.43
  -4   5 -15    3.73    5.40
  -4   5 -16   14.85    6.71
  -4   4   2   49.02    2.98
  -4   4   1 3295.42   28.02
  -4   4   0  230.85    6.90
  -4   4  -1 1042.87   15.90
  -4   4  -2   55.10    5.03
  -4   4  -3   28.70    4.72
  -4   4  -4    0.56    3.98
  -4   4  -5  293.16   11.24
  -4   4  -6   62.56    6.34
  -4   4  -7   21.68    5.34
  -4   4  -8    5.72    4.91
  -4   4  -9  374.79   15.72
  -4   4 -10  265.08   14.04
  -4   4 -11   -3.79    4.22
  -4   4 -12  101.32    9.94
  -4   4 -13    3.73    5.16
  -4   4 -14   96.98   10.50
  -4   4 -15   -0.81    5.34
  -4   4 -16   40.57    8.70
   4  -3  -8   51.13    3.79
   4  -3  -7    3.73    2.30
   4  -3  -6   79.39    3.11
  -4   3   2  173.88    3.79
  -4   3   1   84.36    3.67
  -4   3   0    9.01    2.86
  -4   3  -1  449.40    9.50
  -4   3  -2 1460.53   19.63
  -4   3  -3 1513.15   21.49
  -4   3  -5   44.67    5.72
  -4   3  -6  756.36   17.95
  -4   3  -7  262.53   11.49
  -4   3  -8   37.21    6.21
  -4   3  -9  942.42   23.79
  -4   3 -10  430.89   16.90
  -4   3 -11   56.84    7.83
  -4   3 -12   48.46    7.52
  -4   3 -13   27.40    6.59
  -4   3 -14   77.34    9.57
  -4   3 -15    8.45    5.47
  -4   3 -16   17.64    6.46
  -4   3 -17    2.67    6.09
   4  -2  -9   33.17    4.29
   4  -2  -8  143.69    6.27
   4  -2  -7  146.74    5.65
   4  -2  -6    2.55    2.42
   4  -2  -5    0.37    2.17
   4  -2  -4   30.32    2.24
   4  -2  -2  944.96   10.56
  -4   2   1 3476.51   29.07
  -4   2   0  270.24    6.34
  -4   2  -1  665.90   11.00
  -4   2  -2 1838.12   21.18
  -4   2  -3  755.86   14.04
  -4   2  -4  277.44    9.57
  -4   2  -5 3525.58   37.71
  -4   2  -7  112.51    7.77
  -4   2  -8    3.23    4.29
  -4   2  -9  595.58   18.02
  -4   2 -10   71.44    7.70
  -4   2 -11   62.25    7.64
  -4   2 -12   17.08    5.72
  -4   2 -13   16.09    5.53
  -4   2 -14   31.12    6.77
  -4   2 -15    4.41    4.66
  -4   2 -16   11.56    5.78
  -4   2 -17    4.35    6.03
  -4   2 -18   37.58    8.39
   4  -1  -9    2.67    3.48
   4  -1  -8   31.75    4.10
   4  -1  -7   12.49    3.29
   4  -1  -6    2.86    2.86
   4  -1  -5  557.56    9.88
   4  -1  -4   57.65    3.48
   4  -1  -3  153.38    4.22
   4  -1  -2  542.09    7.45
   4  -1  -1 3765.63   30.25
  -4   1   0 1822.96   17.95
  -4   1  -1   58.52    4.10
  -4   1  -2  628.13   11.00
  -4   1  -3   71.13    4.91
  -4   1  -4  153.13    6.83
  -4   1  -5    6.77    4.22
  -4   1  -6  912.16   18.20
  -4   1  -7  290.43   11.24
  -4   1  -8    2.73    4.41
  -4   1  -9  193.89   10.37
  -4   1 -10   61.38    7.14
  -4   1 -11   57.09    7.14
  -4   1 -12   22.86    5.84
  -4   1 -13    0.25    4.29
  -4   1 -14    4.47    4.91
  -4   1 -15   18.89    6.15
  -4   1 -16   22.49    6.77
  -4   1 -17    5.90    5.90
  -4   1 -18    3.17    6.21
  -4   1 -19   -0.56    5.78
   4   0 -10  196.68    9.69
   4   0  -9    6.59    4.04
   4   0  -8  783.94   16.34
   4   0  -7  169.04    7.52
   4   0  -6   87.84    5.40
   4   0  -5   17.58    3.29
   4   0  -4   77.65    4.35
   4   0  -3  419.52    8.14
   4   0  -2  446.61    7.77
   4   0  -1 1819.11   17.64
   4   0   0 2336.22   21.87
  -4   0  -1 1147.98   14.54
  -4   0  -2   14.72    3.29
  -4   0  -3 1254.28   17.27
  -4   0  -4  344.41    9.63
  -4   0  -5 2332.56   27.89
  -4   0  -6 1207.56   20.44
  -4   0  -7 1195.63   21.62
  -4   0  -8   -0.12    4.29
  -4   0  -9   -2.92    4.04
  -4   0 -10    5.53    4.60
  -4   0 -11   53.99    7.21
  -4   0 -12    4.91    5.09
  -4   0 -13   17.52    5.65
  -4   0 -14  100.89    9.50
  -4   0 -15   17.71    5.96
  -4   0 -16   12.05    5.90
  -4   0 -17    3.79    5.59
  -4   0 -18   29.70    7.39
  -4   0 -19  113.13   12.36
   4   1 -10   25.78    5.34
   4   1  -9   76.29    6.77
   4   1  -8   19.94    4.60
   4   1  -7   20.87    4.16
   4   1  -6    4.85    3.29
   4   1  -5  202.77    7.64
   4   1  -4  569.12   11.62
   4   1  -3 1033.93   14.97
   4   1  -2  109.09    4.60
   4   1  -1  108.28    4.47
   4   1   0   68.71    3.73
   4   1   1  199.42    6.03
  -4  -1  -2   41.37    4.10
  -4  -1  -3  882.34   14.29
  -4  -1  -4 1021.87   16.21
  -4  -1  -5   27.33    4.60
  -4  -1  -7  159.97    8.45
  -4  -1  -8    1.12    4.35
  -4  -1  -9  339.82   12.49
  -4  -1 -10   34.73    5.72
  -4  -1 -11  289.43   12.98
  -4  -1 -12   15.78    5.96
  -4  -1 -13   75.11    8.45
  -4  -1 -14    4.54    5.16
  -4  -1 -15   36.47    6.71
  -4  -1 -16   36.96    7.08
  -4  -1 -17   12.80    5.84
  -4  -1 -18   12.86    6.34
  -4  -1 -19   -3.04    6.52
  -4  -1 -20   19.07    7.77
   4   2 -10    6.71    4.47
   4   2  -9  348.58   13.17
   4   2  -8  509.17   15.28
   4   2  -7  149.47    8.14
   4   2  -6   13.85    3.85
   4   2  -5  597.51   13.79
   4   2  -4  203.14    7.83
   4   2  -3    7.52    3.11
   4   2  -2 1158.05   16.77
   4   2  -1 1779.29   20.69
   4   2   0  181.46    6.09
   4   2   1 1263.60   16.71
   4   2   2  115.80    5.28
  -4  -2  -3 1744.56   21.18
  -4  -2  -4  384.11   10.00
  -4  -2  -5  220.66    8.20
  -4  -2  -6   57.09    5.34
  -4  -2  -7   -4.72    4.22
  -4  -2  -8  140.40    7.95
  -4  -2  -9  263.90   10.81
  -4  -2 -10   43.92    6.03
  -4  -2 -11  128.97    8.70
  -4  -2 -12    1.06    4.60
  -4  -2 -13  423.00   16.21
  -4  -2 -14  522.03   18.70
  -4  -2 -15    4.66    5.47
  -4  -2 -16   30.44    7.02
  -4  -2 -17    7.52    5.84
  -4  -2 -18   97.16   10.56
  -4  -2 -19  118.78   11.99
  -4  -2 -20    1.24    7.02
   4   3 -11   -2.05    4.47
   4   3 -10   46.16    6.52
   4   3  -9    4.22    4.29
   4   3  -8   32.99    5.72
   4   3  -7   -1.12    3.73
   4   3  -6  557.37   14.85
   4   3  -5  985.78   18.95
   4   3  -4    2.17    2.98
   4   3  -3  165.50    7.33
   4   3  -2   19.01    3.54
   4   3  -1  417.47   10.13
   4   3   0   51.94    4.16
   4   3   1  989.51   15.59
   4   3   2  217.12    7.33
   4   3   3   41.62    3.98
  -4  -3  -4   79.52    5.59
  -4  -3  -5    2.61    3.54
  -4  -3  -6  185.25    8.39
  -4  -3  -7    8.26    4.22
  -4  -3  -8  415.92   12.86
  -4  -3  -9  221.28    9.82
  -4  -3 -10 1405.61   25.66
  -4  -3 -11  856.81   20.44
  -4  -3 -12  171.21   10.19
  -4  -3 -13  188.79   11.12
  -4  -3 -14  260.92   13.42
  -4  -3 -15   41.93    7.33
  -4  -3 -16    2.61    5.47
  -4  -3 -17    4.97    5.72
  -4  -3 -18   -4.04    5.28
  -4  -3 -19    1.49    6.15
   4   4 -11  116.11    9.88
   4   4 -10    2.30    4.22
   4   4  -9   45.91    6.71
   4   4  -8  866.38   22.24
   4   4  -7   68.58    6.83
   4   4  -6   -0.50    3.54
   4   4  -5   46.22    5.40
   4   4  -4    8.32    3.48
   4   4  -3   51.19    4.85
   4   4  -2  110.39    6.59
   4   4  -1  442.88   11.31
   4   4   0  886.07   16.15
   4   4   1  190.41    7.33
   4   4   2  492.08   11.49
   4   4   4   10.69    3.17
  -4  -4  -6   91.38    6.71
  -4  -4  -7    1.55    4.29
  -4  -4  -8  362.99   11.87
  -4  -4  -9  638.32   16.28
  -4  -4 -10 1130.96   22.49
  -4  -4 -11   92.38    7.64
  -4  -4 -12  102.13    8.14
  -4  -4 -13  714.11   20.07
  -4  -4 -14   62.56    7.58
  -4  -4 -15    0.06    4.85
  -4  -4 -16   36.09    6.83
  -4  -4 -17   21.74    6.27
  -4  -4 -18   -4.41    5.16
  -4  -4 -19   82.94   10.06
   4   5 -11    3.04    4.66
   4   5 -10    3.98    4.35
   4   5  -9   22.36    5.78
   4   5  -8   26.65    5.90
   4   5  -7    2.80    4.41
   4   5  -6  667.02   18.51
   4   5  -5   13.98    4.29
   4   5  -4    3.85    3.48
   4   5  -3  321.12   11.43
   4   5  -2   84.30    6.09
   4   5  -1  175.87    8.20
   4   5   0    0.43    2.55
   4   5   1    4.78    3.11
   4   5   2  774.74   15.28
   4   5   3 2339.70   28.70
   4   5   4  988.39   18.02
   4   5   5   11.00    3.67
   4   5   6 2709.59   32.99
  -4  -5  -7   34.48    5.28
  -4  -5  -8  730.45   16.84
  -4  -5  -9  542.03   14.72
  -4  -5 -10   47.28    6.09
  -4  -5 -11 1702.69   28.70
  -4  -5 -12 1016.10   22.99
  -4  -5 -13  197.55   11.06
  -4  -5 -14   11.56    5.47
  -4  -5 -15  106.73    9.19
  -4  -5 -16   50.38    7.39
  -4  -5 -17   75.05    8.64
  -4  -5 -18   25.22    6.40
  -4  -5 -19   52.81    8.14
   4   6 -11   -0.50    4.29
   4   6 -10   49.08    7.27
   4   6  -9   38.83    6.71
   4   6  -8  132.26   10.19
   4   6  -7   44.05    6.52
   4   6  -6   47.77    6.27
   4   6  -5  307.20   13.05
   4   6  -4   99.40    7.45
   4   6  -3  147.61    8.51
   4   6  -2   25.91    4.41
   4   6  -1    6.52    3.29
   4   6   0  296.45   10.44
   4   6   1  272.16    9.94
   4   6   2 1078.65   19.82
   4   6   3  392.00   11.62
   4   6   4   36.90    4.78
   4   6   5  972.55   18.82
   4   6   6 2336.66   30.94
   4   6   7  748.34   17.08
   4   6   8   -0.31    2.98
  -4  -6  -9    2.80    4.16
  -4  -6 -10 1346.59   24.66
  -4  -6 -11  254.52   11.31
  -4  -6 -12  136.98    9.26
  -4  -6 -13 1648.27   30.01
  -4  -6 -14    7.64    5.03
  -4  -6 -15    9.75    5.09
  -4  -6 -16   10.19    5.22
  -4  -6 -17   11.18    5.34
  -4  -6 -18   21.25    6.21
   4   7 -11   -3.85    4.16
   4   7 -10    1.74    4.54
   4   7  -9    0.50    4.35
   4   7  -8   28.58    6.21
   4   7  -7   58.27    7.33
   4   7  -6  716.41   21.00
   4   7  -5   33.55    5.65
   4   7  -4  687.46   19.32
   4   7  -3   -0.99    3.17
   4   7  -2   40.07    5.22
   4   7  -1  217.06   10.19
   4   7   0   18.89    3.91
   4   7   1    1.62    2.80
   4   7   2  504.88   14.16
   4   7   3   57.78    5.28
   4   7   4   12.80    3.79
   4   7   5   51.56    5.22
   4   7   6    1.80    3.11
   4   7   7    7.45    3.48
   4   7   8  320.81   11.74
   4   7   9   38.39    4.91
  -4  -7 -10   42.12    6.09
  -4  -7 -11  366.41   13.36
  -4  -7 -12  955.03   22.05
  -4  -7 -13  210.23   11.31
  -4  -7 -14   38.77    6.46
  -4  -7 -15   28.76    6.09
  -4  -7 -16    5.09    4.97
  -4  -7 -17   31.68    6.71
  -4  -7 -18   10.87    5.90
   4   8 -11   15.59    5.90
   4   8 -10    7.70    5.16
   4   8  -9   12.86    5.28
   4   8  -8   35.53    6.90
   4   8  -7    7.39    4.66
   4   8  -6   14.29    4.91
   4   8  -5   77.47    7.77
   4   8  -4    5.65    3.91
   4   8  -3   25.35    5.03
   4   8  -2  258.31   11.93
   4   8  -1   65.73    6.59
   4   8   0  144.38    8.82
   4   8   1    9.57    3.79
   4   8   2   99.77    7.08
   4   8   3  190.97    9.13
   4   8   4   13.79    3.79
   4   8   5    1.24    3.23
   4   8   6  582.66   15.72
   4   8   7  743.25   18.02
   4   8   8    1.99    2.73
   4   8   9   21.00    4.35
   4   8  10  154.94    9.07
   4   8  11   -0.50    3.35
  -4  -8 -12  111.02    8.57
  -4  -8 -13  428.59   15.47
  -4  -8 -14   -1.74    4.54
  -4  -8 -15   10.75    5.34
  -4  -8 -16    0.99    5.22
  -4  -8 -17  117.04    9.88
  -4  -8 -18   15.10    6.27
   4   9 -10   -0.50    4.85
   4   9  -9    4.72    4.78
   4   9  -8   22.49    6.34
   4   9  -6   16.90    5.28
   4   9  -5   38.52    6.34
   4   9  -4  195.57   11.80
   4   9  -3    0.93    3.60
   4   9  -2    4.47    3.60
   4   9  -1   14.91    4.54
   4   9   0    7.89    4.04
   4   9   1   58.89    6.27
   4   9   2  476.68   15.16
   4   9   3  202.34   10.00
   4   9   4    1.49    3.35
   4   9   5    6.96    3.60
   4   9   6    4.97    3.48
   4   9   7   28.39    4.54
   4   9   8  572.84   16.65
   4   9   9    3.11    3.42
   4   9  10   57.78    6.09
   4   9  11  202.96   10.62
   4   9  12  138.16    9.13
   4   9  13   73.49    7.39
   4   9  14  152.02   10.19
  -4  -9 -15  114.18    9.26
  -4  -9 -16    6.40    5.28
  -4  -9 -17   12.74    5.59
   4  10  -9   -1.62    4.72
   4  10  -8   25.84    6.90
   4  10  -7   28.58    6.65
   4  10  -6  138.23   11.37
   4  10  -5   13.54    5.22
   4  10  -4   95.61    9.13
   4  10  -3   -0.87    3.48
   4  10  -2   97.22    8.64
   4  10  -1  459.90   17.02
   4  10   0  111.70    8.76
   4  10   1  181.59   10.44
   4  10   3  127.66    8.32
   4  10   4   34.60    5.34
   4  10   5  414.37   14.60
   4  10   6    7.58    3.85
   4  10   7    6.71    3.67
   4  10   8  174.32    9.82
   4  10   9  413.31   14.66
   4  10  10  132.57    8.76
   4  10  11   11.68    4.10
   4  10  12    0.06    3.35
   4  10  13  299.31   13.54
   4  10  14    2.05    3.85
   4  10  15    4.72    4.10
   4  10  16    6.09    4.22
   4  10  17   14.79    5.09
   4  11  -8   21.43    6.83
   4  11  -7   10.00    5.47
   4  11  -6   53.61    8.32
   4  11  -5   36.28    6.77
   4  11  -4   12.42    4.97
   4  11  -3   10.56    4.78
   4  11  -2   91.32    8.76
   4  11  -1   33.42    5.90
   4  11   0  131.02    9.75
   4  11   1    3.54    4.10
   4  11   2  141.89    9.88
   4  11   3   15.28    4.91
   4  11   4  162.70    9.82
   4  11   5  155.56    9.75
   4  11   6   12.42    4.29
   4  11   7   90.70    7.52
   4  11   8   -1.12    3.29
   4  11   9  169.72   10.13
   4  11  10    2.17    3.54
   4  11  11   12.92    4.22
   4  11  12   -4.85    3.23
   4  11  13    9.19    4.22
   4  11  14  194.51   11.49
   4  11  15   19.20    5.16
   4  11  16   24.10    5.59
   4  11  17    8.51    4.85
   4  12  -6    5.16    5.09
   4  12  -5   10.00    5.03
   4  12  -4   58.71    8.01
   4  12  -3   17.77    5.47
   4  12  -2    5.03    4.29
   4  12  -1  215.26   13.05
   4  12   0  270.67   14.29
   4  12   1   27.58    5.72
   4  12   2  249.92   13.29
   4  12   3   14.47    4.78
   4  12   4   -4.16    3.54
   4  12   5    2.42    3.67
   4  12   6  230.23   12.11
   4  12   7  202.34   11.31
   4  12   8  221.41   11.74
   4  12   9   56.66    6.52
   4  12  10   17.52    4.66
   4  12  11  260.17   12.67
   4  12  12   -0.87    3.60
   4  12  13   27.52    5.47
   4  12  14   25.16    5.59
   4  12  15   53.30    6.83
   4  12  16   35.72    6.27
   4  12  17    5.16    4.54
   4  13  -5   11.31    6.03
   4  13  -4   24.04    6.34
   4  13  -2   -1.93    3.91
   4  13  -1   -1.30    3.91
   4  13   0    0.56    3.48
   4  13   1   10.56    4.60
   4  13   2  120.89   10.13
   4  13   3   33.11    5.90
   4  13   5    1.62    3.79
   4  13   6   22.55    5.03
   4  13   7  217.93   12.11
   4  13   8   36.78    5.96
   4  13   9    2.92    4.04
   4  13  10   26.22    5.34
   4  13  11  122.38    9.32
   4  13  12   14.41    4.78
   4  13  13   34.23    5.78
   4  13  14   11.31    4.22
   4  13  15   15.97    4.91
   4  13  16    2.80    4.29
   4  14  -3    2.55    4.66
   4  14  -2    4.29    4.91
   4  14  -1    6.96    4.60
   4  14   0   53.49    7.70
   4  14   1   12.05    5.03
   4  14   2   -2.48    3.79
   4  14   3    4.10    4.66
   4  14   4   76.16    8.26
   4  14   5   43.74    6.71
   4  14   6   59.14    7.33
   4  14   7    1.99    3.79
   4  14   8  138.85   10.31
   4  14   9    4.85    4.22
   4  14  10   -0.43    3.85
   4  14  11   32.74    5.90
   4  14  12    2.11    3.54
   4  14  13   35.78    6.21
   4  14  14   32.74    6.09
   4  14  15   -1.74    3.73
   4  14  16    6.83    4.41
   4  15  -2    3.17    5.09
   4  15  -1    0.43    4.72
   4  15   0    1.24    4.47
   4  15   1   37.21    7.02
   4  15   2   11.87    5.09
   4  15   3    4.29    4.78
   4  15   4   -1.55    3.73
   4  15   5   18.70    5.34
   4  15   6   12.11    5.09
   4  15   7   40.82    6.77
   4  15   8   -0.93    3.60
   4  15   9   17.27    5.40
   4  15  10  238.24   13.67
   4  15  11    1.68    4.16
   4  15  12    8.45    4.41
   4  15  13   89.09    8.76
   4  15  14    0.93    3.91
   4  15  15    6.83    4.47
   4  16   0   12.05    5.65
   4  16   1    1.74    4.66
   4  16   2   69.33    9.13
   4  16   3   -3.23    3.67
   4  16   4   16.15    5.40
   4  16   5    9.88    4.85
   4  16   6   22.12    6.03
   4  16   7   59.27    8.20
   4  16   8   12.05    4.97
   4  16   9   48.95    7.08
   4  16  10   21.31    5.59
   4  16  11    1.06    4.35
   4  16  12   64.05    8.20
   4  16  13    6.46    4.72
   4  16  14    9.94    4.91
   4  16  15   -1.68    4.60
   4  17   2   44.60    7.89
   4  17   3    3.79    5.03
   4  17   4    3.04    4.41
   4  17   5    3.85    4.78
   4  17   6   15.53    5.78
   4  17   7   15.59    5.34
   4  17   8   62.74    8.57
   4  17   9   20.63    6.21
   4  17  10  178.54   12.80
   4  17  11   19.01    5.59
   4  17  12    6.96    4.97
   4  17  13   19.82    5.96
   4  17  14    3.48    4.72
   4  18   5   -0.12    4.54
   4  18   6    0.43    4.85
   4  18   7   28.70    6.83
   4  18   8  135.37   11.93
   4  18   9   94.06   10.44
   4  18  10   19.38    6.40
   4  18  11    1.30    4.97
   4  18  12   49.51    7.52
   4  18  13    8.70    5.40
   4  18  14    5.47    5.47
   4  19   7   29.76    7.52
   4  19   8   -2.11    5.16
   4  19   9  140.46   12.86
   4  19  10  287.51   17.39
   4  19  11   15.10    6.71
   4  19  12   -4.22    5.16
   4  19  13    9.69    5.65
   4  20  12   32.30    7.58
  -5  18   0   -1.80    6.15
  -5  17   1   -2.42    5.78
  -5  17   0   17.95    6.83
  -5  17  -1   -0.75    5.47
  -5  16   1   43.61    7.83
  -5  16   0   39.63    7.70
  -5  16  -1   30.01    7.21
  -5  16  -2   38.70    8.26
  -5  16  -3    0.50    5.40
  -5  15   2   33.55    6.83
  -5  15   1   14.41    5.90
  -5  15   0   -2.92    4.85
  -5  15  -1    1.37    4.97
  -5  15  -2   24.66    6.46
  -5  15  -3    4.22    5.53
  -5  15  -4   33.11    8.14
  -5  14   3  118.16    8.95
  -5  14   2   76.78    8.45
  -5  14   1   16.46    5.65
  -5  14   0   11.18    5.40
  -5  14  -1   29.88    6.52
  -5  14  -2   -0.19    4.66
  -5  14  -3   -4.85    4.47
  -5  14  -4    9.82    5.90
  -5  14  -5   12.55    6.46
  -5  14  -6    3.85    5.65
  -5  13   3    9.88    4.60
  -5  13   2    2.67    4.41
  -5  13   1   56.91    7.21
  -5  13   0    1.80    4.47
  -5  13  -1   42.43    7.21
  -5  13  -2  123.69   10.56
  -5  13  -3    6.15    4.78
  -5  13  -4   20.19    6.03
  -5  13  -5    6.21    4.91
  -5  13  -6    0.00    5.09
  -5  13  -7   19.57    6.77
  -5  12   3  107.97    7.83
  -5  12   2  324.41   13.42
  -5  12   1    9.50    4.66
  -5  12   0   30.13    5.96
  -5  12  -1  346.15   15.41
  -5  12  -2  199.67   12.42
  -5  12  -3   20.94    5.90
  -5  12  -4  139.10   11.37
  -5  12  -5    3.73    4.91
  -5  12  -6   28.51    7.02
  -5  12  -7   -1.80    4.54
  -5  12  -8   12.36    6.09
  -5  11   4   57.53    5.72
  -5  11   3  116.11    7.58
  -5  11   2    0.62    3.91
  -5  11   1  159.60    9.57
  -5  11   0   41.31    6.21
  -5  11  -1   -1.06    4.10
  -5  11  -2  130.09    9.75
  -5  11  -3    7.08    4.66
  -5  11  -4   24.17    5.96
  -5  11  -5   13.54    5.34
  -5  11  -6   29.14    6.71
  -5  11  -7   25.97    6.65
  -5  11  -8   29.14    7.21
  -5  11  -9    4.72    5.78
  -5  11 -10   79.21   10.81
  -5  10   4    0.12    3.29
  -5  10   3    0.93    3.35
  -5  10   2  140.46    8.20
  -5  10   1   72.62    6.59
  -5  10   0   20.94    4.91
  -5  10  -1   99.46    8.14
  -5  10  -2  333.67   14.04
  -5  10  -3    5.22    4.35
  -5  10  -4   72.00    7.95
  -5  10  -5   15.53    5.59
  -5  10  -6  137.04   11.24
  -5  10  -7   93.99    9.94
  -5  10  -8    0.81    5.09
  -5  10  -9   74.30    9.69
  -5  10 -10  100.39   11.24
  -5  10 -11    1.99    6.03
  -5   9   4  220.73    7.89
  -5   9   3   36.40    4.41
  -5   9   2    5.72    3.42
  -5   9   1   10.62    3.79
  -5   9   0   72.68    6.34
  -5   9  -1  426.36   14.29
  -5   9  -2   36.84    5.72
  -5   9  -3   31.68    5.96
  -5   9  -4   24.48    5.65
  -5   9  -5   18.45    5.84
  -5   9  -6   47.84    7.33
  -5   9  -7   31.31    6.59
  -5   9  -8   69.08    8.95
  -5   9  -9    2.48    5.09
  -5   9 -10    5.65    5.47
  -5   9 -11   61.19    9.63
  -5   9 -12  278.94   18.70
  -5   8   4    1.06    2.61
  -5   8   3  367.40    9.75
  -5   8   2   50.13    4.66
  -5   8   1   46.10    4.85
  -5   8   0  189.66    8.70
  -5   8  -1  186.31    9.07
  -5   8  -2   23.23    4.78
  -5   8  -3   74.42    7.08
  -5   8  -4    1.30    4.54
  -5   8  -5   43.30    6.59
  -5   8  -6  162.64   11.12
  -5   8  -7   13.11    5.22
  -5   8  -8   -1.30    4.78
  -5   8  -9   58.15    8.45
  -5   8 -10   89.46   10.25
  -5   8 -11    6.34    5.78
  -5   8 -12   76.91   10.50
  -5   8 -13   22.99    7.83
  -5   7   4    5.34    2.24
  -5   7   3  114.62    5.09
  -5   7   2   40.75    3.98
  -5   7   1  230.48    8.26
  -5   7   0    9.01    3.35
  -5   7  -1  351.06   11.56
  -5   7  -2   21.81    4.47
  -5   7  -3   98.96    7.52
  -5   7  -4   81.88    7.39
  -5   7  -5   -0.75    4.35
  -5   7  -6  414.92   16.40
  -5   7  -8    3.48    5.28
  -5   7  -9  108.34   10.19
  -5   7 -10   33.73    7.21
  -5   7 -11   46.97    8.08
  -5   7 -12   97.78   11.06
  -5   7 -13   10.81    6.09
  -5   7 -14    3.91    5.78
  -5   6   4  288.88    5.59
  -5   6   3  455.18    8.32
  -5   6   2  296.02    7.70
  -5   6   1 1277.20   18.20
  -5   6   0  122.76    6.52
  -5   6  -1  475.99   12.67
  -5   6  -2   26.78    4.54
  -5   6  -3   15.03    4.16
  -5   6  -4  443.07   14.60
  -5   6  -5    0.81    4.35
  -5   6  -6    3.42    4.47
  -5   6  -7  184.76   11.49
  -5   6  -8  125.80   10.31
  -5   6  -9  340.69   16.21
  -5   6 -10   30.25    6.77
  -5   6 -11   -2.42    4.85
  -5   6 -12   78.21    9.82
  -5   6 -13    3.54    5.78
  -5   6 -14    7.08    5.84
  -5   6 -15    1.99    6.15
  -5   5   3   14.66    2.36
  -5   5   2   40.88    3.73
  -5   5   1   98.16    5.09
  -5   5   0   75.17    5.16
  -5   5  -1  394.67   10.87
  -5   5  -2   19.01    4.22
  -5   5  -3  105.36    6.96
  -5   5  -4   43.92    5.40
  -5   5  -5   48.89    6.03
  -5   5  -6  124.68    8.76
  -5   5  -7   49.89    6.83
  -5   5  -8   75.48    8.39
  -5   5  -9   72.75    8.64
  -5   5 -10   20.87    6.65
  -5   5 -11  174.13   12.55
  -5   5 -12    3.11    5.53
  -5   5 -13   -1.24    4.78
  -5   5 -14    3.35    5.34
  -5   5 -15   15.28    6.34
  -5   4   2 2250.12   20.31
  -5   4   1  437.91    8.57
  -5   4   0  569.80   11.00
  -5   4  -1  342.43    9.75
  -5   4  -2  842.52   15.78
  -5   4  -3 1125.74   19.63
  -5   4  -4  485.00   13.67
  -5   4  -5    7.02    4.29
  -5   4  -6  268.37   11.68
  -5   4  -7  218.30   11.43
  -5   4  -8   91.76    8.64
  -5   4  -9   26.28    6.65
  -5   4 -10   11.43    5.90
  -5   4 -11  143.57   11.18
  -5   4 -12   -2.05    4.85
  -5   4 -13    6.21    5.09
  -5   4 -14    2.61    5.28
  -5   4 -15    0.31    5.40
  -5   4 -16    2.80    4.97
  -5   3   2  370.07    6.09
  -5   3   1  153.57    5.09
  -5   3   0   39.45    3.85
  -5   3  -1 1612.11   20.00
  -5   3  -2    3.60    3.85
  -5   3  -3 1007.03   17.71
  -5   3  -4   17.33    4.72
  -5   3  -5 1020.32   20.19
  -5   3  -6 1153.20   22.61
  -5   3  -7   53.67    6.65
  -5   3  -8  159.35   10.19
  -5   3  -9   60.51    7.33
  -5   3 -10  112.01    9.82
  -5   3 -11   -3.04    4.60
  -5   3 -12    8.82    5.28
  -5   3 -13   41.06    7.08
  -5   3 -14    0.68    5.09
  -5   3 -15   17.95    6.40
  -5   3 -16   30.25    7.77
  -5   3 -17   35.10    8.39
   5  -2  -7    4.85    2.73
   5  -2  -6   90.58    4.22
   5  -2  -5  297.76    6.03
   5  -2  -4    9.32    1.99
   5  -2  -3   34.11    2.11
   5  -2  -2   26.03    1.99
  -5   2   1   30.25    2.98
  -5   2   0  839.54   12.11
  -5   2  -1  369.57    8.70
  -5   2  -2  963.41   15.47
  -5   2  -3  193.95    7.89
  -5   2  -4 1491.03   22.49
  -5   2  -5   46.03    5.65
  -5   2  -6  982.36   20.00
  -5   2  -7  254.40   11.12
  -5   2  -8  114.87    8.64
  -5   2  -9  444.74   15.97
  -5   2 -10    1.49    4.85
  -5   2 -11    2.55    5.09
  -5   2 -12   24.54    6.40
  -5   2 -13   21.74    5.90
  -5   2 -14   23.92    6.34
  -5   2 -15   -0.43    4.97
  -5   2 -16    6.09    5.78
  -5   2 -17   31.00    7.83
  -5   2 -18    7.89    6.65
   5  -1  -7  135.62    6.21
   5  -1  -6   -0.12    2.61
   5  -1  -5  225.14    6.46
   5  -1  -4  567.38    9.26
   5  -1  -3  241.23    5.65
   5  -1  -2    4.35    1.80
   5  -1  -1   62.62    3.29
  -5   1   0   95.79    4.54
  -5   1  -1  571.60   10.69
  -5   1  -2 1071.45   15.90
  -5   1  -3 1004.11   16.34
  -5   1  -4 1629.57   22.92
  -5   1  -5 1061.45   19.26
  -5   1  -6  568.80   14.97
  -5   1  -7    4.54    4.47
  -5   1  -8  344.91   13.05
  -5   1  -9   21.81    5.22
  -5   1 -10   53.49    7.14
  -5   1 -11    4.41    4.72
  -5   1 -13    6.21    5.22
  -5   1 -14    6.52    5.16
  -5   1 -15   49.33    8.01
  -5   1 -16   10.00    5.90
  -5   1 -17   42.80    8.51
  -5   1 -18    2.67    5.84
   5   0  -8   56.91    5.40
   5   0  -7    0.99    3.35
   5   0  -6   61.63    4.78
   5   0  -5   35.16    3.85
   5   0  -4   12.67    2.92
   5   0  -3  491.65    9.19
   5   0  -2 1682.12   18.02
   5   0  -1  249.80    6.27
   5   0   0  403.31    8.39
  -5   0  -1   22.92    3.42
  -5   0  -2  132.01    6.03
  -5   0  -3  126.05    6.21
  -5   0  -4   19.88    4.47
  -5   0  -5   -5.47    3.79
  -5   0  -6  322.92   11.12
  -5   0  -7  937.20   19.51
  -5   0  -8  758.22   18.76
  -5   0  -9  578.25   17.08
  -5   0 -10    4.35    4.85
  -5   0 -11  403.06   15.72
  -5   0 -12  320.31   14.72
  -5   0 -13    6.40    5.16
  -5   0 -14  107.72   10.13
  -5   0 -15    9.13    5.40
  -5   0 -16   -3.04    4.41
  -5   0 -17  173.14   13.17
  -5   0 -18    3.04    5.59
  -5   0 -19   -1.62    6.15
   5   1  -8  143.38    8.20
   5   1  -7   60.82    5.47
   5   1  -6   10.31    3.42
   5   1  -5   10.69    3.23
   5   1  -4  300.74    8.70
   5   1  -3  166.43    6.34
   5   1  -2  579.06   10.87
   5   1  -1  124.56    5.09
   5   1   0  636.02   11.18
   5   1   1  326.65    8.45
  -5  -1  -2  151.40    6.34
  -5  -1  -3   16.65    3.98
  -5  -1  -4    0.43    3.42
  -5  -1  -5   33.11    4.78
  -5  -1  -6  112.13    7.33
  -5  -1  -7  108.03    7.52
  -5  -1  -8    1.62    4.22
  -5  -1  -9  416.66   14.04
  -5  -1 -10   23.67    5.65
  -5  -1 -11   56.97    6.90
  -5  -1 -12    2.36    4.91
  -5  -1 -13   -3.73    4.78
  -5  -1 -14   -3.17    4.72
  -5  -1 -15    1.49    5.03
  -5  -1 -16    0.93    4.91
  -5  -1 -17    3.67    5.40
  -5  -1 -18    8.08    6.59
  -5  -1 -19  130.09   12.86
  -5  -1 -20    3.11    7.27
   5   2  -9   79.08    7.33
   5   2  -8   48.39    5.96
   5   2  -7   -0.62    3.60
   5   2  -6    9.38    3.67
   5   2  -5   14.79    3.67
   5   2  -4  250.79    8.76
   5   2  -3  239.80    8.08
   5   2  -2 1506.56   19.82
   5   2  -1  193.45    6.90
   5   2   0   91.63    5.09
   5   2   1  201.28    7.02
   5   2   2  121.95    5.84
  -5  -2  -3   99.58    5.90
  -5  -2  -4  123.63    6.77
  -5  -2  -5   11.06    4.04
  -5  -2  -6   21.43    4.54
  -5  -2  -7    3.73    4.29
  -5  -2  -8 1291.12   23.61
  -5  -2  -9  489.53   15.03
  -5  -2 -10   12.18    4.78
  -5  -2 -11   35.41    6.15
  -5  -2 -12   30.07    6.09
  -5  -2 -13   12.86    5.40
  -5  -2 -14   15.78    5.78
  -5  -2 -15    2.80    5.03
  -5  -2 -16    6.71    5.84
  -5  -2 -17    9.88    6.34
  -5  -2 -18    1.06    5.65
  -5  -2 -19   84.92   11.00
  -5  -2 -20    5.47    6.83
   5   3  -9   -1.18    4.22
   5   3  -8  267.44   12.24
   5   3  -7   81.82    7.27
   5   3  -6   48.89    5.53
   5   3  -5   45.85    5.09
   5   3  -4  394.49   11.68
   5   3  -3    8.76    3.29
   5   3  -2  683.80   14.35
   5   3  -1   44.11    4.22
   5   3   0 1566.20   21.06
   5   3   1 2374.80   26.78
   5   3   2 1420.21   20.38
   5   3   3 1018.15   17.46
  -5  -3  -4    3.67    3.54
  -5  -3  -5  437.23   12.30
  -5  -3  -6   38.89    5.59
  -5  -3  -7   14.35    4.60
  -5  -3  -8  226.63   10.06
  -5  -3  -9  861.66   19.76
  -5  -3 -10  148.79    9.07
  -5  -3 -11    7.33    5.09
  -5  -3 -12   -2.61    4.78
  -5  -3 -13   32.43    6.46
  -5  -3 -14  147.30   10.69
  -5  -3 -15   54.86    8.08
  -5  -3 -16   86.35    9.32
  -5  -3 -17   43.80    7.95
  -5  -3 -18   83.00   10.06
  -5  -3 -19  173.45   14.16
  -5  -3 -20   -1.68    6.09
   5   4  -9   25.53    5.72
   5   4  -8   62.37    7.14
   5   4  -7   16.15    5.16
   5   4  -6   22.43    4.91
   5   4  -5   -2.48    3.23
   5   4  -4   44.54    5.16
   5   4  -3   36.78    4.54
   5   4  -2  424.99   12.05
   5   4  -1  368.46   10.56
   5   4   0  176.56    7.64
   5   4   1  113.31    6.15
   5   4   2 1272.54   20.00
   5   4   4 1096.17   19.13
   5   4   5    4.35    3.35
  -5  -4  -6    1.30    4.35
  -5  -4  -7   -0.19    4.60
  -5  -4  -8 1592.85   25.84
  -5  -4  -9  133.44    8.57
  -5  -4 -10  251.04   11.37
  -5  -4 -11  250.23   11.80
  -5  -4 -12  188.30   10.93
  -5  -4 -13    2.73    5.03
  -5  -4 -14   -2.05    4.54
  -5  -4 -15   23.36    6.34
  -5  -4 -16  300.24   15.34
  -5  -4 -17   31.06    6.96
  -5  -4 -18    6.21    5.65
  -5  -4 -19   46.97    8.51
  -5  -4 -20   13.54    6.65
   5   5 -10   76.66    8.51
   5   5  -9   11.18    5.09
   5   5  -8  145.00    9.88
   5   5  -7   11.06    4.85
   5   5  -6   13.54    4.72
   5   5  -5   35.29    5.40
   5   5  -4  198.61    9.75
   5   5  -3  186.74    9.07
   5   5  -2   88.53    6.40
   5   5  -1  113.19    6.71
   5   5   0  425.30   12.18
   5   5   1   61.88    5.34
   5   5   2    4.16    3.29
   5   5   3   76.10    5.90
   5   5   4  460.03   12.86
   5   5   5   44.23    4.97
  -5  -5  -7   85.23    7.02
  -5  -5  -8  473.76   14.29
  -5  -5  -9 1482.71   25.97
  -5  -5 -10  610.80   16.96
  -5  -5 -11   60.57    6.83
  -5  -5 -12    6.03    4.41
  -5  -5 -13   17.89    5.78
  -5  -5 -14  353.17   15.34
  -5  -5 -15   15.22    5.65
  -5  -5 -16  115.86   10.06
  -5  -5 -17   42.74    7.27
  -5  -5 -18   27.58    6.83
  -5  -5 -19  125.92   11.49
  -5  -5 -20    3.11    5.65
   5   6 -10   29.57    6.34
   5   6  -9    4.16    4.91
   5   6  -8  112.07    9.38
   5   6  -7   26.78    5.78
   5   6  -6   12.18    4.60
   5   6  -5  322.11   13.48
   5   6  -4   -0.37    3.54
   5   6  -3  214.39   10.31
   5   6  -2  181.65    9.19
   5   6  -1   54.42    5.47
   5   6   0    7.45    3.17
   5   6   1    7.83    3.29
   5   6   3  578.62   14.85
   5   6   4  146.30    7.95
   5   6   5  133.07    7.64
   5   6   6  664.60   16.59
   5   6   7  190.91    9.19
   5   6   8  146.43    8.57
  -5  -6  -9   18.57    5.03
  -5  -6 -10   40.26    5.84
  -5  -6 -11   23.73    5.72
  -5  -6 -12  281.73   12.55
  -5  -6 -13   29.38    5.96
  -5  -6 -14    5.96    5.09
  -5  -6 -15   11.74    5.40
  -5  -6 -16  148.97   10.87
  -5  -6 -17   45.47    7.27
  -5  -6 -18    1.30    4.72
  -5  -6 -19   17.64    6.03
  -5  -6 -20   22.74    6.65
   5   7 -10   31.12    6.83
   5   7  -9    2.73    4.85
   5   7  -8   13.36    5.22
   5   7  -7   32.68    6.52
   5   7  -6   -0.75    3.91
   5   7  -5    1.55    4.04
   5   7  -4  240.42   11.99
   5   7  -3   68.46    6.83
   5   7  -2  168.60    9.50
   5   7  -1    5.96    3.48
   5   7   0 1020.75   21.49
   5   7   1   18.39    3.98
   5   7   2   66.47    5.90
   5   7   3  169.04    8.64
   5   7   4   67.28    6.15
   5   7   5 1147.24   22.43
   5   7   6   13.85    3.79
   5   7   7   36.65    4.97
   5   7   8  624.16   16.96
   5   7   9  668.02   18.02
  -5  -7 -10   98.28    7.58
   5   7  10  107.78    7.95
  -5  -7 -11    8.51    4.78
  -5  -7 -12  125.43    9.13
  -5  -7 -13  351.00   14.60
  -5  -7 -14  376.59   15.53
  -5  -7 -15   61.56    7.70
  -5  -7 -16   12.42    5.59
  -5  -7 -17   71.26    8.45
  -5  -7 -18    0.87    4.91
  -5  -7 -19   -2.73    4.97
   5   8 -10   79.58    9.63
   5   8  -9    6.34    4.97
   5   8  -8   20.50    5.78
   5   8  -7    1.74    4.47
   5   8  -6   -0.81    3.73
   5   8  -5   27.21    5.72
   5   8  -4   10.13    4.41
   5   8  -3   18.33    4.72
   5   8  -2   31.50    5.09
   5   8  -1   35.78    5.34
   5   8   0  134.93    8.76
   5   8   1    4.91    3.42
   5   8   2   59.27    5.96
   5   8   3  128.16    8.08
   5   8   4  355.84   12.80
   5   8   5  206.81   10.06
   5   8   6  425.17   14.23
   5   8   7    3.23    3.17
   5   8   8   28.08    4.60
   5   8   9   22.18    4.47
   5   8  10   11.87    3.79
   5   8  11   -3.42    3.17
  -5  -8 -12   -5.53    4.41
   5   8  12   -1.12    3.54
  -5  -8 -13   -0.99    5.09
  -5  -8 -14    0.06    4.91
  -5  -8 -15   64.17    7.89
  -5  -8 -16  405.36   17.02
  -5  -8 -17   94.99    9.44
  -5  -8 -18   -1.68    4.97
  -5  -8 -19   -3.29    5.28
   5   9 -10   12.86    6.15
   5   9  -9   -2.92    4.60
   5   9  -8   19.38    6.21
   5   9  -7    6.34    4.85
   5   9  -6    4.04    4.22
   5   9  -5    0.37    4.04
   5   9  -4    1.74    3.73
   5   9  -3    1.24    3.73
   5   9  -2   75.05    7.64
   5   9  -1  180.66   10.62
   5   9   0   -1.62    3.42
   5   9   1    4.54    3.73
   5   9   2    4.91    3.29
   5   9   3    5.65    3.60
   5   9   4  118.41    8.14
   5   9   5  684.91   18.39
   5   9   6  520.85   16.28
   5   9   7  265.02   11.62
   5   9   8  547.68   16.84
   5   9   9   33.11    5.22
   5   9  10  169.35    9.82
   5   9  11    0.93    3.48
   5   9  12    0.75    3.85
   5   9  13  138.23    9.69
   5   9  14  275.21   13.85
  -5  -9 -15    0.75    5.34
  -5  -9 -16   25.84    6.52
  -5  -9 -17   54.67    7.89
  -5  -9 -18    2.30    5.28
  -5  -9 -19   -1.74    5.40
   5  10  -9   10.50    5.84
   5  10  -8    7.58    6.09
   5  10  -7    5.03    4.97
   5  10  -6   -0.50    4.22
   5  10  -5    2.73    4.35
   5  10  -4    5.90    4.47
   5  10  -3  300.49   14.72
   5  10  -2   93.56    8.45
   5  10  -1  135.74    9.82
   5  10   0   30.94    5.72
   5  10   1  265.89   12.86
   5  10   2  258.81   12.42
   5  10   3  300.06   13.05
   5  10   4   28.02    5.22
   5  10   5  230.11   11.56
   5  10   6   33.73    5.34
   5  10   7   17.46    4.29
   5  10   8   47.90    5.90
   5  10   9    0.81    3.23
   5  10  10    7.21    3.91
   5  10  11  303.10   13.48
   5  10  12    0.87    3.67
   5  10  13   -0.68    3.91
   5  10  14   25.35    5.47
   5  10  15   10.81    4.91
   5  10  16  348.02   16.03
   5  10  17   16.34    5.22
  -5 -10 -18    0.81    4.91
   5  11  -7   -0.62    5.03
   5  11  -6   -3.60    4.47
   5  11  -5   13.79    5.53
   5  11  -4    2.98    4.41
   5  11  -3  127.42   10.50
   5  11  -2    1.18    3.85
   5  11  -1    1.30    4.04
   5  11   0   21.18    5.34
   5  11   1  147.11   10.50
   5  11   2   57.65    7.39
   5  11   3   52.37    6.59
   5  11   5  828.92   22.36
   5  11   6    2.61    3.79
   5  11   7   26.09    5.16
   5  11   8  606.45   18.89
   5  11   9   51.69    6.59
   5  11  10   11.68    4.29
   5  11  11  154.94   10.19
   5  11  12   29.88    5.40
   5  11  13   17.21    4.85
   5  11  14    7.52    4.41
   5  11  15   16.03    5.22
   5  11  16    0.99    4.35
   5  11  17   56.91    7.45
   5  11  18   32.68    6.27
   5  12  -6    1.24    4.85
   5  12  -5    3.67    4.66
   5  12  -4   13.98    5.53
   5  12  -3   12.55    5.28
   5  12  -2  138.04   11.00
   5  12  -1  121.39   10.25
   5  12   0   -0.43    3.85
   5  12   1   87.53    8.70
   5  12   2    5.72    4.29
   5  12   3  559.18   19.76
   5  12   4   33.86    5.96
   5  12   5  242.90   12.86
   5  12   6  211.34   12.05
   5  12   7  168.04   10.75
   5  12   8   75.85    7.70
   5  12   9   34.11    5.72
   5  12  10   38.95    6.27
   5  12  11   -0.68    3.35
   5  12  12    7.14    3.79
   5  12  13   40.57    6.21
   5  12  14   14.47    4.91
   5  12  15   30.44    5.65
   5  12  16   44.23    6.71
   5  12  17    1.43    4.47
   5  12  18   10.50    5.09
   5  13  -4   29.57    6.77
   5  13  -3    2.24    4.35
   5  13  -2    0.93    4.04
   5  13  -1    3.79    4.47
   5  13   0   37.52    6.59
   5  13   1   -0.87    3.98
   5  13   2   20.87    5.59
   5  13   3  128.41   10.31
   5  13   4   55.91    7.33
   5  13   5   91.88    8.64
   5  13   6   94.55    8.76
   5  13   7    1.43    4.16
   5  13   8  374.61   16.09
   5  13   9    0.87    3.60
   5  13  10  115.36    9.13
   5  13  11    0.93    3.85
   5  13  12   38.95    6.40
   5  13  13   13.85    4.60
   5  13  14   47.96    6.71
   5  13  15   -0.25    3.73
   5  13  16   13.05    4.97
   5  13  17    5.96    4.85
   5  13  18  148.97   11.56
   5  14  -3  105.98   11.06
   5  14  -2   58.52    8.45
   5  14  -1    6.34    4.72
   5  14   0   -1.93    4.10
   5  14   1   17.27    5.47
   5  14   2   31.87    6.52
   5  14   3   75.05    8.57
   5  14   4   34.48    6.46
   5  14   5   58.52    7.64
   5  14   6   24.79    5.59
   5  14   7   27.15    5.84
   5  14   8   18.51    5.28
   5  14   9   -1.99    3.79
   5  14  10   33.86    6.03
   5  14  11    5.59    4.22
   5  14  12   23.54    5.28
   5  14  13   10.87    4.72
   5  14  14   34.91    6.27
   5  14  15   59.14    7.58
   5  14  16   47.03    6.96
   5  14  17   42.31    6.90
   5  15  -1   35.04    7.08
   5  15   0    6.59    4.78
   5  15   1    0.19    4.47
   5  15   2    4.60    4.35
   5  15   3   21.81    6.09
   5  15   4    3.98    4.47
   5  15   5   -2.55    3.98
   5  15   6   33.92    6.40
   5  15   7    1.55    3.91
   5  15   8   67.78    8.01
   5  15   9    0.43    4.10
   5  15  10    1.62    4.29
   5  15  11    5.34    4.22
   5  15  12    3.29    4.04
   5  15  13   40.50    6.40
   5  15  14    3.73    4.60
   5  15  15   -1.43    4.22
   5  15  16  125.80   10.75
   5  15  17   32.74    6.52
   5  16   1    3.85    4.91
   5  16   2   -1.24    4.22
   5  16   3    8.26    4.97
   5  16   4   -1.30    4.35
   5  16   5   41.13    7.45
   5  16   6   31.43    6.71
   5  16   7    9.50    5.22
   5  16   8   -4.47    4.16
   5  16   9   24.73    5.65
   5  16  10    8.76    4.72
   5  16  11    1.30    4.72
   5  16  12    1.93    4.35
   5  16  13   34.85    6.59
   5  16  14    9.88    4.91
   5  16  15   24.04    5.78
   5  16  16  113.00   10.31
   5  17   3   -1.55    4.22
   5  17   4    0.37    4.35
   5  17   5    2.80    4.97
   5  17   6    1.80    5.03
   5  17   7    4.47    4.91
   5  17   8    1.99    5.03
   5  17   9   -2.42    4.78
   5  17  10   24.79    5.96
   5  17  11   -1.99    4.35
   5  17  12   46.84    7.64
   5  17  13   60.94    8.57
   5  17  14    7.95    5.09
   5  17  15    9.32    5.09
   5  17  16   40.38    7.39
   5  18   6   30.81    7.33
   5  18   7    4.85    5.22
   5  18   8   39.45    7.95
   5  18   9    0.25    4.85
   5  18  10   11.37    6.03
   5  18  11   14.91    5.84
   5  18  12    2.86    5.09
   5  18  13   20.81    6.34
   5  18  14   17.46    6.34
   5  18  15   39.76    7.77
   5  19   9   -3.67    5.22
   5  19  10   12.24    6.46
   5  19  11   -2.42    4.85
   5  19  12   34.29    7.58
   5  19  13   35.35    7.21
   5  19  14    6.77    5.59
  -6  17  -1    3.98    6.15
  -6  17  -2   40.82    8.51
  -6  16   0    8.88    5.78
  -6  16  -1   12.24    5.84
  -6  16  -2   25.84    6.90
  -6  16  -3   -3.54    5.34
  -6  15   0   12.61    5.40
  -6  15  -1   19.26    6.03
  -6  15  -2   16.65    6.15
  -6  15  -3    0.37    5.28
  -6  15  -4    0.50    5.72
  -6  14   1  133.94   10.37
  -6  14   0   27.83    6.21
  -6  14  -1   -1.86    4.29
  -6  14  -2    4.22    4.78
  -6  14  -3   -0.25    4.66
  -6  14  -4    2.86    5.16
  -6  14  -5   -0.56    4.97
  -6  14  -6   -1.62    5.90
  -6  13   1  178.85   11.06
  -6  13   0  324.78   14.91
  -6  13  -1    0.75    4.41
  -6  13  -2   23.36    5.78
  -6  13  -3    4.16    4.85
  -6  13  -4    1.06    4.72
  -6  13  -5   17.46    6.15
  -6  13  -6    3.17    5.59
  -6  13  -7    1.12    5.65
  -6  12   2  103.06    7.89
  -6  12   1    7.02    4.22
  -6  12   0  166.12   10.50
  -6  12  -1  172.46   11.31
  -6  12  -2   90.45    8.70
  -6  12  -3   47.77    7.21
  -6  12  -4   29.14    6.65
  -6  12  -5   83.56    9.44
  -6  12  -6    4.41    5.28
  -6  12  -7    6.77    5.72
  -6  12  -8   29.07    7.64
  -6  11   2   54.17    5.90
  -6  11   1  180.03    9.75
  -6  11   0   11.80    4.41
  -6  11  -1    2.55    3.91
  -6  11  -2    0.75    4.22
  -6  11  -3   67.22    7.77
  -6  11  -4   23.48    5.90
  -6  11  -5   65.73    8.32
  -6  11  -6    3.04    4.97
  -6  11  -7    8.57    5.84
  -6  11  -8   17.58    6.27
  -6  11  -9   23.54    7.33
  -6  10   3  141.39    7.39
  -6  10   2  111.08    7.14
  -6  10   1    7.39    3.85
  -6  10   0   48.89    6.03
  -6  10  -1  207.31   10.87
  -6  10  -2  221.10   11.74
  -6  10  -3   -1.80    4.29
  -6  10  -4  194.01   12.05
  -6  10  -5   29.76    6.34
  -6  10  -6   83.31    9.26
  -6  10  -7    2.30    5.09
  -6  10  -8   32.80    7.14
  -6  10  -9   -1.30    5.40
  -6  10 -10    5.90    5.90
  -6  10 -11    4.60    6.09
  -6   9   3  108.03    6.15
  -6   9   2    0.12    3.11
  -6   9   1  423.75   12.80
  -6   9   0  129.09    8.01
  -6   9  -1   77.84    6.96
  -6   9  -2  108.65    8.51
  -6   9  -3  435.98   16.15
  -6   9  -4 1119.90   26.71
  -6   9  -5  490.16   18.82
  -6   9  -6   15.59    5.90
  -6   9  -7  174.13   12.55
  -6   9  -8    3.73    4.85
  -6   9  -9   13.36    6.15
  -6   9 -10    4.85    5.65
  -6   9 -11    4.47    5.96
  -6   9 -12   29.32    8.08
  -6   8   3  711.88   13.17
  -6   8   2  177.49    7.52
  -6   8   1 1021.38   18.82
  -6   8   0    2.73    3.48
  -6   8  -1  177.18    9.19
  -6   8  -2   18.39    4.85
  -6   8  -3   25.66    5.59
  -6   8  -4    2.92    4.47
  -6   8  -5  113.69    9.57
  -6   8  -6    3.23    5.09
  -6   8  -7   82.56    9.07
  -6   8  -8   39.01    7.33
  -6   8  -9   -0.19    4.91
  -6   8 -10    2.05    5.16
  -6   8 -11    1.62    5.84
  -6   8 -12   -4.78    4.91
  -6   8 -13   -1.30    6.27
  -6   7   3  124.43    5.28
  -6   7   2   64.11    4.66
  -6   7   1    4.66    3.17
  -6   7   0  259.37    9.50
  -6   7  -1   82.31    6.40
  -6   7  -2   17.52    4.41
  -6   7  -3    4.91    4.16
  -6   7  -4  759.28   20.25
  -6   7  -5 1280.49   27.33
  -6   7  -6    3.67    5.22
  -6   7  -7   87.97    9.13
  -6   7  -8  188.30   12.67
  -6   7  -9   67.71    8.64
  -6   7 -10   12.61    5.90
  -6   7 -11    5.65    5.28
  -6   7 -12   48.27    8.45
  -6   7 -13  114.43   12.30
  -6   7 -14   20.07    7.58
  -6   6   3   90.02    4.04
  -6   6   2   29.57    3.73
  -6   6   1    5.72    3.29
  -6   6   0 1007.83   17.39
  -6   6  -1   70.01    5.78
  -6   6  -2  157.86    8.20
  -6   6  -3  131.58    8.14
  -6   6  -4    4.60    4.54
  -6   6  -5  284.03   12.86
  -6   6  -6  197.30   11.68
  -6   6  -7  977.02   25.22
  -6   6  -8    6.09    5.53
  -6   6  -9   26.84    6.83
  -6   6 -10   -0.68    5.28
  -6   6 -11    2.61    5.09
  -6   6 -12   12.30    5.72
  -6   6 -13    4.97    5.47
  -6   6 -14    6.71    6.15
  -6   5   3   79.33    3.11
  -6   5   2  262.47    6.77
  -6   5   1  437.97    9.63
  -6   5   0   58.52    4.97
  -6   5  -1   94.49    6.21
  -6   5  -2    4.78    4.16
  -6   5  -3   14.47    4.54
  -6   5  -4 2709.84   35.78
  -6   5  -5  580.05   16.90
  -6   5  -6    1.93    4.91
  -6   5  -7  112.20    9.57
  -6   5  -8  144.38   10.69
  -6   5  -9  170.34   11.68
  -6   5 -10   -3.35    5.03
  -6   5 -11   -2.30    5.03
  -6   5 -12    5.03    4.91
  -6   5 -13   42.87    8.14
  -6   5 -14   52.06    8.76
  -6   5 -15    0.43    5.40
  -6   4   2  290.93    6.34
  -6   4   1  318.01    7.83
  -6   4   0 1365.29   18.20
  -6   4  -1  251.04    8.70
  -6   4  -2  176.37    7.95
  -6   4  -3  135.43    7.77
  -6   4  -4  466.55   13.85
  -6   4  -5 1343.55   24.66
  -6   4  -6  233.15   11.12
  -6   4  -8    6.15    5.40
  -6   4  -9   -4.66    4.97
  -6   4 -10   11.99    5.72
  -6   4 -11    8.08    5.53
  -6   4 -12   23.98    6.40
  -6   4 -13    5.09    5.03
  -6   4 -14   -0.75    5.03
  -6   4 -15   55.41    8.95
  -6   4 -16    6.27    6.03
   6  -3  -2  922.60   11.06
  -6   3   1    5.28    2.98
  -6   3   0  155.06    6.27
  -6   3  -1 1208.37   17.39
  -6   3  -2   81.94    5.90
  -6   3  -3   28.02    4.72
  -6   3  -4   81.07    6.59
  -6   3  -5 1671.62   26.65
  -6   3  -6   12.98    4.85
  -6   3  -7  480.59   15.97
  -6   3  -8  151.02    9.94
  -6   3  -9  493.39   17.71
  -6   3 -10   84.18    8.82
  -6   3 -11    0.62    4.78
  -6   3 -12   -1.24    4.60
  -6   3 -13   40.82    7.33
  -6   3 -14   23.86    6.40
  -6   3 -15    8.45    6.09
  -6   3 -16   24.48    7.33
  -6   3 -17   24.23    7.64
   6  -2  -5   57.22    3.11
   6  -2  -4  627.20    8.57
   6  -2  -3 1526.26   14.79
   6  -2  -2  194.39    4.85
  -6   2   1    2.17    2.80
  -6   2   0  518.86   10.19
  -6   2  -1  401.63    9.69
  -6   2  -2  716.97   14.04
  -6   2  -3  482.39   12.24
  -6   2  -4  408.09   12.11
  -6   2  -5    4.10    4.41
  -6   2  -6   42.31    5.90
  -6   2  -7  374.11   13.48
  -6   2  -8    2.05    4.54
  -6   2  -9    7.33    4.85
  -6   2 -10   12.61    5.16
  -6   2 -11  101.63    9.57
  -6   2 -12   25.47    6.27
  -6   2 -13   26.71    6.65
  -6   2 -14    6.46    5.47
  -6   2 -15   43.36    7.89
  -6   2 -16   -1.62    5.28
  -6   2 -17    1.93    6.15
  -6   2 -18   21.25    7.58
   6  -1  -6  229.11    7.08
   6  -1  -5    5.09    2.67
   6  -1  -4 1578.63   17.39
   6  -1  -3  119.09    4.47
   6  -1  -2   28.95    2.61
   6  -1  -1   18.89    2.61
  -6   1   0  273.90    7.52
  -6   1  -1   20.50    3.85
  -6   1  -2    5.40    3.60
  -6   1  -3  480.03   11.99
  -6   1  -4   11.37    4.85
  -6   1  -5  176.12    8.82
  -6   1  -6  755.67   17.77
  -6   1  -7    9.44    4.54
  -6   1  -8   81.57    7.45
  -6   1  -9   62.62    7.33
  -6   1 -10    7.08    5.16
  -6   1 -11   20.56    5.96
  -6   1 -12   51.25    7.64
  -6   1 -13    0.75    4.72
  -6   1 -14   52.31    8.26
  -6   1 -15    8.26    5.78
  -6   1 -16    7.45    5.84
  -6   1 -17   55.23    9.13
  -6   1 -18   -0.56    6.03
   6   0  -6   62.19    4.91
   6   0  -5    1.24    2.86
   6   0  -4 1226.51   16.84
   6   0  -3   98.16    4.78
   6   0  -2  848.36   12.67
   6   0  -1   86.66    4.35
   6   0   0  430.27    9.57
  -6   0  -1   37.40    4.29
  -6   0  -2  175.62    7.27
  -6   0  -3   76.78    5.78
  -6   0  -4  122.88    7.08
  -6   0  -5  139.41    7.89
  -6   0  -6   -0.06    4.47
  -6   0  -7   16.90    5.03
  -6   0  -8   12.24    4.72
  -6   0  -9   -0.81    4.22
  -6   0 -10    1.37    4.72
  -6   0 -11  146.67   10.50
  -6   0 -12   21.74    6.59
  -6   0 -13   17.77    6.03
  -6   0 -14   -0.12    4.72
  -6   0 -15   68.46    8.70
  -6   0 -16   53.99    8.39
  -6   0 -17    2.42    5.65
  -6   0 -18   27.21    7.45
  -6   0 -19    7.08    6.83
   6   1  -7  302.54   10.62
   6   1  -6  128.60    6.83
   6   1  -5   19.13    3.60
   6   1  -4   64.73    4.54
   6   1  -3  177.30    6.77
   6   1  -2  344.41    8.88
   6   1  -1  170.28    6.27
   6   1   0  912.04   14.72
   6   1   1  129.78    5.96
  -6  -1  -2  557.37   12.42
  -6  -1  -3    3.23    3.98
  -6  -1  -4  162.27    7.70
  -6  -1  -5   82.07    6.52
  -6  -1  -6  156.68    8.57
  -6  -1  -7    5.53    4.35
  -6  -1  -8    3.85    4.60
  -6  -1  -9   13.17    5.16
  -6  -1 -10    6.03    5.03
  -6  -1 -11   -2.80    4.72
  -6  -1 -12  402.56   16.15
  -6  -1 -13   34.60    6.65
  -6  -1 -14    7.39    5.59
  -6  -1 -15   12.30    6.21
  -6  -1 -16    6.90    6.09
  -6  -1 -17  176.12   13.54
  -6  -1 -18   18.08    7.27
  -6  -1 -19   -3.11    6.03
  -6  -1 -20   44.60   10.13
   6   2  -7    3.98    4.22
   6   2  -6   18.51    4.22
   6   2  -5   63.12    5.34
   6   2  -4  311.55    9.94
   6   2  -3    0.68    2.61
   6   2  -2   41.00    3.91
   6   2  -1   73.43    4.85
   6   2   0  216.56    7.70
   6   2   1   -0.25    2.55
   6   2   2  230.48    8.26
   6   2   3    3.42    3.04
  -6  -2  -4   28.14    4.78
  -6  -2  -5   40.32    5.53
  -6  -2  -6   29.14    5.34
  -6  -2  -7   94.74    7.21
  -6  -2  -8    3.54    4.41
  -6  -2  -9   56.66    6.52
  -6  -2 -10   -5.90    3.98
  -6  -2 -11    0.99    4.85
  -6  -2 -12   26.65    6.34
  -6  -2 -13   -3.85    4.60
  -6  -2 -14   84.18    9.07
  -6  -2 -15  253.59   14.60
  -6  -2 -16   26.34    7.14
  -6  -2 -17   60.01    8.88
  -6  -2 -18   -3.79    5.16
  -6  -2 -19   13.67    6.77
  -6  -2 -20   99.21   12.24
   6   3  -8   31.62    5.47
   6   3  -7   51.00    6.21
   6   3  -6  201.47    9.63
   6   3  -5   13.48    3.91
   6   3  -4  148.23    7.58
   6   3  -3  115.98    6.59
   6   3  -2  200.97    8.08
   6   3  -1    2.55    2.67
   6   3   0  984.41   17.08
   6   3   1  242.34    8.57
   6   3   2    1.12    2.73
   6   3   3  216.81    8.45
   6   3   4  117.41    6.83
  -6  -3  -5    4.35    4.41
  -6  -3  -6   80.08    6.90
  -6  -3  -7  125.99    8.01
  -6  -3  -8   11.06    4.60
  -6  -3  -9    8.01    4.54
  -6  -3 -10    9.13    4.85
  -6  -3 -11  173.57   10.31
  -6  -3 -12  780.58   21.62
  -6  -3 -13    4.91    5.40
  -6  -3 -14    0.06    5.28
  -6  -3 -15    1.43    5.65
  -6  -3 -16   -1.80    5.47
  -6  -3 -17   41.62    8.08
  -6  -3 -18  108.84   10.93
  -6  -3 -19   13.42    6.71
  -6  -3 -20    1.37    6.34
  -6  -3 -21   -1.30    6.83
   6   4  -8   -0.93    4.10
   6   4  -7  168.67    9.94
   6   4  -6   -2.61    3.60
   6   4  -5  454.00   14.29
   6   4  -4  309.56   11.56
   6   4  -3   82.44    6.40
   6   4  -2  375.23   11.80
   6   4  -1  715.42   15.34
   6   4   0   19.13    3.60
   6   4   1  308.82    9.94
   6   4   2   13.92    3.42
   6   4   3   35.41    4.29
   6   4   4   -0.06    2.73
   6   4   5    1.37    3.11
  -6  -4  -6    7.89    4.78
  -6  -4  -7   41.75    5.72
  -6  -4  -8    3.67    4.54
  -6  -4  -9  114.74    8.26
  -6  -4 -10  409.89   14.66
  -6  -4 -11    4.41    4.66
  -6  -4 -12    2.73    4.85
  -6  -4 -13    3.35    5.09
  -6  -4 -14  242.72   13.42
  -6  -4 -15  414.86   17.64
  -6  -4 -16   15.22    5.78
  -6  -4 -17    5.40    5.40
  -6  -4 -18   18.82    6.77
  -6  -4 -19    6.59    6.34
  -6  -4 -20    3.91    6.15
  -6  -4 -21   -1.37    5.84
   6   5  -8   10.50    4.85
   6   5  -7   44.36    6.21
   6   5  -6   37.65    5.72
   6   5  -5  108.59    8.01
   6   5  -4   33.61    5.09
   6   5  -3  371.07   12.92
   6   5  -2 1216.63   22.92
   6   5  -1   62.87    5.40
   6   5   0  232.47    9.38
   6   5   1   74.80    5.78
   6   5   2  144.44    7.52
   6   5   3    9.26    3.29
   6   5   4   52.00    5.16
   6   5   5   22.30    4.04
   6   5   6  519.04   14.66
  -6  -5  -7    9.07    4.35
   6   5   7    6.40    3.67
  -6  -5  -8    3.04    4.22
  -6  -5  -9   29.01    5.65
  -6  -5 -10   -1.30    4.60
  -6  -5 -11  294.40   12.92
  -6  -5 -13  153.32   10.56
  -6  -5 -14   17.71    5.65
  -6  -5 -15   43.42    7.33
  -6  -5 -16  170.78   12.05
  -6  -5 -17  104.24   10.13
  -6  -5 -18   23.48    6.40
  -6  -5 -19    1.93    5.47
  -6  -5 -20   64.55    9.44
  -6  -5 -21   11.18    6.59
   6   6  -9   12.67    5.22
   6   6  -8   -3.23    4.35
   6   6  -7   46.28    6.59
   6   6  -6    2.42    3.91
   6   6  -5  304.53   13.17
   6   6  -4   35.66    5.65
   6   6  -3  441.45   14.79
   6   6  -2    5.16    3.42
   6   6  -1   12.42    3.79
   6   6   0   22.80    4.04
   6   6   1  656.40   16.52
   6   6   2   32.86    4.60
   6   6   3   39.76    4.91
   6   6   4 3674.99   42.62
   6   6   5  524.01   14.97
   6   6   6  105.98    7.27
   6   6   7    1.55    3.29
   6   6   8   12.98    3.91
  -6  -6  -9  179.41    9.94
  -6  -6 -10   68.27    7.21
  -6  -6 -11  424.18   15.53
  -6  -6 -12    8.88    5.65
  -6  -6 -13   91.20    8.70
  -6  -6 -14  618.19   19.94
  -6  -6 -15  128.78   10.19
  -6  -6 -16    0.19    4.72
  -6  -6 -17    2.05    5.03
  -6  -6 -18   14.66    5.84
  -6  -6 -19   -1.24    4.85
  -6  -6 -20    6.52    5.78
  -6  -6 -21    4.29    6.03
   6   7  -9   -0.43    4.78
   6   7  -8   40.63    7.02
   6   7  -7   13.42    5.16
   6   7  -6   42.12    6.46
   6   7  -5    2.11    4.10
   6   7  -4    9.32    4.22
   6   7  -3  296.89   12.98
   6   7  -2  267.75   12.18
   6   7  -1    9.07    4.04
   6   7   0   69.27    6.27
   6   7   1    1.43    2.92
   6   7   2   91.51    6.90
   6   7   3 2379.09   33.86
   6   7   4 1072.69   22.30
   6   7   5    4.85    3.29
   6   7   6    2.05    3.17
   6   7   7  166.80    9.32
   6   7   8   47.15    5.59
   6   7   9   24.10    4.72
   6   7  10    6.34    3.79
  -6  -7 -11  193.27   11.06
  -6  -7 -12  770.40   21.12
  -6  -7 -13   -0.68    5.09
  -6  -7 -14   -3.60    4.91
  -6  -7 -15  104.86    9.50
  -6  -7 -16    8.32    5.40
  -6  -7 -17   35.60    7.08
  -6  -7 -18   15.53    6.15
  -6  -7 -19    1.62    5.16
  -6  -7 -20   41.62    8.01
  -6  -7 -21   -0.62    5.65
   6   8  -9   12.55    5.72
   6   8  -8   15.78    5.59
   6   8  -7   74.92    8.70
   6   8  -6    2.11    4.10
   6   8  -5   48.83    7.02
   6   8  -4  251.04   12.86
   6   8  -3    3.04    3.79
   6   8  -2  302.85   13.42
   6   8  -1   11.24    4.47
   6   8   0   52.37    6.21
   6   8   1  329.19   12.80
   6   8   2  134.13    8.64
   6   8   3    5.34    3.60
   6   8   4  492.83   15.53
   6   8   5    8.26    3.98
   6   8   6  126.61    8.39
   6   8   7   -1.30    2.92
   6   8   8  192.65   10.31
   6   8   9    2.73    3.54
   6   8  10   20.56    4.78
   6   8  11   -0.68    3.42
   6   8  12   48.15    6.40
  -6  -8 -13   -4.66    4.66
  -6  -8 -14  324.04   14.97
  -6  -8 -15    4.85    5.53
  -6  -8 -16    6.09    5.78
  -6  -8 -17   16.96    6.46
  -6  -8 -18   39.76    7.58
  -6  -8 -19   -1.86    5.40
  -6  -8 -20    9.38    6.40
   6   9  -9   -7.70    4.54
   6   9  -8    0.00    5.22
   6   9  -7   22.12    6.34
   6   9  -6   35.47    6.71
   6   9  -5    9.26    4.78
   6   9  -4   -0.62    3.67
   6   9  -3   53.80    6.96
   6   9  -2   30.38    5.47
   6   9  -1  109.52    8.82
   6   9   0  436.73   16.34
   6   9   1  252.04   12.18
   6   9   2   65.11    6.52
   6   9   3  888.24   22.30
   6   9   4  477.55   16.15
   6   9   5    3.29    3.60
   6   9   6  401.20   14.91
   6   9   7  101.01    7.77
   6   9   8    9.57    4.04
   6   9   9    3.60    3.73
   6   9  10  164.07   10.13
   6   9  11  165.44   10.31
   6   9  12  278.07   13.54
   6   9  13   51.00    6.90
   6   9  14   -0.87    3.98
  -6  -9 -15  100.83    9.63
  -6  -9 -16   40.50    7.58
  -6  -9 -17   47.46    7.77
  -6  -9 -18   19.76    6.71
  -6  -9 -19    3.60    5.90
  -6  -9 -20   10.62    6.46
   6  10  -8    6.15    5.90
   6  10  -7   27.09    6.59
   6  10  -6    0.75    4.35
   6  10  -5   21.06    5.84
   6  10  -4  124.99   10.37
   6  10  -3   73.24    8.08
   6  10  -2    0.12    3.73
   6  10  -1   36.09    5.96
   6  10   0   17.27    4.66
   6  10   1  778.78   22.24
   6  10   2   64.48    6.90
   6  10   3  284.09   13.17
   6  10   4 1319.76   28.08
   6  10   5  301.61   13.48
   6  10   6   29.14    5.40
   6  10   7    6.96    3.85
   6  10   8   39.63    5.72
   6  10   9   63.06    6.96
   6  10  10  118.22    9.13
   6  10  11   28.51    5.40
   6  10  12   14.23    4.85
   6  10  13   -0.99    3.85
   6  10  14  231.54   13.11
   6  10  15  204.70   12.55
   6  10  16   17.77    5.09
   6  10  17   20.31    6.03
  -6 -10 -18    0.68    5.03
   6  10  18   -5.16    4.29
  -6 -10 -19   34.54    7.64
  -6 -10 -20    1.37    5.96
   6  11  -7   63.43    9.19
   6  11  -6   20.56    6.52
   6  11  -5    6.27    5.09
   6  11  -4  140.71   11.37
   6  11  -3  164.69   11.87
   6  11  -2   83.18    8.88
   6  11  -1    7.08    4.60
   6  11   0   24.54    5.59
   6  11   1   -0.06    3.42
   6  11   2    7.27    4.60
   6  11   3 1041.94   25.84
   6  11   4  206.31   11.80
   6  11   5    5.90    4.16
   6  11   6   55.41    6.90
   6  11   7   58.15    7.08
   6  11   8   -1.93    3.73
   6  11   9  130.27    9.63
   6  11  10  243.77   12.86
   6  11  11    9.75    4.47
   6  11  12   22.61    5.28
   6  11  13    4.29    4.10
   6  11  14   35.97    6.34
   6  11  15  111.14    9.75
   6  11  16    7.27    4.72
   6  11  17   20.94    5.65
   6  11  18   73.62    8.64
   6  11  19    8.08    4.97
   6  11  20    5.47    5.34
   6  12  -5   22.36    6.40
   6  12  -4   98.90   10.31
   6  12  -3   54.36    7.89
   6  12  -2   52.74    7.58
   6  12  -1  108.90   10.00
   6  12   0    0.31    3.85
   6  12   1   16.71    5.09
   6  12   2   11.00    4.85
   6  12   3   13.05    4.91
   6  12   4  207.43   12.24
   6  12   5   23.17    5.40
   6  12   6  195.38   11.93
   6  12   7   38.58    6.21
   6  12   8   10.62    4.35
   6  12   9   10.25    4.47
   6  12  10   19.51    5.34
   6  12  11   58.40    7.14
   6  12  12    4.29    3.79
   6  12  13    9.88    4.54
   6  12  14   77.22    8.32
   6  12  15    5.34    4.10
   6  12  16   69.39    8.32
   6  12  17   11.31    5.40
   6  12  18   14.97    5.53
   6  12  19   65.54    8.70
   6  13  -4   53.12    8.57
   6  13  -3    1.93    4.91
   6  13  -2   46.10    7.39
   6  13  -1   -3.29    4.10
   6  13   0   94.06    9.69
   6  13   1    0.68    4.22
   6  13   2    0.81    4.29
   6  13   3   18.26    5.34
   6  13   4   71.82    8.32
   6  13   5   67.28    7.70
   6  13   6   48.27    6.90
   6  13   7   21.18    5.53
   6  13   8    4.04    3.91
   6  13   9    1.68    3.85
   6  13  10   23.30    5.40
   6  13  11   16.96    5.16
   6  13  12   -0.31    3.73
   6  13  13    1.80    3.67
   6  13  14    4.47    4.16
   6  13  15   29.45    5.96
   6  13  16   11.56    5.22
   6  13  17   45.29    7.14
   6  13  18   16.65    5.65
   6  13  19   56.53    8.14
   6  14  -2   15.16    6.15
   6  14  -1   -1.86    4.29
   6  14   0   31.50    6.46
   6  14   1   16.28    5.40
   6  14   2   59.20    8.08
   6  14   3   30.44    6.40
   6  14   4    2.11    4.16
   6  14   5   73.87    8.70
   6  14   6   48.77    6.96
   6  14   7    0.62    3.91
   6  14   8   26.09    5.78
   6  14   9   67.34    8.08
   6  14  10   37.03    6.27
   6  14  11    9.01    4.54
   6  14  12    9.01    4.66
   6  14  13    7.70    4.60
   6  14  14    0.87    3.98
   6  14  15   -1.18    3.85
   6  14  16   34.85    6.34
   6  14  17    4.91    4.66
   6  14  18   29.45    6.46
   6  15   0    4.10    4.66
   6  15   1   33.92    6.96
   6  15   2    8.32    4.60
   6  15   3    8.70    5.40
   6  15   4   32.68    6.96
   6  15   5    5.34    4.60
   6  15   6   -3.48    4.10
   6  15   7   24.91    5.72
   6  15   8    7.33    4.72
   6  15   9    6.71    4.47
   6  15  10   -2.73    3.85
   6  15  11  122.94   10.62
   6  15  12    4.85    4.22
   6  15  13    3.29    3.91
   6  15  14    6.90    4.54
   6  15  15   42.37    7.21
   6  15  16   20.44    5.84
   6  15  17    5.53    4.54
   6  15  18    7.02    4.91
   6  16   2    4.10    4.97
   6  16   3   20.56    6.21
   6  16   4   26.71    6.59
   6  16   5   -0.43    4.29
   6  16   6   -0.68    4.41
   6  16   7    6.65    4.66
   6  16   8    6.65    4.85
   6  16   9   22.30    5.96
   6  16  10    5.16    4.47
   6  16  11   24.91    6.15
   6  16  12   15.41    5.47
   6  16  13   14.97    5.28
   6  16  14   13.73    5.40
   6  16  15    3.11    4.85
   6  16  16   -3.67    4.60
   6  16  17   93.43   10.19
   6  17   4    0.19    4.66
   6  17   5   20.31    6.71
   6  17   6    2.05    4.91
   6  17   7    2.42    5.03
   6  17   8   41.13    7.95
   6  17   9   29.76    6.77
   6  17  10   44.11    7.89
   6  17  11  310.06   17.39
   6  17  12    3.79    5.03
   6  17  13   -0.25    4.54
   6  17  14    5.40    5.16
   6  17  15    0.00    4.72
   6  17  16    1.55    5.22
   6  17  17   -4.16    4.66
   6  18   7    0.06    5.47
   6  18   8   54.48    8.76
   6  18   9   17.02    6.71
   6  18  10   17.46    6.46
   6  18  11   26.15    6.71
   6  18  12    5.03    5.22
   6  18  13   23.42    6.65
   6  18  14    7.14    6.03
   6  18  15    9.57    5.65
   6  18  16   23.17    6.46
   6  19  12   13.05    6.40
   6  19  13    3.48    5.28
   6  19  14    0.25    5.34
   6  19  15    1.12    5.84
   6  19  16    2.73    5.96
  -7  16  -2   12.18    6.09
  -7  16  -3   11.80    6.77
  -7  15  -1   -1.12    4.97
  -7  15  -2   10.75    5.72
  -7  15  -3    1.86    5.34
  -7  15  -4   12.49    6.65
  -7  14  -1   12.24    5.40
  -7  14  -2   90.76    9.63
  -7  14  -3    0.93    5.09
  -7  14  -4   -2.55    5.03
  -7  14  -5    0.50    6.46
  -7  14  -6    2.48    6.40
  -7  13   0   70.26    7.89
  -7  13  -1   20.44    5.78
  -7  13  -2   24.60    6.15
  -7  13  -3   36.22    6.96
  -7  13  -4    4.91    5.22
  -7  13  -5   27.02    7.33
  -7  13  -6    1.30    5.65
  -7  13  -7    0.31    5.84
  -7  12   0   63.18    7.33
  -7  12  -1    3.67    4.35
  -7  12  -2   10.37    5.09
  -7  12  -3    5.40    4.78
  -7  12  -4   32.30    6.90
  -7  12  -5    3.54    5.47
  -7  12  -6   93.06   10.56
  -7  12  -7    6.03    5.65
  -7  12  -8    4.78    6.21
  -7  11   1  114.68    8.32
  -7  11   0   23.67    5.03
  -7  11  -1   39.95    6.34
  -7  11  -2   23.54    5.65
  -7  11  -3   34.79    6.46
  -7  11  -4    8.95    5.47
  -7  11  -5   -0.25    4.97
  -7  11  -6   -0.19    4.97
  -7  11  -7   -3.17    4.78
  -7  11  -8    7.08    6.15
  -7  11  -9    5.53    5.90
  -7  10   1  726.72   17.95
  -7  10   0   24.91    5.09
  -7  10  -1    4.22    4.22
  -7  10  -2   13.17    4.85
  -7  10  -3  191.71   11.68
  -7  10  -4    4.22    5.03
  -7  10  -5   12.61    5.84
  -7  10  -6    7.45    5.65
  -7  10  -7    3.67    5.53
  -7  10  -8    1.30    5.09
  -7  10  -9    1.30    5.03
  -7  10 -10   23.36    7.52
  -7   9   1  699.51   16.71
  -7   9   0  140.40    8.57
  -7   9  -1   65.54    6.77
  -7   9  -2    5.40    4.78
  -7   9  -3  686.09   20.44
  -7   9  -4   -0.25    4.91
  -7   9  -5  134.00   10.50
  -7   9  -6  104.12   10.06
  -7   9  -7   -0.87    4.97
  -7   9  -8   24.17    6.83
  -7   9  -9   -1.93    5.09
  -7   9 -10   34.17    7.70
  -7   9 -11   60.57    9.82
  -7   9 -12   33.61    8.39
  -7   8   2  648.14   13.85
  -7   8   1  535.57   13.73
  -7   8   0   27.71    4.91
  -7   8  -1  282.41   11.37
  -7   8  -2  297.20   12.42
  -7   8  -3   89.33    8.01
  -7   8  -4    2.67    5.09
  -7   8  -5  714.42   21.87
  -7   8  -6   -5.47    5.03
  -7   8  -7  115.24   10.37
  -7   8  -8   25.84    6.83
  -7   8  -9   18.26    6.65
  -7   8 -10   25.22    6.83
  -7   8 -11   13.85    6.46
  -7   8 -12   30.56    7.83
  -7   8 -13  128.41   13.17
  -7   7   2   27.96    4.04
  -7   7   1  338.88   10.31
  -7   7   0   12.36    4.35
  -7   7  -1    4.72    4.04
  -7   7  -2  570.42   16.03
  -7   7  -3 1170.78   24.10
  -7   7  -4   44.67    6.77
  -7   7  -5    4.29    5.59
  -7   7  -6   94.93    9.32
  -7   7  -7   42.43    7.39
  -7   7  -8   10.93    5.90
  -7   7  -9   14.60    5.90
  -7   7 -10   23.05    6.65
  -7   7 -11   82.31    9.94
  -7   7 -12   37.65    8.01
  -7   7 -13   33.80    8.01
  -7   6   2  207.80    6.96
  -7   6   1   66.29    5.03
  -7   6   0  369.08   10.62
  -7   6  -1  126.67    7.39
  -7   6  -2   -0.25    4.16
  -7   6  -3  181.59    9.63
  -7   6  -4    4.72    4.85
  -7   6  -5  606.08   18.64
  -7   6  -6   -0.93    5.09
  -7   6  -7   78.34    8.57
  -7   6  -8   39.51    7.39
  -7   6  -9   26.53    6.77
  -7   6 -10   28.45    6.83
  -7   6 -11    5.16    5.34
  -7   6 -12   10.00    5.96
  -7   6 -13  172.77   14.16
  -7   6 -14   -3.91    5.72
  -7   5   2   90.33    4.47
  -7   5   1   55.97    4.60
  -7   5   0  101.57    5.96
  -7   5  -1  112.32    6.71
  -7   5  -2 1441.83   23.23
  -7   5  -3  420.20   13.29
  -7   5  -4    0.56    4.54
  -7   5  -5  416.91   14.91
  -7   5  -6   37.77    6.52
  -7   5  -7   24.23    6.15
  -7   5  -8    3.54    5.84
  -7   5  -9   62.12    8.39
  -7   5 -10    8.76    5.59
  -7   5 -11  186.99   13.17
  -7   5 -12   -3.35    4.41
  -7   5 -13   26.96    7.33
  -7   5 -14    1.37    4.97
  -7   5 -15    0.81    5.53
  -7   4   2   51.38    3.42
  -7   4   1  294.47    7.89
  -7   4   0  569.24   11.80
  -7   4  -1  213.21    8.32
  -7   4  -2    9.57    4.22
  -7   4  -3    4.47    4.04
  -7   4  -4  734.86   17.71
  -7   4  -5  245.33   11.18
  -7   4  -6  228.99   11.56
  -7   4  -7  101.82    8.76
  -7   4  -8  101.82    9.07
  -7   4  -9   60.63    7.95
  -7   4 -10   29.94    6.27
  -7   4 -11   14.54    6.09
  -7   4 -12   -1.68    4.66
  -7   4 -13   51.44    8.14
  -7   4 -14   13.36    6.40
  -7   4 -15    4.54    5.78
  -7   4 -16    2.86    5.96
   7  -3  -3   45.29    2.36
   7  -3  -2  311.74    6.52
  -7   3   1  305.09    7.64
  -7   3   0  125.37    5.84
  -7   3  -1    1.99    3.60
  -7   3  -2  153.69    7.52
  -7   3  -3   91.88    6.71
  -7   3  -4  385.29   12.55
  -7   3  -5   19.88    5.22
  -7   3  -6   24.60    5.40
  -7   3  -7  222.28   11.37
  -7   3  -8   19.57    5.59
  -7   3  -9    3.85    4.97
  -7   3 -10  181.09   11.99
  -7   3 -12   13.98    5.59
  -7   3 -13   22.49    6.52
  -7   3 -14    5.65    5.28
  -7   3 -15   11.56    6.27
  -7   3 -16    6.59    6.15
  -7   3 -17    3.67    6.77
   7  -2  -4    6.15    1.99
   7  -2  -3  198.30    5.16
   7  -2  -2  971.49   12.42
   7  -2  -1 1452.83   17.27
  -7   2   0  923.90   14.47
  -7   2  -1    3.85    3.54
  -7   2  -2    8.95    3.91
  -7   2  -3  525.75   13.29
  -7   2  -4   15.72    4.91
  -7   2  -5 2346.16   31.93
  -7   2  -6   36.65    5.84
  -7   2  -7  170.78    9.88
  -7   2  -8  175.56   10.62
  -7   2  -9    3.48    4.91
  -7   2 -10  207.99   12.49
  -7   2 -11   34.60    6.71
  -7   2 -12    0.99    5.22
  -7   2 -13   -0.99    4.60
  -7   2 -14    7.89    5.78
  -7   2 -15    2.24    5.40
  -7   2 -16    0.99    5.34
  -7   2 -17    9.50    6.46
   7  -1  -4   -0.37    2.11
   7  -1  -3   -0.31    2.05
   7  -1  -2 1561.67   17.71
   7  -1  -1    5.47    2.30
   7  -1   0   70.01    4.35
  -7   1  -1    4.47    3.60
  -7   1  -2  229.80    8.64
  -7   1  -3  316.71   10.50
  -7   1  -4   47.03    5.59
  -7   1  -5  426.54   13.17
  -7   1  -6   62.06    6.46
  -7   1  -7  425.92   14.29
  -7   1  -8    9.69    4.97
  -7   1  -9    4.66    4.91
  -7   1 -10  337.52   15.10
  -7   1 -11  183.51   11.99
  -7   1 -12    1.55    5.40
  -7   1 -13   83.49    9.26
  -7   1 -14   -0.93    4.97
  -7   1 -15   23.11    6.59
  -7   1 -16   27.27    7.27
  -7   1 -17    2.24    6.03
  -7   1 -18   71.01   10.31
   7   0  -5   18.14    3.35
   7   0  -4    5.78    2.80
   7   0  -3  323.29    8.39
   7   0  -2  230.54    7.02
   7   0  -1 3351.57   31.00
   7   0   0 1219.55   17.46
   7   0   1    0.68    2.55
  -7   0  -2   76.41    5.84
  -7   0  -3   87.97    6.34
  -7   0  -4   48.52    5.53
  -7   0  -5   49.02    5.78
  -7   0  -6  127.97    8.20
  -7   0  -7   16.28    5.09
  -7   0  -8   20.44    5.47
  -7   0  -9    1.49    4.91
  -7   0 -10   26.03    5.84
  -7   0 -11   22.92    6.09
  -7   0 -12   85.61    8.95
  -7   0 -13  202.40   12.92
  -7   0 -14    4.54    5.34
  -7   0 -15    8.39    5.59
  -7   0 -16    0.00    5.22
  -7   0 -17    1.12    5.84
  -7   0 -18  289.68   18.14
  -7   0 -19   14.79    7.33
   7   1  -5   70.20    5.28
   7   1  -4   -1.68    2.61
   7   1  -3    9.82    2.92
   7   1  -2  187.55    6.90
   7   1  -1  165.31    6.59
   7   1   0   65.17    4.54
   7   1   1   39.63    3.98
   7   1   2  118.59    6.34
  -7  -1  -3    4.54    4.16
  -7  -1  -4  147.30    7.95
  -7  -1  -5  136.24    7.83
  -7  -1  -6    4.78    4.10
  -7  -1  -7   98.53    7.58
  -7  -1  -8    9.82    4.97
  -7  -1  -9   21.00    5.59
  -7  -1 -10  636.02   19.07
  -7  -1 -11   46.03    7.14
  -7  -1 -12  258.75   13.79
  -7  -1 -13   31.68    7.08
  -7  -1 -14   14.72    6.03
  -7  -1 -15   -1.18    5.34
  -7  -1 -16   46.47    8.14
  -7  -1 -17   -1.37    5.72
  -7  -1 -18   -1.37    5.84
  -7  -1 -19  229.49   16.96
   7   2  -6   96.54    6.90
   7   2  -5   85.36    6.21
   7   2  -4   30.13    4.04
   7   2  -3   24.29    3.79
   7   2  -2  246.07    8.32
   7   2  -1  273.84    9.01
   7   2   0  205.44    7.83
   7   2   1  167.24    7.27
   7   2   2   28.76    4.04
   7   2   3    5.09    3.11
  -7  -2  -4  483.88   13.36
  -7  -2  -5  200.72    9.44
  -7  -2  -6   25.04    5.09
  -7  -2  -7   35.91    5.65
  -7  -2  -8   31.93    5.28
  -7  -2  -9  163.51    9.69
  -7  -2 -10  138.66    9.57
  -7  -2 -11   85.30    8.57
  -7  -2 -12    4.78    5.84
  -7  -2 -13  425.36   17.39
  -7  -2 -14   38.14    7.14
  -7  -2 -15   48.15    8.01
  -7  -2 -16   19.63    6.83
  -7  -2 -17   10.25    6.46
  -7  -2 -18   82.13   10.87
  -7  -2 -19  114.31   12.74
  -7  -2 -20   18.64    8.08
   7   3  -6   14.41    4.29
   7   3  -5  205.69    9.57
   7   3  -4   74.80    5.84
   7   3  -3  113.44    6.96
   7   3  -2    2.55    2.61
   7   3  -1    3.04    2.67
   7   3   0  345.84   10.44
   7   3   1   67.78    5.28
   7   3   2   37.27    4.22
   7   3   3 1150.16   20.69
   7   3   4   98.16    6.65
  -7  -3  -5    0.50    3.85
  -7  -3  -6  188.98    9.63
  -7  -3  -7   77.34    6.96
  -7  -3  -8    2.05    4.29
  -7  -3  -9    7.70    4.41
  -7  -3 -10 1562.91   29.76
  -7  -3 -11   16.34    5.22
  -7  -3 -12  264.03   13.48
  -7  -3 -13    6.27    5.59
  -7  -3 -14   72.68    8.64
  -7  -3 -15   28.64    6.90
  -7  -3 -16   18.95    6.59
  -7  -3 -17   60.57    8.95
  -7  -3 -18   32.93    7.70
  -7  -3 -19   14.41    6.83
  -7  -3 -20   13.61    7.45
   7   4  -7   34.11    5.59
   7   4  -6  217.99   10.81
   7   4  -5    1.30    3.60
   7   4  -4  125.99    7.83
   7   4  -3  252.28   10.31
   7   4  -2    3.73    3.11
   7   4  -1  667.83   15.72
   7   4   0   16.77    3.48
   7   4   1    2.86    2.67
   7   4   2    9.88    3.23
   7   4   3   20.50    3.73
   7   4   4   24.48    4.22
   7   4   5  813.08   18.33
  -7  -4  -6    3.79    4.60
  -7  -4  -7    8.26    4.72
  -7  -4  -8    3.91    4.60
  -7  -4  -9    5.47    4.85
  -7  -4 -10   -0.43    4.78
  -7  -4 -11    4.97    4.85
  -7  -4 -12  303.66   14.35
  -7  -4 -13   52.12    7.58
  -7  -4 -14   10.31    5.59
  -7  -4 -15   73.31    8.64
  -7  -4 -16  106.85   10.31
  -7  -4 -17   24.29    6.46
  -7  -4 -18   91.69   10.44
  -7  -4 -19    5.59    5.47
  -7  -4 -20   90.02   10.93
  -7  -4 -21   19.01    7.58
   7   5  -7   89.27    8.01
   7   5  -6    0.87    3.85
   7   5  -5   13.85    4.35
   7   5  -4   12.74    4.10
   7   5  -3   17.39    4.35
   7   5  -2  484.63   14.66
   7   5  -1   20.00    3.98
   7   5   0  436.42   13.36
   7   5   1  552.47   14.91
   7   5   2   65.04    5.59
   7   5   3   60.63    5.59
   7   5   4  804.32   18.45
   7   5   5   46.16    5.22
   7   5   6   44.73    5.28
   7   5   7   85.92    7.02
  -7  -5  -8   18.82    5.09
  -7  -5  -9  158.17    9.88
  -7  -5 -10  847.24   21.62
  -7  -5 -11    4.78    4.72
  -7  -5 -12    2.55    5.28
  -7  -5 -13   68.58    8.08
  -7  -5 -14    2.98    5.09
  -7  -5 -15   35.60    6.77
  -7  -5 -16    7.27    5.28
  -7  -5 -17    0.12    4.85
  -7  -5 -18  208.74   14.47
  -7  -5 -19   -0.75    5.28
  -7  -5 -20   86.79   10.81
  -7  -5 -21   10.81    6.77
   7   6  -7   58.46    7.27
   7   6  -6   69.08    7.39
   7   6  -5   21.87    5.09
   7   6  -4    7.27    4.04
   7   6  -3   96.85    7.64
   7   6  -2  209.54   10.50
   7   6  -1  196.62    9.82
   7   6   0   -0.56    2.92
   7   6   1   41.93    4.91
   7   6   2  848.61   19.26
   7   6   3  117.23    7.64
   7   6   4  299.06   11.80
   7   6   5   83.06    6.83
   7   6   6    7.45    3.29
   7   6   7  222.09   10.75
   7   6   8   57.34    6.15
  -7  -6  -9   73.74    7.64
  -7  -6 -10   60.38    7.14
  -7  -6 -11    0.62    5.03
  -7  -6 -12  351.50   14.97
  -7  -6 -13    2.61    5.03
  -7  -6 -14    1.80    5.16
  -7  -6 -15   41.44    7.14
  -7  -6 -16   12.42    5.65
  -7  -6 -17   72.68    8.82
  -7  -6 -18   24.60    6.71
  -7  -6 -19   28.45    7.14
  -7  -6 -20    8.70    6.09
  -7  -6 -21   11.80    6.96
   7   7  -7   -1.93    4.22
   7   7  -6   21.06    5.34
   7   7  -5   15.97    4.91
   7   7  -4    0.56    3.67
   7   7  -3   22.55    4.91
   7   7  -2  198.42   10.81
   7   7  -1   37.46    5.47
   7   7   0  687.71   18.51
   7   7   1  112.26    7.70
   7   7   2  182.83    9.69
   7   7   3   45.35    5.65
   7   7   4   31.68    4.97
   7   7   5  330.56   13.05
   7   7   6  290.12   12.30
   7   7   7   98.90    7.58
   7   7   8    5.22    3.54
   7   7   9  172.02   10.00
   7   7  10  327.89   14.10
  -7  -7 -11   88.65    8.51
  -7  -7 -12   98.16    8.76
  -7  -7 -13   36.03    6.65
  -7  -7 -14   47.77    7.77
  -7  -7 -15   40.63    7.14
  -7  -7 -16    6.46    5.47
  -7  -7 -17  379.64   17.83
  -7  -7 -18  271.42   15.72
  -7  -7 -19   12.74    6.21
  -7  -7 -20    3.67    5.84
  -7  -7 -21   17.15    7.02
  -7  -7 -22    3.23    6.46
   7   8  -7   52.18    7.77
   7   8  -6    4.29    4.35
   7   8  -5    1.06    4.22
   7   8  -4    2.17    3.73
   7   8  -3    6.40    3.91
   7   8  -2  163.94   10.25
   7   8  -1  135.24    9.32
   7   8   0    5.84    3.91
   7   8   1   33.86    5.22
   7   8   2  619.44   18.26
   7   8   3   96.11    7.83
   7   8   4   38.89    5.40
   7   8   5   21.25    4.78
   7   8   6    4.47    3.60
   7   8   7  620.68   18.45
   7   8   8   77.47    7.21
   7   8   9   34.04    5.65
   7   8  10    9.01    4.35
   7   8  11  131.58    9.57
   7   8  12   51.69    6.90
  -7  -8 -13   12.30    5.72
  -7  -8 -14   40.63    7.14
  -7  -8 -15    3.67    5.28
  -7  -8 -16   70.45    8.88
  -7  -8 -17  525.88   20.81
  -7  -8 -18   32.99    7.95
  -7  -8 -19   72.37    9.69
  -7  -8 -20   57.03    9.07
  -7  -8 -21   29.07    8.26
   7   9  -8    9.50    5.65
   7   9  -7    2.86    5.59
   7   9  -6    3.91    4.60
   7   9  -5   14.60    5.28
   7   9  -4   11.31    4.66
   7   9  -3   74.98    7.89
   7   9  -2   -3.85    3.11
   7   9  -1   -0.56    3.35
   7   9   0   17.77    4.72
   7   9   1   45.35    6.15
   7   9   2   11.00    4.22
   7   9   3   -0.31    3.73
   7   9   4    7.02    4.16
   7   9   5  172.70   10.13
   7   9   6   42.80    5.96
   7   9   7   16.15    4.47
   7   9   8   -1.62    3.35
   7   9   9  384.98   15.59
   7   9  10   84.18    7.89
   7   9  11    5.84    4.35
   7   9  12  191.28   11.93
   7   9  13  110.27    9.50
   7   9  14    3.42    4.10
  -7  -9 -15  170.90   11.62
   7   9  15  156.12   11.49
  -7  -9 -16    2.36    5.53
  -7  -9 -17    7.21    5.90
  -7  -9 -18  205.69   13.85
  -7  -9 -19   13.54    6.65
  -7  -9 -20    4.04    6.40
  -7  -9 -21    1.55    6.77
   7  10  -8   -5.96    5.72
   7  10  -7    1.12    5.22
   7  10  -6    3.35    5.09
   7  10  -5   -3.98    3.91
   7  10  -4    2.92    4.10
   7  10  -3   30.25    5.96
   7  10  -2   39.20    6.52
   7  10  -1  282.23   14.23
   7  10   0    1.30    4.10
   7  10   1    6.15    4.29
   7  10   2   85.54    7.83
   7  10   3   29.32    5.28
   7  10   4  120.33    9.32
   7  10   5   14.85    4.85
   7  10   6  181.15   10.81
   7  10   7  471.52   17.39
   7  10   8    2.24    4.04
   7  10   9   75.98    7.70
   7  10  10   55.72    7.02
   7  10  11  157.30   10.87
   7  10  12  323.48   15.41
   7  10  13   -4.47    3.48
   7  10  14    3.60    4.35
   7  10  15   -0.75    3.91
   7  10  16   64.98    8.14
   7  10  17   60.14    8.14
   7  10  18    6.21    4.97
  -7 -10 -19   22.68    7.21
  -7 -10 -20   32.43    7.95
  -7 -10 -21   31.31    8.20
   7  11  -6   -2.80    4.91
   7  11  -5   35.04    7.45
   7  11  -4   83.68    9.50
   7  11  -3   19.32    5.40
   7  11  -2   69.70    8.20
   7  11  -1   57.28    7.39
   7  11   0    3.35    4.10
   7  11   1  194.20   11.93
   7  11   2   68.15    7.64
   7  11   3   23.11    5.40
   7  11   4   47.46    6.65
   7  11   5  135.93   10.00
   7  11   6   10.93    4.60
   7  11   7   95.17    8.51
   7  11   8    5.96    4.35
   7  11   9  363.67   15.78
   7  11  10   17.58    5.03
   7  11  11   15.72    4.91
   7  11  12   12.55    4.78
   7  11  13    9.69    4.41
   7  11  14   31.93    6.27
   7  11  15   10.37    5.03
   7  11  16   -0.62    4.41
   7  11  17  112.51   10.44
   7  11  18  120.71   10.81
   7  11  19   28.33    6.77
   7  11  20    4.22    5.03
   7  11  21    9.19    5.40
   7  12  -5   15.78    6.59
   7  12  -4   34.29    7.14
   7  12  -3   -0.12    4.41
   7  12  -2  205.01   13.61
   7  12  -1   10.93    4.97
   7  12   0    6.46    4.47
   7  12   1   -2.42    3.79
   7  12   2    4.91    4.16
   7  12   3   -1.49    3.73
   7  12   4    8.39    4.22
   7  12   5    0.37    3.79
   7  12   6   63.55    7.45
   7  12   7  253.65   13.79
   7  12   8   -0.99    3.67
   7  12   9   17.33    5.22
   7  12  10    7.64    4.41
   7  12  11   14.85    4.78
   7  12  12   48.52    7.02
   7  12  13   10.44    4.54
   7  12  14   -0.93    3.79
   7  12  15    0.06    3.85
   7  12  16    1.55    4.41
   7  12  17  155.93   12.11
   7  12  18   24.48    6.34
   7  12  19    6.83    5.40
   7  12  20    5.53    5.22
   7  12  21   15.97    6.09
   7  13  -3    1.99    4.91
   7  13  -2    3.42    4.91
   7  13  -1   47.96    7.77
   7  13   0   51.62    7.64
   7  13   1    7.89    4.54
   7  13   2   31.99    6.59
   7  13   3    0.81    4.04
   7  13   4    1.74    4.04
   7  13   5   -1.49    3.60
   7  13   6   10.31    4.66
   7  13   7   18.70    5.47
   7  13   8   72.62    8.14
   7  13   9   72.13    8.01
   7  13  10   68.65    7.70
   7  13  11   -3.54    3.54
   7  13  12   20.19    5.22
   7  13  13   31.50    6.03
   7  13  14    2.42    4.35
   7  13  15   -1.68    3.79
   7  13  16   53.12    7.83
   7  13  17   11.93    5.34
   7  13  18    0.56    4.85
   7  13  19   69.27    9.13
   7  13  20    6.77    5.40
   7  14  -1   -2.30    4.10
   7  14   0    4.60    4.91
   7  14   1   24.35    6.15
   7  14   2   -2.98    4.29
   7  14   3   10.62    5.16
   7  14   4    9.75    5.16
   7  14   5   10.19    4.91
   7  14   6   55.23    7.27
   7  14   7  110.77    9.94
   7  14   8   23.98    5.84
   7  14   9    8.82    4.60
   7  14  10   10.37    4.47
   7  14  11   -0.31    3.73
   7  14  12    0.19    4.04
   7  14  13   17.21    5.53
   7  14  14    1.93    4.35
   7  14  15   78.34    8.95
   7  14  16    6.96    4.60
   7  14  17   48.89    7.95
   7  14  18  210.72   14.47
   7  14  19   -0.68    4.72
   7  14  20   25.53    6.59
   7  15   1    6.77    5.22
   7  15   2    5.03    4.78
   7  15   3    3.35    4.54
   7  15   4   -0.19    4.66
   7  15   5   -0.56    4.72
   7  15   6    1.68    4.22
   7  15   7   11.62    5.22
   7  15   8    2.67    4.16
   7  15   9  103.62   10.00
   7  15  10    6.03    4.47
   7  15  11   57.59    8.01
   7  15  12   41.56    7.21
   7  15  13    4.72    4.35
   7  15  14    7.52    5.16
   7  15  15   28.20    6.71
   7  15  16    3.85    4.85
   7  15  17  471.83   21.49
   7  15  18  181.59   13.73
   7  15  19    8.82    5.72
   7  16   3    7.64    5.28
   7  16   4   13.73    5.78
   7  16   5    1.55    4.78
   7  16   6   22.24    6.77
   7  16   7   28.39    6.90
   7  16   8    6.21    4.60
   7  16   9    1.86    4.54
   7  16  10   16.77    5.72
   7  16  11   -2.73    4.29
   7  16  12   -1.18    3.85
   7  16  13    0.37    4.47
   7  16  14   -1.49    4.22
   7  16  15   31.12    6.52
   7  16  16   23.23    6.96
   7  16  17  157.05   13.29
   7  16  18    5.96    5.47
   7  16  19   11.62    6.21
   7  17   6   -2.24    4.97
   7  17   7   11.93    5.90
   7  17   8   -3.11    4.41
   7  17   9   46.97    8.32
   7  17  10    0.00    4.72
   7  17  11   -1.12    4.60
   7  17  12   44.42    7.95
   7  17  13   -3.17    4.22
   7  17  14    7.83    4.91
   7  17  15   -0.93    4.47
   7  17  16    2.48    5.22
   7  17  17   56.28    8.45
   7  17  18  115.86   11.74
   7  18   9    0.68    5.40
   7  18  10    0.99    5.22
   7  18  11    7.39    5.22
   7  18  12   23.86    6.65
   7  18  13    0.19    5.28
   7  18  14   49.39    8.51
   7  18  15   29.26    6.90
   7  18  16    2.05    5.65
   7  18  17    8.57    5.90
  -8  15  -3    1.49    6.40
  -8  15  -4   -0.68    6.03
  -8  14  -2   16.59    6.96
  -8  14  -3   77.34   10.13
  -8  14  -4    8.70    6.21
  -8  14  -5    5.72    7.02
  -8  14  -6   36.22    8.95
  -8  13  -2    0.56    5.09
  -8  13  -3    4.72    5.40
  -8  13  -4    9.26    6.09
  -8  13  -5    4.10    6.27
  -8  13  -6    2.48    6.21
  -8  13  -7    0.62    6.83
  -8  12  -1   27.83    6.59
  -8  12  -2    4.47    5.16
  -8  12  -3   11.80    5.78
  -8  12  -4   11.43    6.03
  -8  12  -5    1.43    5.47
  -8  12  -6   22.80    7.08
  -8  12  -7   -5.03    5.65
  -8  12  -8    4.97    6.59
  -8  11  -1  315.59   14.16
  -8  11  -2   -1.62    4.60
  -8  11  -3   -2.98    4.97
  -8  11  -4   26.71    6.59
  -8  11  -5   -0.43    4.97
  -8  11  -6   27.09    7.14
  -8  11  -7   18.76    6.71
  -8  11  -8   -1.99    5.72
  -8  11  -9   25.78    7.70
  -8  10   0   11.24    4.91
  -8  10  -1   79.58    7.83
  -8  10  -2   31.25    6.46
  -8  10  -3   52.37    7.58
  -8  10  -4   72.68    8.45
  -8  10  -5    2.48    5.22
  -8  10  -6   -0.12    5.09
  -8  10  -7   -1.80    5.16
  -8  10  -8   63.18    9.44
  -8  10  -9   31.62    7.83
  -8  10 -10    4.78    5.84
  -8   9   0   38.83    6.15
  -8   9  -1  396.35   14.35
  -8   9  -2    4.72    5.09
  -8   9  -3    7.70    5.22
  -8   9  -4   21.99    6.21
  -8   9  -5    9.32    5.65
  -8   9  -6    6.90    5.53
  -8   9  -7    2.67    5.47
  -8   9  -8   15.90    6.15
  -8   9  -9   68.03    9.44
  -8   9 -10   16.96    6.59
  -8   9 -11   11.62    6.65
  -8   8   0    0.81    4.47
  -8   8  -1    1.37    4.66
  -8   8  -2   37.09    6.09
  -8   8  -3   -4.35    4.72
  -8   8  -4   15.84    5.96
  -8   8  -5   10.37    5.59
  -8   8  -6   85.11    9.01
  -8   8  -7   40.19    7.33
  -8   8  -8   52.99    8.08
  -8   8  -9   13.54    5.90
  -8   8 -10   13.54    6.40
  -8   8 -11   61.25    9.26
  -8   8 -12    9.01    6.90
  -8   7   1    4.29    3.73
  -8   7   0  195.13    8.82
  -8   7  -1  307.76   11.43
  -8   7  -2  107.97    8.14
  -8   7  -3   -0.99    4.60
  -8   7  -4    7.39    5.22
  -8   7  -5   27.15    6.46
  -8   7  -6  891.35   24.35
  -8   7  -7   11.12    5.96
  -8   7  -8   68.15    8.88
  -8   7  -9  142.26   11.80
  -8   7 -10    1.68    4.66
  -8   7 -11    4.16    5.40
  -8   7 -12    5.22    5.47
  -8   7 -13   53.43    9.32
  -8   6   1  153.01    7.02
  -8   6   0  128.60    7.08
  -8   6  -1   33.11    5.09
  -8   6  -2   -2.73    4.10
  -8   6  -3   -0.37    4.29
  -8   6  -4   44.17    6.59
  -8   6  -5   44.67    6.71
  -8   6  -6 1066.29   25.72
  -8   6  -7   -1.99    4.97
  -8   6  -8  119.40   10.31
  -8   6  -9   25.04    6.52
  -8   6 -10  144.75   11.99
  -8   6 -11    8.76    5.65
  -8   6 -12    3.73    5.47
  -8   6 -13   90.14   11.00
  -8   6 -14    0.00    5.72
  -8   5   1   24.41    3.73
  -8   5   0  354.23   10.37
  -8   5  -1   42.74    5.16
  -8   5  -2   23.05    4.78
  -8   5  -3   72.75    6.71
  -8   5  -4   42.43    5.96
  -8   5  -5 1253.66   25.97
  -8   5  -6  113.50    9.19
  -8   5  -7   45.91    7.27
  -8   5  -8  640.06   21.12
  -8   5  -9  413.62   18.02
  -8   5 -10   15.59    6.03
  -8   5 -11    4.72    5.34
  -8   5 -12   71.57    9.13
  -8   5 -13   34.67    7.83
  -8   5 -14  115.30   12.49
  -8   5 -15    3.29    6.34
  -8   4   1   44.23    4.04
  -8   4   0   97.84    5.72
  -8   4  -1  121.45    6.77
  -8   4  -2   14.29    4.54
  -8   4  -3   48.27    5.90
  -8   4  -4   -1.12    4.22
  -8   4  -5  135.31    9.07
  -8   4  -6 1062.07   24.17
  -8   4  -7   66.78    7.89
  -8   4  -8  165.99   11.24
  -8   4  -9   -4.41    4.72
  -8   4 -10   60.14    8.20
  -8   4 -11   81.57    9.07
  -8   4 -12   12.49    5.78
  -8   4 -13    1.93    5.47
  -8   4 -14    0.81    5.53
  -8   4 -15    1.93    5.53
  -8   4 -16   68.58   10.75
   8  -3  -2  323.48    7.14
  -8   3   1  153.45    6.03
  -8   3   0  560.98   11.87
  -8   3  -1   94.93    5.90
  -8   3  -2   -1.37    3.54
  -8   3  -3    3.60    3.98
  -8   3  -4  530.10   14.91
  -8   3  -5  906.32   20.44
  -8   3  -6  438.41   15.41
  -8   3  -7   85.85    7.95
  -8   3  -8  271.36   13.54
  -8   3  -9  264.03   13.85
  -8   3 -10   10.06    5.34
  -8   3 -11    1.74    5.16
  -8   3 -12    1.24    5.03
  -8   3 -13    2.92    5.34
  -8   3 -14    4.22    5.34
  -8   3 -15    2.98    5.40
  -8   3 -16    2.05    5.78
   8  -2  -2 5799.56   43.42
   8  -2  -1  633.16   11.49
  -8   2   0  127.54    6.15
  -8   2  -1  148.66    7.02
  -8   2  -2    2.55    3.54
  -8   2  -3   34.11    5.03
  -8   2  -4   51.94    5.84
  -8   2  -5   42.00    5.78
  -8   2  -6  269.00   11.87
  -8   2  -7   29.45    6.03
  -8   2  -8   63.49    7.58
  -8   2  -9  178.61   11.49
  -8   2 -10   35.10    7.21
  -8   2 -11   10.19    5.84
  -8   2 -12    7.52    5.90
  -8   2 -13    5.28    5.78
  -8   2 -14   52.74    8.32
  -8   2 -15    1.86    5.16
  -8   2 -16   17.15    6.59
  -8   2 -17   -4.04    5.53
   8  -1  -3  298.57    7.45
   8  -1  -2    1.06    2.42
   8  -1  -1    0.75    2.17
   8  -1   0  393.43   10.00
  -8   1  -1  465.12   11.62
  -8   1  -2    7.64    3.98
  -8   1  -3  165.81    8.32
  -8   1  -4  118.35    7.64
  -8   1  -5  318.26   11.99
  -8   1  -6  118.10    8.32
  -8   1  -7   -2.61    4.41
  -8   1  -8  427.41   15.53
  -8   1  -9   11.24    5.40
  -8   1 -10   78.59    8.45
  -8   1 -11   53.67    8.01
  -8   1 -12   18.51    6.46
  -8   1 -13    8.14    5.53
  -8   1 -14   35.78    7.64
  -8   1 -15   -0.50    5.34
  -8   1 -16   46.84    8.57
  -8   1 -17   12.30    6.40
  -8   1 -18   73.43   10.75
   8   0  -3  459.53   10.44
   8   0  -2  469.41   10.50
   8   0  -1   91.38    5.09
   8   0   0   27.02    3.42
   8   0   1  677.77   14.10
  -8   0  -2    6.21    3.91
  -8   0  -3   19.88    4.60
  -8   0  -4   53.24    5.96
  -8   0  -5   51.25    5.90
  -8   0  -6   -2.61    3.73
  -8   0  -7   19.76    5.28
  -8   0  -8  106.05    8.57
  -8   0  -9  159.72   10.44
  -8   0 -10   16.84    6.09
  -8   0 -11   29.82    6.83
  -8   0 -12  284.22   14.66
  -8   0 -13   23.54    6.40
  -8   0 -14    3.35    5.22
  -8   0 -15   10.56    5.96
  -8   0 -16  116.73   11.43
  -8   0 -17    8.76    6.09
  -8   0 -18   57.59   10.13
   8   1  -4   36.72    4.22
   8   1  -3   22.80    3.54
   8   1  -2   73.55    4.91
   8   1  -1   58.89    4.54
   8   1   0  528.42   12.36
   8   1   1   35.91    3.98
   8   1   2  137.98    6.96
  -8  -1  -3    8.88    4.41
  -8  -1  -4   69.89    6.46
  -8  -1  -5  207.31    9.88
  -8  -1  -6   25.66    4.97
  -8  -1  -7   47.65    6.09
  -8  -1  -8  171.52   10.13
  -8  -1  -9   17.77    5.47
  -8  -1 -10   12.86    6.03
  -8  -1 -11  207.62   12.18
  -8  -1 -12    4.22    5.34
  -8  -1 -13   44.29    7.70
  -8  -1 -14   -0.62    5.59
  -8  -1 -15   34.98    7.58
  -8  -1 -16   33.24    7.70
  -8  -1 -17   23.92    7.08
  -8  -1 -18  137.79   13.17
  -8  -1 -19  193.58   15.90
   8   2  -4   64.61    5.47
   8   2  -3  824.44   16.65
   8   2  -2  201.34    8.01
   8   2  -1   31.12    3.85
   8   2   0   24.10    3.60
   8   2   1    3.29    2.61
   8   2   2   68.09    5.34
   8   2   3    7.52    3.17
  -8  -2  -4  120.15    7.70
  -8  -2  -5  338.14   12.18
  -8  -2  -6   75.48    6.65
  -8  -2  -7  120.58    8.39
  -8  -2  -8    7.95    4.85
  -8  -2  -9   36.65    6.03
  -8  -2 -10    0.00    4.85
  -8  -2 -11  100.83    9.13
  -8  -2 -12   24.79    6.65
  -8  -2 -13   95.92    9.63
  -8  -2 -14   16.34    6.65
  -8  -2 -15   16.28    6.34
  -8  -2 -16    0.25    5.96
  -8  -2 -17  150.96   12.92
  -8  -2 -18    9.38    6.27
  -8  -2 -19   15.28    7.39
   8   3  -5   19.94    4.54
   8   3  -4   71.69    5.90
   8   3  -3  169.35    8.26
   8   3  -2    4.16    2.98
   8   3  -1  154.81    7.70
   8   3   0   38.89    4.29
   8   3   1    3.04    2.92
   8   3   2   -0.19    2.48
   8   3   3  247.38    9.88
   8   3   4    1.93    2.86
  -8  -3  -5  147.98    8.76
   8   3   5  144.50    8.32
  -8  -3  -6   40.32    5.84
  -8  -3  -7  174.44    9.94
  -8  -3  -8   33.30    5.96
  -8  -3  -9    6.90    4.91
  -8  -3 -10    8.88    4.97
  -8  -3 -11  120.89    9.69
  -8  -3 -12   20.56    6.27
  -8  -3 -13  378.83   16.90
  -8  -3 -14    0.25    4.97
  -8  -3 -15   22.74    6.59
  -8  -3 -16  126.92   11.37
  -8  -3 -17    0.75    5.47
  -8  -3 -18    2.42    6.03
  -8  -3 -19  125.43   12.80
  -8  -3 -20   35.85    8.57
   8   4  -5   55.10    6.09
   8   4  -4   18.20    4.22
   8   4  -3    7.39    3.67
   8   4  -2    7.89    3.35
   8   4  -1  102.69    6.71
   8   4   0   26.71    4.16
   8   4   1    7.08    2.98
   8   4   2   20.31    3.79
   8   4   3   24.91    3.91
   8   4   4    2.73    2.80
   8   4   5   94.12    7.08
   8   4   6   49.89    5.72
  -8  -4  -7  125.37    8.82
  -8  -4  -8   38.83    6.34
  -8  -4  -9   10.87    5.03
  -8  -4 -10   66.97    7.64
  -8  -4 -11   44.23    7.14
  -8  -4 -12   11.87    5.40
  -8  -4 -13   12.11    5.84
  -8  -4 -14  145.06   11.37
  -8  -4 -15    2.86    5.16
  -8  -4 -16   48.08    8.01
  -8  -4 -17   46.10    8.20
  -8  -4 -18   67.84    9.63
  -8  -4 -19   32.24    8.01
  -8  -4 -20   -0.19    5.90
   8   5  -6    1.43    3.98
   8   5  -5    0.62    3.73
   8   5  -4   38.21    5.40
   8   5  -3   25.91    4.97
   8   5  -2   38.02    5.16
   8   5  -1   21.99    4.16
   8   5   0   -1.99    3.04
   8   5   1   62.68    5.78
   8   5   2   20.25    4.04
   8   5   3  373.98   12.86
   8   5   4   29.01    4.35
   8   5   5    1.24    3.17
   8   5   6   81.51    6.90
   8   5   7  224.45   11.00
  -8  -5  -8  143.01    9.57
  -8  -5  -9   17.95    5.22
  -8  -5 -10   13.54    5.72
  -8  -5 -11   54.86    7.33
  -8  -5 -12  217.68   12.55
  -8  -5 -13  922.10   25.04
  -8  -5 -14    4.35    4.97
  -8  -5 -15   76.91    8.76
  -8  -5 -16  209.98   13.67
  -8  -5 -17   14.41    6.09
  -8  -5 -18   26.03    6.96
  -8  -5 -19  129.90   12.11
  -8  -5 -20   11.99    6.52
  -8  -5 -21    3.85    6.46
   8   6  -6    1.24    4.04
   8   6  -5   14.47    4.78
   8   6  -4    4.04    3.73
   8   6  -3   91.14    7.70
   8   6  -2  173.95    9.69
   8   6  -1   52.49    5.90
   8   6   0   32.43    4.78
   8   6   1   10.69    3.67
   8   6   2  344.60   12.74
   8   6   3  191.47    9.82
   8   6   4  128.04    8.32
   8   6   5 1619.13   28.89
   8   6   6   25.53    4.66
   8   6   7    0.25    3.23
   8   6   8    3.60    3.35
   8   6   9  133.13    9.50
  -8  -6 -10    9.26    5.53
  -8  -6 -11    6.77    5.53
  -8  -6 -12   -3.60    5.16
  -8  -6 -13  286.76   14.60
  -8  -6 -14   -0.37    4.97
  -8  -6 -15   13.54    5.78
  -8  -6 -16   74.42    9.13
  -8  -6 -17   36.28    7.58
  -8  -6 -18    5.72    5.59
  -8  -6 -19    8.26    6.03
  -8  -6 -20   45.47    8.76
  -8  -6 -21    1.93    5.90
   8   7  -6   83.12    8.39
   8   7  -5    3.91    4.22
   8   7  -4    5.22    4.04
   8   7  -3   48.83    6.21
   8   7  -2  101.08    8.08
   8   7  -1   69.70    6.90
   8   7   0   85.48    7.14
   8   7   1   34.91    5.09
   8   7   2  118.90    8.26
   8   7   3  341.43   13.29
   8   7   4  614.16   18.08
   8   7   5  137.23    9.01
   8   7   6   53.18    6.09
   8   7   7  106.36    8.08
   8   7   8   24.41    4.97
   8   7   9  143.13    9.63
   8   7  10   -1.37    3.17
  -8  -7 -11  261.60   13.42
   8   7  11  269.68   13.67
  -8  -7 -12   55.35    8.01
  -8  -7 -13  193.20   12.24
  -8  -7 -14    4.10    5.22
  -8  -7 -15    2.30    5.78
  -8  -7 -16  231.91   14.23
  -8  -7 -17    9.26    6.21
  -8  -7 -18    2.05    5.59
  -8  -7 -19  116.67   11.68
  -8  -7 -20    2.36    6.34
  -8  -7 -21   48.46    9.26
   8   8  -6    4.16    4.41
   8   8  -5  105.11    9.50
   8   8  -4   34.04    5.96
   8   8  -3   97.97    8.64
   8   8  -2   12.42    4.47
   8   8  -1   13.73    4.47
   8   8   0   35.41    5.40
   8   8   1   18.57    4.47
   8   8   2   43.18    5.96
   8   8   3    1.74    3.48
   8   8   4  180.10   10.37
   8   8   5 1915.65   33.86
   8   8   6  534.70   17.71
   8   8   7    2.67    3.35
   8   8   8   46.22    6.15
   8   8   9    5.09    4.04
   8   8  10  118.97    9.38
   8   8  11   13.42    4.97
   8   8  12  137.85   10.31
  -8  -8 -13  117.54   10.06
   8   8  13  130.02   10.50
  -8  -8 -14  191.90   12.67
  -8  -8 -15   93.74    9.75
  -8  -8 -16    3.91    5.72
  -8  -8 -17   30.07    7.21
  -8  -8 -18   14.66    6.59
  -8  -8 -19    3.60    6.34
  -8  -8 -20    9.19    6.46
  -8  -8 -21   12.05    7.21
   8   9  -6   95.79    9.57
   8   9  -5  202.15   13.11
   8   9  -4   -2.48    3.73
   8   9  -3    6.52    4.16
   8   9  -2    5.96    3.98
   8   9  -1   -2.92    3.42
   8   9   0   16.65    4.72
   8   9   1   -0.62    3.42
   8   9   2   -0.31    3.42
   8   9   3  344.48   14.66
   8   9   4   14.10    4.60
   8   9   5  199.98   11.18
   8   9   6   28.08    5.53
   8   9   7  306.52   13.92
   8   9   8  304.28   14.04
   8   9   9   96.85    8.64
   8   9  10   26.53    5.59
   8   9  11  123.87    9.75
   8   9  12  295.58   14.97
   8   9  13  365.60   16.65
   8   9  14    0.81    3.91
   8   9  15   17.58    5.28
  -8  -9 -16  113.93   11.06
  -8  -9 -17   26.46    7.02
  -8  -9 -18    6.77    5.96
  -8  -9 -19   77.28    9.82
  -8  -9 -20    8.88    6.34
  -8  -9 -21   49.14    9.44
  -8  -9 -22   14.29    7.70
   8  10  -6    3.98    5.09
   8  10  -5   45.29    7.52
   8  10  -4   46.84    7.33
   8  10  -3   95.92    9.38
   8  10  -2    7.39    4.41
   8  10  -1   10.69    4.60
   8  10   0    2.48    3.85
   8  10   1   -3.54    3.23
   8  10   2  100.64    8.70
   8  10   3   55.48    6.77
   8  10   4  141.46   10.19
   8  10   5  747.16   22.24
   8  10   6   13.61    4.47
   8  10   7    0.93    4.22
   8  10   8   19.44    5.03
   8  10   9    1.62    3.48
   8  10  10   81.94    8.14
   8  10  11   52.43    7.02
   8  10  12    6.15    4.22
   8  10  13    4.54    4.10
   8  10  14   -3.35    3.79
   8  10  15  139.22   11.06
   8  10  16    6.83    4.91
   8  10  17   10.13    4.97
   8  10  18    6.34    4.85
  -8 -10 -19   81.20    9.75
   8  10  19   81.38    9.82
  -8 -10 -20   35.85    8.39
  -8 -10 -21   13.67    7.64
   8  11  -5   16.34    6.21
   8  11  -4    3.60    5.28
   8  11  -3   99.58    9.82
   8  11  -2   -1.43    3.85
   8  11  -1   -1.06    3.60
   8  11   0    3.17    4.10
   8  11   1    5.96    4.41
   8  11   2   98.65    9.01
   8  11   3    7.95    4.10
   8  11   4    4.85    4.04
   8  11   5   18.76    5.16
   8  11   6    2.24    3.73
   8  11   7  145.00   10.37
   8  11   8   35.16    6.27
   8  11   9   54.30    7.45
   8  11  10    4.91    3.98
   8  11  11   64.11    7.70
   8  11  12   -1.62    3.73
   8  11  13   72.81    8.26
   8  11  14   68.58    8.08
   8  11  15    1.06    4.47
   8  11  16   59.83    8.08
   8  11  17   72.50    8.76
   8  11  18   10.56    5.22
   8  11  19   98.71   10.56
   8  11  20   31.19    6.96
   8  11  21   88.46   10.62
   8  11  22   10.50    6.21
   8  12  -4  217.62   15.03
   8  12  -3  157.11   12.67
   8  12  -2   11.31    5.40
   8  12  -1    8.70    5.22
   8  12   0   36.96    6.71
   8  12   1   30.75    6.15
   8  12   2    2.73    4.35
   8  12   3   23.42    5.59
   8  12   4   11.24    4.41
   8  12   5  385.66   17.02
   8  12   6    0.81    3.98
   8  12   7   12.67    4.91
   8  12   8   71.94    8.14
   8  12   9   -3.98    3.29
   8  12  10    4.35    4.29
   8  12  11   49.57    7.14
   8  12  12  113.50    9.94
   8  12  13    7.70    4.29
   8  12  14    4.04    4.41
   8  12  15   55.23    7.64
   8  12  16   53.24    7.64
   8  12  17   38.64    7.14
   8  12  18   -1.99    4.47
   8  12  19   19.82    6.77
   8  12  20    6.21    5.90
   8  12  21   22.24    7.02
   8  13  -2    9.88    5.72
   8  13  -1    3.29    4.72
   8  13   0    0.37    4.35
   8  13   1    1.68    4.22
   8  13   2   94.06    9.82
   8  13   3   20.50    5.59
   8  13   4    2.98    4.35
   8  13   5    4.60    3.85
   8  13   6   -0.12    3.85
   8  13   7   62.68    8.01
   8  13   8    3.54    3.85
   8  13   9   48.02    7.02
   8  13  10    4.29    4.10
   8  13  11   17.46    5.40
   8  13  12    6.21    4.35
   8  13  13   58.21    7.83
   8  13  14   -2.73    3.73
   8  13  15   27.40    6.09
   8  13  16    4.47    4.72
   8  13  17   17.77    5.78
   8  13  18   19.88    6.15
   8  13  19   14.10    5.96
   8  13  20   24.79    6.96
   8  13  21   32.12    7.95
   8  14   0    1.86    4.97
   8  14   1   -2.86    3.91
   8  14   2    0.56    4.35
   8  14   3    1.37    4.47
   8  14   5   55.85    7.89
   8  14   6    4.10    4.16
   8  14   7    2.30    4.16
   8  14   8   21.56    5.84
   8  14   9    2.48    4.47
   8  14  10   23.11    5.78
   8  14  11    9.26    4.47
   8  14  12    0.81    3.67
   8  14  13   74.49    9.07
   8  14  14    5.16    4.35
   8  14  15   11.31    5.03
   8  14  16   24.35    6.52
   8  14  17    0.75    4.54
   8  14  18    7.52    5.47
   8  14  19   72.44    9.69
   8  14  20   -0.06    5.34
   8  14  21   16.77    6.59
   8  15   2    2.36    5.22
   8  15   3    5.65    5.03
   8  15   4    1.55    4.78
   8  15   5   62.87    8.82
   8  15   6    4.78    5.34
   8  15   7   11.43    4.78
   8  15   8    0.37    3.98
   8  15   9   17.08    5.65
   8  15  10    0.25    4.04
   8  15  11   18.20    5.78
   8  15  12   -0.31    4.29
   8  15  13   -2.55    3.60
   8  15  14    5.40    4.60
   8  15  15   32.68    7.45
   8  15  16   11.43    5.59
   8  15  17   25.78    6.59
   8  15  18   55.79    8.64
   8  15  19   29.01    7.02
   8  15  20    7.70    6.03
   8  16   4    1.55    5.03
   8  16   5   25.04    6.90
   8  16   6    0.31    4.78
   8  16   7   12.86    5.59
   8  16   8   42.80    7.52
   8  16   9    2.55    4.97
   8  16  10    5.40    4.97
   8  16  11   90.89   10.19
   8  16  12  176.68   13.79
   8  16  13   35.29    7.27
   8  16  14    0.87    4.60
   8  16  15   12.18    5.34
   8  16  16    5.90    5.40
   8  16  17   16.71    6.46
   8  16  18    5.28    5.53
   8  16  19    8.26    5.90
   8  17   8   14.16    6.15
   8  17   9    0.06    4.41
   8  17  10   36.90    7.39
   8  17  11   39.39    7.64
   8  17  12   77.72    9.69
   8  17  13    2.36    4.66
   8  17  14   31.87    7.33
   8  17  15   10.50    5.90
   8  17  16   -0.87    5.03
   8  17  17    3.29    5.53
  -9  14  -4   -1.55    6.15
  -9  14  -5    3.73    6.34
  -9  14  -6    8.95    7.33
  -9  13  -3   -6.09    5.84
  -9  13  -4   27.58    7.33
  -9  13  -5    7.64    6.46
  -9  13  -6    7.02    7.08
  -9  13  -7   15.90    7.21
  -9  12  -3    4.16    5.53
  -9  12  -4   13.11    6.27
  -9  12  -5   15.28    6.52
  -9  12  -6   11.24    6.83
  -9  12  -7   16.15    6.96
  -9  12  -8   26.78    8.08
  -9  11  -2   17.95    6.46
  -9  11  -3   14.35    6.09
  -9  11  -4  128.53   11.31
  -9  11  -5    4.54    5.65
  -9  11  -6   20.25    6.77
  -9  11  -7   13.11    6.15
  -9  11  -8   26.46    7.64
  -9  11  -9    0.62    5.59
  -9  10  -2    4.22    5.16
  -9  10  -3    7.77    5.40
  -9  10  -4   47.90    7.70
  -9  10  -5    1.99    5.09
  -9  10  -6    2.80    5.09
  -9  10  -7   32.86    7.58
  -9  10  -8    1.68    5.40
  -9  10  -9    8.39    6.21
  -9  10 -10   -3.48    5.72
  -9   9  -1   31.81    5.96
  -9   9  -2    9.19    5.09
  -9   9  -3   69.95    8.08
  -9   9  -4  188.67   11.99
  -9   9  -5    4.91    5.09
  -9   9  -6    1.24    5.16
  -9   9  -7  113.31   10.93
  -9   9  -8    3.04    5.72
  -9   9  -9    1.62    5.40
  -9   9 -10   10.93    6.27
  -9   9 -11   12.30    6.96
  -9   8  -1   11.62    5.22
  -9   8  -2   -0.12    4.66
  -9   8  -3  128.22    9.44
  -9   8  -4  292.98   13.98
  -9   8  -5    4.35    5.40
  -9   8  -6  232.40   13.73
  -9   8  -7   12.67    6.15
  -9   8  -8    8.20    5.47
  -9   8  -9    3.60    5.47
  -9   8 -10    2.17    4.97
  -9   8 -11    0.81    4.78
  -9   8 -12    8.14    6.40
  -9   7  -1   29.51    5.40
  -9   7  -2   33.17    5.72
  -9   7  -3   -2.92    4.66
  -9   7  -4  522.83   17.39
  -9   7  -5   22.49    6.03
  -9   7  -6    3.79    5.16
  -9   7  -7   88.84    9.32
  -9   7  -8   18.82    5.90
  -9   7  -9    3.79    5.09
  -9   7 -10   -3.79    4.72
  -9   7 -11   -2.30    5.28
  -9   7 -12   35.66    8.01
  -9   7 -13   16.21    7.14
  -9   6   0  113.07    7.08
  -9   6  -1  273.28   10.56
  -9   6  -2   10.75    4.85
  -9   6  -3   45.60    6.34
  -9   6  -4  489.97   16.52
  -9   6  -5  252.84   12.55
  -9   6  -6   91.20    8.95
  -9   6  -7   14.91    6.03
  -9   6  -8   13.11    5.65
  -9   6  -9    2.24    4.85
  -9   6 -10    0.56    4.97
  -9   6 -11   29.26    7.08
  -9   6 -12    9.75    5.72
  -9   6 -13   -0.43    5.34
  -9   6 -14  144.25   14.16
  -9   5   0   -1.55    3.42
  -9   5  -1   10.13    4.29
  -9   5  -2  151.40    8.70
  -9   5  -3  192.09    9.94
  -9   5  -4  468.54   15.53
  -9   5  -5   38.27    6.52
  -9   5  -6  176.25   11.24
  -9   5  -7   52.49    7.58
  -9   5  -8    2.67    4.85
  -9   5  -9   26.03    6.34
  -9   5 -10    0.81    5.09
  -9   5 -11   28.58    6.90
  -9   5 -12   73.06    9.63
  -9   5 -13    1.18    5.40
  -9   5 -14   48.46    8.95
  -9   5 -15    6.59    6.65
  -9   4   0   22.18    4.16
  -9   4  -1  102.50    6.65
  -9   4  -2   37.03    5.40
  -9   4  -3  189.73    9.50
  -9   4  -4  485.06   15.34
  -9   4  -5    6.15    4.97
  -9   4  -6   26.84    6.46
  -9   4  -7   85.30    8.88
  -9   4  -8    4.04    5.53
  -9   4  -9   84.80    9.19
  -9   4 -10  108.28   10.13
  -9   4 -11   36.09    7.27
  -9   4 -12   -0.25    4.85
  -9   4 -13   -3.73    4.97
  -9   4 -14   11.43    6.09
  -9   4 -15    3.29    6.40
  -9   3   0    4.47    3.54
  -9   3  -1    4.04    3.79
  -9   3  -2   89.89    6.46
  -9   3  -3   15.84    4.66
  -9   3  -4  307.57   11.99
  -9   3  -5   11.74    5.22
  -9   3  -6  768.84   20.38
  -9   3  -7  103.25    8.82
  -9   3  -8  386.29   15.97
  -9   3  -9   31.50    6.83
  -9   3 -10   13.98    6.09
  -9   3 -11  169.10   12.61
  -9   3 -12  121.58   11.06
  -9   3 -13   13.67    6.15
  -9   3 -14    0.00    5.53
  -9   3 -15   18.76    6.83
  -9   3 -16   -0.68    5.90
   9  -2  -1  239.67    7.52
   9  -2   0    0.75    2.48
  -9   2  -1  702.74   15.10
  -9   2  -2  181.65    8.51
  -9   2  -3   66.16    6.09
  -9   2  -4  252.22   10.75
  -9   2  -5   39.32    6.03
  -9   2  -6  195.25   10.75
  -9   2  -7  103.93    8.88
  -9   2  -8   53.24    7.45
  -9   2  -9   17.39    6.40
  -9   2 -10  158.79   11.43
  -9   2 -11    9.26    6.21
  -9   2 -12   72.87    9.01
  -9   2 -13    5.90    5.59
  -9   2 -14  148.35   12.80
  -9   2 -15    1.06    5.59
  -9   2 -16   -1.06    5.65
  -9   2 -17    2.17    6.03
   9  -1  -1  163.39    6.52
   9  -1   0    5.96    2.73
   9  -1   1    9.13    3.11
  -9   1  -2  386.91   11.87
  -9   1  -3  119.40    7.52
  -9   1  -4   30.38    5.28
  -9   1  -5   64.24    6.59
  -9   1  -6    3.29    4.54
  -9   1  -7   16.03    5.72
  -9   1  -8   -1.62    5.09
  -9   1  -9   -0.43    5.40
  -9   1 -10   -2.48    5.28
  -9   1 -11  179.35   12.30
  -9   1 -12  263.34   14.97
  -9   1 -13   -1.93    5.65
  -9   1 -14   23.54    7.27
  -9   1 -15    2.73    5.90
  -9   1 -16    6.21    5.53
  -9   1 -17   -5.09    5.09
   9   0  -2   15.84    3.11
   9   0  -1  104.86    5.72
   9   0   0    1.24    2.24
   9   0   1   35.78    4.10
   9   0   2   16.90    3.73
  -9   0  -3  105.92    7.14
  -9   0  -4  371.07   12.61
  -9   0  -5   71.69    6.96
  -9   0  -6    2.05    4.35
  -9   0  -7    1.37    4.72
  -9   0  -8    0.87    4.72
  -9   0  -9  186.56   11.49
  -9   0 -10    7.39    5.47
  -9   0 -11    0.68    5.34
  -9   0 -12    5.78    6.03
  -9   0 -13  291.48   15.84
  -9   0 -14   -1.49    5.40
  -9   0 -15    7.64    6.27
  -9   0 -16   16.71    7.14
  -9   0 -17    3.67    6.21
  -9   0 -18   -0.68    6.15
   9   1  -2    4.78    2.61
   9   1  -1   -0.19    2.36
   9   1   0   88.46    5.53
   9   1   1  506.81   13.11
   9   1   2  149.03    7.58
   9   1   3   40.38    4.85
  -9  -1  -4    5.53    4.41
  -9  -1  -5   -1.80    4.16
  -9  -1  -6  278.19   11.93
  -9  -1  -7   14.91    5.16
  -9  -1  -8   29.88    5.72
  -9  -1  -9   13.23    5.47
  -9  -1 -10   28.08    6.46
  -9  -1 -11  347.89   15.78
  -9  -1 -12  187.99   12.42
  -9  -1 -13  169.85   12.80
  -9  -1 -14  148.17   12.55
  -9  -1 -15   18.82    6.65
  -9  -1 -16   17.77    6.71
  -9  -1 -17   17.64    7.45
  -9  -1 -18   18.45    7.70
  -9  -1 -19   77.90   11.24
   9   2  -3    1.30    2.92
   9   2  -2    5.22    2.67
   9   2  -1    2.30    2.73
   9   2   0  187.92    8.14
   9   2   1   26.28    3.91
   9   2   2   69.58    5.59
   9   2   3    9.63    3.48
   9   2   4  223.27   10.13
  -9  -2  -5    2.17    4.35
  -9  -2  -6   21.68    5.47
  -9  -2  -7  209.61   10.87
  -9  -2  -8   48.89    6.77
  -9  -2  -9  193.95   11.24
  -9  -2 -10   71.26    8.14
  -9  -2 -11   33.80    6.90
  -9  -2 -12  741.88   23.48
  -9  -2 -13  462.01   19.07
  -9  -2 -14  188.79   13.17
  -9  -2 -15   23.86    6.83
  -9  -2 -16   41.75    8.20
  -9  -2 -17   94.55   10.93
  -9  -2 -18   19.32    7.02
  -9  -2 -19   22.05    8.01
   9   3  -3   52.93    5.40
   9   3  -2  132.45    7.45
   9   3  -1   81.26    6.03
   9   3   0   19.51    3.67
   9   3   1  157.67    8.14
   9   3   2    4.10    2.92
   9   3   3   92.56    6.59
   9   3   4   42.87    5.16
   9   3   5   14.23    3.91
  -9  -3  -6   42.31    6.21
  -9  -3  -7  162.08    9.82
  -9  -3  -8    4.72    4.78
  -9  -3  -9   31.43    6.34
  -9  -3 -10   96.29    8.88
  -9  -3 -11  539.36   19.07
  -9  -3 -12   59.08    8.08
  -9  -3 -13  677.02   22.80
  -9  -3 -14  113.13   10.50
  -9  -3 -15    8.95    5.72
  -9  -3 -16   35.78    7.14
  -9  -3 -17    3.17    5.34
  -9  -3 -18   32.18    7.58
  -9  -3 -19  114.37   12.24
   9   4  -4   76.04    6.65
   9   4  -3   56.47    5.90
   9   4  -2   34.35    4.78
   9   4  -1  122.45    7.52
   9   4   0  270.18   10.81
   9   4   1    1.12    2.86
   9   4   2   61.44    5.78
   9   4   3  240.23   10.50
   9   4   4  187.12    9.44
   9   4   5   37.21    5.03
   9   4   6   26.96    4.72
  -9  -4  -7   85.36    8.20
  -9  -4  -8    3.11    4.72
  -9  -4  -9   -0.87    4.97
  -9  -4 -10    3.35    5.09
  -9  -4 -11    1.68    5.34
  -9  -4 -12   48.39    7.77
  -9  -4 -13   20.44    6.46
  -9  -4 -14   77.03    8.95
  -9  -4 -15    5.78    5.40
  -9  -4 -16    0.43    5.03
  -9  -4 -17   15.41    6.46
  -9  -4 -18    1.49    5.40
  -9  -4 -19   62.56    9.75
  -9  -4 -20    8.26    6.96
   9   5  -4   11.87    4.29
   9   5  -3   91.26    7.70
   9   5  -2  217.25   10.56
   9   5  -1   51.25    5.59
   9   5   0   93.31    7.14
   9   5   1  154.69    8.76
   9   5   2    0.87    2.86
   9   5   3  152.14    8.70
   9   5   4   51.62    5.65
   9   5   5  160.34    9.32
   9   5   6   79.46    7.08
   9   5   7    3.98    3.73
   9   5   8   13.48    4.47
  -9  -5  -9  390.76   15.59
  -9  -5 -10   78.96    8.51
  -9  -5 -11  377.71   16.09
  -9  -5 -12   12.67    6.27
  -9  -5 -13   -4.10    5.09
  -9  -5 -14  274.71   15.03
  -9  -5 -15   30.69    6.96
  -9  -5 -16   -4.35    4.54
  -9  -5 -17    4.85    5.16
  -9  -5 -18   -2.86    5.03
  -9  -5 -19  119.71   12.18
  -9  -5 -20   19.63    7.21
   9   6  -4   16.77    4.60
   9   6  -3    7.27    4.04
   9   6  -2   12.42    4.22
   9   6  -1    3.04    3.42
   9   6   0  308.38   12.61
   9   6   1    0.81    3.23
   9   6   2   47.40    5.53
   9   6   3  349.07   13.48
   9   6   4   40.82    5.40
   9   6   5   53.12    5.90
   9   6   6    6.46    3.60
   9   6   7    6.46    3.85
   9   6   8    6.15    3.98
   9   6   9  302.42   14.04
  -9  -6 -10   11.93    5.78
  -9  -6 -11  629.62   20.69
  -9  -6 -12   61.69    7.95
  -9  -6 -13   59.39    8.45
  -9  -6 -14   40.50    7.70
  -9  -6 -15    4.97    5.65
  -9  -6 -16   11.49    5.90
  -9  -6 -17   35.53    7.52
  -9  -6 -18    6.96    6.03
  -9  -6 -19    1.93    5.65
  -9  -6 -20   31.37    7.89
  -9  -6 -21   58.89    9.63
   9   7  -5   38.21    6.34
   9   7  -4   -2.05    3.85
   9   7  -3    5.34    3.79
   9   7  -2    0.25    3.48
   9   7  -1   18.02    4.66
   9   7   0   25.04    4.72
   9   7   1   79.64    7.21
   9   7   2   33.11    5.34
   9   7   3   22.30    4.60
   9   7   4  385.17   14.85
   9   7   5   65.42    6.65
   9   7   6   54.67    6.21
   9   7   7   82.87    7.64
   9   7   8   -1.43    3.60
   9   7   9   66.78    7.39
   9   7  10  122.94    9.50
   9   7  11  745.98   23.30
  -9  -7 -12  713.62   22.68
  -9  -7 -13    8.45    5.47
  -9  -7 -14  198.49   12.98
  -9  -7 -15    4.66    5.90
  -9  -7 -16   24.48    6.90
  -9  -7 -17   -1.55    5.34
  -9  -7 -18   -0.19    6.03
  -9  -7 -19   84.86   10.87
  -9  -7 -20    0.81    6.21
  -9  -7 -21   30.56    8.70
   9   8  -5   42.00    7.02
   9   8  -4    1.80    4.04
   9   8  -3    1.99    3.73
   9   8  -2   -2.36    3.48
   9   8  -1   22.05    4.91
   9   8   0  180.84   10.81
   9   8   1    9.13    3.85
   9   8   2   -0.81    3.60
   9   8   3  573.96   18.82
   9   8   4    6.90    4.10
   9   8   5   61.13    7.14
   9   8   6   31.75    5.53
   9   8   7   28.08    5.40
   9   8   8  100.64    8.57
   9   8   9   42.06    6.34
   9   8  10   99.46    9.07
   9   8  11   43.86    7.02
   9   8  12    8.82    5.09
   9   8  13    4.72    4.72
  -9  -8 -14    7.45    5.72
  -9  -8 -15   42.49    7.89
  -9  -8 -16   -4.60    5.22
  -9  -8 -17   13.29    6.09
  -9  -8 -18   -1.99    5.72
  -9  -8 -19   20.56    7.39
  -9  -8 -20   26.90    8.20
  -9  -8 -21  131.08   13.54
   9   9  -5   45.97    7.45
   9   9  -4    3.60    4.47
   9   9  -3   -1.24    3.79
   9   9  -2   -2.05    3.42
   9   9  -1    4.41    3.73
   9   9   0   64.11    7.14
   9   9   1   42.80    5.96
   9   9   2   94.24    8.32
   9   9   3   56.22    7.14
   9   9   4   14.23    4.60
   9   9   5  271.60   13.36
   9   9   6  393.93   16.34
   9   9   7    0.56    3.79
   9   9   8    0.75    3.60
   9   9   9  329.44   15.47
   9   9  10   24.54    5.34
   9   9  11  110.70    9.88
   9   9  12  409.40   17.89
   9   9  13  794.81   25.16
   9   9  14   38.45    6.65
   9   9  15   15.22    5.22
   9   9  16   -3.17    3.98
  -9  -9 -17   10.69    6.27
  -9  -9 -18   -1.24    5.84
  -9  -9 -19   48.77    8.76
  -9  -9 -20    9.07    6.83
  -9  -9 -21    0.62    6.59
   9  10  -5    5.09    5.34
   9  10  -4   -3.91    4.66
   9  10  -3   -1.18    4.16
   9  10  -2  130.21   10.75
   9  10  -1    7.39    4.29
   9  10   0  113.07    9.57
   9  10   1   -1.43    3.60
   9  10   2  117.79    9.57
   9  10   3  520.97   19.13
   9  10   4    1.18    3.98
   9  10   5   -0.06    3.54
   9  10   6   64.61    7.27
   9  10   7    9.38    4.72
   9  10   8  589.62   20.44
   9  10   9   24.41    5.40
   9  10  10   21.49    5.16
   9  10  11  220.85   13.42
   9  10  12  217.81   13.54
   9  10  13  134.68   11.06
   9  10  14    6.90    4.78
   9  10  15   14.91    5.28
   9  10  16    0.56    4.22
   9  10  17   13.67    5.34
   9  10  18   10.31    5.78
   9  10  19    3.42    4.72
  -9 -10 -20    3.79    6.46
  -9 -10 -21  109.90   12.80
   9  11  -5   -2.05    5.40
   9  11  -4    9.75    6.03
   9  11  -3    9.26    5.28
   9  11  -2  173.14   12.67
   9  11  -1    0.93    4.10
   9  11   1   24.41    5.72
   9  11   2    1.62    3.73
   9  11   3    5.22    3.73
   9  11   4  103.06    9.26
   9  11   5    5.22    4.35
   9  11   6   15.84    4.91
   9  11   7   -2.86    3.48
   9  11   8   33.86    6.27
   9  11   9  102.57    9.57
   9  11  10  156.24   11.56
   9  11  11   35.22    6.21
   9  11  12   38.39    6.52
   9  11  13   15.16    5.22
   9  11  14   11.99    4.91
   9  11  15   69.39    8.70
   9  11  16    6.59    4.72
   9  11  17   20.13    6.21
   9  11  18   38.02    7.64
   9  11  19   11.37    5.72
   9  11  20   11.99    5.90
   9  11  21   13.17    6.21
   9  12  -3    6.03    5.65
   9  12  -2  106.48   10.75
   9  12  -1    1.43    4.54
   9  12   0   27.83    6.27
   9  12   1   12.92    5.03
   9  12   2   40.88    6.65
   9  12   3   26.28    5.84
   9  12   4    8.95    4.29
   9  12   5    0.99    4.10
   9  12   6   25.66    5.90
   9  12   7    2.42    3.98
   9  12   8  135.55   10.87
   9  12   9   26.03    5.78
   9  12  10    2.17    3.98
   9  12  11  110.02   10.06
   9  12  12    0.81    3.54
   9  12  13    6.52    4.47
   9  12  14   24.10    6.21
   9  12  15   17.83    5.65
   9  12  16   98.84   10.44
   9  12  17   81.38   10.00
   9  12  18    1.93    5.34
   9  12  19   55.79    8.70
   9  12  20    1.86    5.59
   9  12  21   25.78    7.45
   9  13  -1   13.05    5.65
   9  13   0  119.34   11.24
   9  13   1   20.38    6.15
   9  13   2    1.30    4.54
   9  13   3   -0.99    4.04
   9  13   4   -3.54    3.73
   9  13   5   -2.24    3.79
   9  13   6   36.84    6.65
   9  13   7    2.98    4.41
   9  13   8   21.81    5.53
   9  13   9   13.17    4.78
   9  13  10   19.57    5.34
   9  13  11    4.10    4.54
   9  13  12   13.23    5.22
   9  13  13   17.58    5.59
   9  13  14   18.82    5.47
   9  13  15    2.05    4.29
   9  13  16   14.47    5.59
   9  13  17    7.33    5.34
   9  13  18  110.83   11.18
   9  13  19   57.09    8.88
   9  13  20   -1.43    5.22
   9  14   1    3.42    5.09
   9  14   2   44.98    7.64
   9  14   3    3.98    4.72
   9  14   4   23.30    6.59
   9  14   5    1.55    4.47
   9  14   6   -0.12    3.48
   9  14   7   15.41    5.34
   9  14   8   81.94    9.26
   9  14   9    3.11    4.16
   9  14  10    1.18    3.98
   9  14  11   25.10    5.96
   9  14  12   27.15    6.21
   9  14  13    2.11    4.72
   9  14  14    2.42    4.35
   9  14  15    8.51    5.09
   9  14  16   68.83    9.07
   9  14  17    7.02    5.22
   9  14  18    2.61    5.16
   9  14  19   10.44    5.84
   9  14  20    4.35    5.34
   9  15   3    9.94    5.53
   9  15   4   18.45    6.40
   9  15   5    0.50    4.97
   9  15   6   -0.62    4.54
   9  15   7   -0.43    4.22
   9  15   8   87.53    9.82
   9  15   9   27.15    6.59
   9  15  10   54.36    8.20
   9  15  11   12.42    5.34
   9  15  12   15.28    5.65
   9  15  13    5.47    4.41
   9  15  14   -0.81    4.41
   9  15  15    4.22    5.40
   9  15  16   -0.99    4.35
   9  15  17   50.32    8.76
   9  15  18  168.17   13.98
   9  15  19   35.53    7.45
   9  16   6    4.47    5.47
   9  16   7   15.47    6.34
   9  16   8   17.83    5.78
   9  16   9   52.18    8.45
   9  16  10   25.10    6.96
   9  16  11   42.24    7.89
   9  16  12    0.81    4.60
   9  16  13    8.95    5.16
   9  16  14   -0.68    4.29
   9  16  15    6.27    5.34
   9  16  16   82.00   10.13
   9  16  17   17.46    6.77
   9  17  11   14.85    6.34
   9  17  12   10.00    5.84
   9  17  13    2.86    5.65
   9  17  14   -0.68    5.22
 -10  13  -5   -1.55    5.90
 -10  13  -6    5.28    6.21
 -10  13  -7   10.87    7.27
 -10  12  -5    6.27    6.03
 -10  12  -6    4.35    6.09
 -10  12  -7   -5.78    5.96
 -10  12  -8    1.80    6.65
 -10  11  -4   12.24    6.03
 -10  11  -5   23.05    7.02
 -10  11  -6   59.89    9.07
 -10  11  -7    3.17    5.90
 -10  11  -8    0.43    6.03
 -10  11  -9    1.49    6.21
 -10  10  -3   14.47    6.15
 -10  10  -4   56.72    8.08
 -10  10  -5    6.27    5.53
 -10  10  -6    2.17    5.40
 -10  10  -7   -3.91    5.09
 -10  10  -8   12.98    6.40
 -10  10  -9   10.37    6.21
 -10  10 -10    6.59    6.09
 -10   9  -3    7.33    5.22
 -10   9  -4   42.55    7.08
 -10   9  -5   30.32    6.77
 -10   9  -6    3.67    5.09
 -10   9  -7    5.96    5.53
 -10   9  -8   17.71    6.34
 -10   9  -9   25.04    7.14
 -10   9 -10  130.89   13.05
 -10   9 -11   46.90    8.95
 -10   8  -3   46.59    6.77
 -10   8  -4  281.48   13.79
 -10   8  -5   54.67    7.83
 -10   8  -6   13.61    5.96
 -10   8  -7   10.19    5.53
 -10   8  -8   96.11   10.25
 -10   8  -9   26.40    6.90
 -10   8 -10   18.57    6.46
 -10   8 -11   23.54    7.27
 -10   8 -12   71.26   10.44
 -10   7  -2  209.67   10.75
 -10   7  -3   30.81    5.90
 -10   7  -4   38.39    6.52
 -10   7  -5    5.65    5.22
 -10   7  -6    9.82    5.34
 -10   7  -7   23.42    6.15
 -10   7  -8   40.19    7.21
 -10   7  -9   68.96    9.13
 -10   7 -10  219.17   15.10
 -10   7 -11   74.49   10.25
 -10   7 -12   -1.49    5.53
 -10   7 -13    2.11    6.27
 -10   6  -2   25.91    5.47
 -10   6  -3    9.57    5.03
 -10   6  -4   -0.93    4.85
 -10   6  -5   -2.61    4.78
 -10   6  -6   -1.37    4.78
 -10   6  -7  116.42   10.06
 -10   6  -8   20.56    6.15
 -10   6  -9   11.74    5.78
 -10   6 -10    9.13    5.40
 -10   6 -11    0.25    5.34
 -10   6 -12   79.15   10.19
 -10   6 -13   74.61   10.31
 -10   6 -14    9.19    6.52
 -10   5  -1   14.97    4.54
 -10   5  -2   68.71    6.71
 -10   5  -3  188.17   10.13
 -10   5  -4   10.00    5.40
 -10   5  -5   41.31    6.90
 -10   5  -6  239.05   12.92
 -10   5  -7   73.43    8.64
 -10   5  -8   34.85    6.96
 -10   5  -9  153.69   11.99
 -10   5 -10   86.97    9.75
 -10   5 -11  245.14   15.59
 -10   5 -12   28.33    7.33
 -10   5 -13   38.58    8.39
 -10   5 -14    0.56    6.21
 -10   4  -1  311.43   10.87
 -10   4  -2  121.20    7.89
 -10   4  -3    5.65    4.78
 -10   4  -4   49.20    6.71
 -10   4  -5  258.68   12.42
 -10   4  -6   -3.42    5.16
 -10   4  -7 1152.77   27.09
 -10   4  -8   25.28    6.40
 -10   4  -9   49.82    7.70
 -10   4 -10   75.36    9.07
 -10   4 -11    0.81    5.34
 -10   4 -12    3.85    5.28
 -10   4 -13   27.15    7.08
 -10   4 -14   22.30    7.27
 -10   4 -15    5.59    6.15
 -10   3  -1   76.35    6.27
 -10   3  -2   23.61    4.97
 -10   3  -3   21.06    4.78
 -10   3  -4   96.42    7.77
 -10   3  -5   39.14    6.65
 -10   3  -6  261.85   12.67
 -10   3  -7   58.40    7.83
 -10   3  -8  254.40   13.61
 -10   3  -9  412.69   17.39
 -10   3 -10  176.12   12.55
 -10   3 -11   17.52    6.90
 -10   3 -12   19.32    6.90
 -10   3 -13   16.84    6.90
 -10   3 -14   12.49    6.46
 -10   3 -15   35.22    8.32
 -10   3 -16    4.16    6.65
  10  -2   0   48.89    4.47
 -10   2  -1  281.98   10.19
 -10   2  -2  108.84    7.33
 -10   2  -3   14.60    4.78
 -10   2  -4  202.03   10.19
 -10   2  -5   22.12    5.47
 -10   2  -6   47.15    6.59
 -10   2  -7  157.11   10.56
 -10   2  -8    9.50    5.72
 -10   2  -9   86.54    9.38
 -10   2 -10   85.98    9.13
 -10   2 -11   11.31    6.03
 -10   2 -12   54.05    8.76
 -10   2 -13   -3.48    5.16
 -10   2 -14   -3.85    5.53
 -10   2 -15   61.63    9.82
 -10   2 -16   -0.99    5.28
  10  -1   0  186.50    7.70
  10  -1   1   70.14    5.34
 -10   1  -2    0.43    4.16
 -10   1  -3   51.19    5.96
 -10   1  -4    3.42    4.60
 -10   1  -5    8.20    4.72
 -10   1  -6   14.85    4.97
 -10   1  -7    8.76    5.09
 -10   1  -8    7.33    5.09
 -10   1  -9  111.08    9.82
 -10   1 -10  136.98   10.93
 -10   1 -11  182.77   12.67
 -10   1 -12   24.17    7.02
 -10   1 -13    3.17    5.72
 -10   1 -14   11.62    6.40
 -10   1 -15   34.11    8.01
 -10   1 -16   -0.12    6.21
 -10   1 -17  130.27   13.23
  10   0   0    7.33    2.80
  10   0   1   62.19    5.16
  10   0   2    1.06    2.73
 -10   0  -3   13.79    4.85
 -10   0  -4  162.39    9.38
 -10   0  -5   27.40    5.59
 -10   0  -6  124.37    9.07
 -10   0  -7  305.71   13.54
 -10   0  -8   43.05    6.71
 -10   0  -9    3.60    5.09
 -10   0 -10  193.52   12.36
 -10   0 -11   61.07    8.01
 -10   0 -12    8.88    6.34
 -10   0 -13   25.78    7.45
 -10   0 -14    1.68    5.78
 -10   0 -15  250.61   16.03
 -10   0 -16   10.56    6.65
 -10   0 -17   42.62    8.88
 -10   0 -18    7.52    7.83
  10   1  -1  403.12   11.62
  10   1   0    4.66    2.86
  10   1   1  447.66   12.80
  10   1   2   30.63    4.35
  10   1   3   40.94    4.85
 -10  -1  -4   36.47    5.84
 -10  -1  -5   13.42    5.22
 -10  -1  -6  141.08    9.38
 -10  -1  -7  408.15   15.16
 -10  -1  -8   12.55    5.28
 -10  -1  -9  559.18   19.13
 -10  -1 -10   -0.75    4.91
 -10  -1 -11  495.25   19.44
 -10  -1 -12  209.48   13.48
 -10  -1 -13   41.31    7.83
 -10  -1 -14   -2.73    5.28
 -10  -1 -15   20.25    6.59
 -10  -1 -16   26.46    7.64
 -10  -1 -17  217.25   16.03
 -10  -1 -18   12.30    7.33
  10   2  -1   48.27    4.91
  10   2   0  211.16    8.95
  10   2   1   33.24    4.41
  10   2   2   17.46    3.79
  10   2   3  128.60    7.89
  10   2   4  151.58    8.70
 -10  -2  -5    6.40    4.97
 -10  -2  -6  311.86   13.17
 -10  -2  -7  126.17    9.38
 -10  -2  -8    7.70    5.40
 -10  -2  -9   91.51    8.95
 -10  -2 -10  280.99   14.10
 -10  -2 -11   25.72    6.96
 -10  -2 -12   11.56    5.90
 -10  -2 -13  556.94   21.31
 -10  -2 -14   94.18   10.00
 -10  -2 -15  268.13   16.21
 -10  -2 -16   20.63    7.27
 -10  -2 -17  114.25   12.18
 -10  -2 -18   29.63    7.95
 -10  -2 -19    4.60    6.90
  10   3  -2   30.19    4.54
  10   3  -1  208.24    9.44
  10   3   0  152.33    8.20
  10   3   1  200.60    9.38
  10   3   2    0.99    3.04
  10   3   3  166.68    9.01
  10   3   4   55.48    5.84
  10   3   5    9.75    3.73
  10   3   6  411.45   15.03
 -10  -3  -7  105.24    8.95
 -10  -3  -8   19.26    6.03
 -10  -3  -9   34.67    6.77
 -10  -3 -10  279.12   14.16
 -10  -3 -11  522.52   19.26
 -10  -3 -12  209.17   13.23
 -10  -3 -13  108.16   10.37
 -10  -3 -14    8.64    6.03
 -10  -3 -15  328.20   17.52
 -10  -3 -16    1.93    5.34
 -10  -3 -17  187.18   14.54
 -10  -3 -18  126.48   12.80
 -10  -3 -19   -1.12    6.21
  10   4  -2   32.12    4.97
  10   4  -1   46.28    5.28
  10   4   0    6.71    3.54
  10   4   1    5.28    3.29
  10   4   2   -1.55    3.04
  10   4   3  118.41    7.95
  10   4   4   16.46    4.04
  10   4   5   71.44    6.77
  10   4   6  239.42   11.68
  10   4   7   -0.12    3.60
 -10  -4  -8    6.27    5.59
 -10  -4  -9  129.53   10.13
 -10  -4 -10   78.77    8.82
 -10  -4 -11   15.97    5.90
 -10  -4 -12    7.45    5.84
 -10  -4 -13    0.19    5.09
 -10  -4 -14    1.18    5.22
 -10  -4 -15   22.18    6.90
 -10  -4 -16    1.93    5.34
 -10  -4 -17   75.17    9.69
 -10  -4 -18    6.46    5.84
 -10  -4 -19   35.10    8.20
  10   5  -3   12.24    4.60
  10   5  -2   12.05    4.10
  10   5  -1    5.96    3.60
  10   5   0    4.85    3.48
  10   5   1    8.26    3.73
  10   5   2   89.02    7.02
  10   5   3    1.86    3.35
  10   5   4  347.02   13.67
  10   5   5    7.77    3.60
  10   5   6   61.56    6.83
  10   5   7   47.59    6.40
  10   5   8   64.48    7.27
 -10  -5  -9  110.89    9.69
 -10  -5 -10    6.65    5.84
 -10  -5 -11  108.72   10.06
 -10  -5 -12   90.45    9.75
 -10  -5 -13   -2.42    5.28
 -10  -5 -14    9.13    5.84
 -10  -5 -15    3.48    5.40
 -10  -5 -16    4.41    5.78
 -10  -5 -17  122.01   11.62
 -10  -5 -18   52.62    8.82
 -10  -5 -19   -4.41    5.03
 -10  -5 -20    4.91    6.27
  10   6  -3   -2.61    3.48
  10   6  -2   13.92    4.41
  10   6  -1   38.08    5.47
  10   6   0   27.46    4.78
  10   6   1  150.65    9.50
  10   6   2  107.04    8.08
  10   6   3   37.03    5.34
  10   6   4   11.87    4.10
  10   6   5   21.87    4.78
  10   6   6  310.12   13.85
  10   6   7  249.55   12.67
  10   6   8   90.14    8.26
  10   6   9  211.41   12.18
  10   6  10   52.56    7.27
 -10  -6 -11   77.41    8.70
 -10  -6 -12   10.00    6.09
 -10  -6 -13    0.06    5.16
 -10  -6 -14    0.06    5.47
 -10  -6 -15    8.88    6.21
 -10  -6 -16   14.35    6.52
 -10  -6 -17    4.35    5.78
 -10  -6 -18    3.54    5.72
 -10  -6 -19    4.35    6.09
 -10  -6 -20    2.55    6.46
  10   7  -3    2.98    4.10
  10   7  -2   36.09    5.78
  10   7  -1   -0.06    3.29
  10   7   0   -0.81    3.29
  10   7   1   -0.50    3.29
  10   7   2    6.46    4.16
  10   7   3   38.08    5.59
  10   7   4  130.65    9.19
  10   7   5   23.92    4.97
  10   7   6  200.35   11.43
  10   7   7  155.68   10.44
  10   7   8  110.58    9.13
  10   7   9  246.94   13.29
  10   7  10  426.11   17.71
  10   7  11  174.07   11.93
  10   7  12   71.07    8.20
 -10  -7 -13   69.08    9.01
 -10  -7 -14    3.73    5.84
 -10  -7 -15    7.77    5.84
 -10  -7 -16    6.34    5.59
 -10  -7 -17  109.40   11.37
 -10  -7 -18   23.42    7.27
 -10  -7 -19   -5.65    5.47
 -10  -7 -20   40.38    9.19
  10   8  -3   -2.48    3.91
  10   8  -2    9.44    4.29
  10   8  -1    3.42    3.73
  10   8   0    6.96    3.98
  10   8   1   52.49    6.34
  10   8   2   18.14    4.72
  10   8   3   12.74    4.54
  10   8   4   -0.19    3.48
  10   8   5    7.70    4.16
  10   8   6  656.15   20.69
  10   8   7  577.19   19.82
  10   8   8  119.71    9.63
  10   8   9  135.06   10.19
  10   8  10  100.52    9.32
  10   8  11   22.61    5.90
  10   8  12  362.55   16.96
  10   8  13   38.14    6.96
  10   8  14    9.19    4.85
 -10  -8 -15    0.56    5.47
 -10  -8 -16    6.71    5.65
 -10  -8 -17   -0.37    5.72
 -10  -8 -18   19.07    6.90
 -10  -8 -19    2.11    6.15
 -10  -8 -20   17.02    7.39
  10   9  -3    8.45    4.66
  10   9  -2  126.36   10.19
  10   9  -1   78.28    8.26
  10   9   0    1.43    3.60
  10   9   1    0.87    3.67
  10   9   2   25.72    5.34
  10   9   3    8.51    4.60
  10   9   4  184.20   11.74
  10   9   5   44.98    6.40
  10   9   6   71.94    7.70
  10   9   7   42.74    6.40
  10   9   8   34.54    5.78
  10   9   9   17.15    4.66
  10   9  10   62.56    7.77
  10   9  11   50.69    7.08
  10   9  12  136.36   11.12
  10   9  13    0.56    4.04
  10   9  14    3.04    4.22
  10   9  15  179.35   13.11
  10   9  16   59.02    8.51
 -10  -9 -17  104.37   10.56
  10   9  17  110.64   11.12
 -10  -9 -18   -2.61    5.47
 -10  -9 -19    0.25    6.27
 -10  -9 -20   13.92    7.21
  10  10  -4   99.77   10.06
  10  10  -3   -3.42    4.10
  10  10  -2   29.32    6.34
  10  10  -1    0.62    4.10
  10  10   0   57.34    7.52
  10  10   1    7.21    4.22
  10  10   2    0.62    3.48
  10  10   3   14.04    4.66
  10  10   4   18.20    5.34
  10  10   5   -0.50    3.54
  10  10   6   76.16    8.14
  10  10   7   11.12    4.66
  10  10   8   15.72    4.97
  10  10   9  122.32   10.13
  10  10  10   14.85    4.91
  10  10  11   32.80    6.40
  10  10  12    0.19    3.85
  10  10  13    3.35    4.47
  10  10  14  350.13   17.64
  10  10  15  111.33   10.81
  10  10  16   -1.06    4.22
  10  10  17   37.27    7.39
  10  10  18   25.47    6.59
  10  10  19    0.25    4.85
  10  10  20   17.33    5.96
  10  11  -4   13.36    6.21
  10  11  -3    2.30    4.78
  10  11  -2   88.03    9.57
  10  11  -1   24.23    5.96
  10  11   0   -0.12    4.10
  10  11   1   -0.62    4.04
  10  11   2   48.95    6.96
  10  11   3   41.87    6.65
  10  11   4   14.97    5.09
  10  11   5   50.51    7.27
  10  11   6   59.39    7.77
  10  11   7   -0.12    3.54
  10  11   8  152.82   11.37
  10  11   9   93.74    9.38
  10  11  10   35.85    6.46
  10  11  11   -1.06    3.42
  10  11  12  111.95   10.37
  10  11  13    0.81    4.22
  10  11  14   96.66   10.06
  10  11  15   59.89    8.64
  10  11  16   70.70    9.01
  10  11  17  124.68   11.80
  10  11  18   49.14    8.26
  10  11  19   11.00    5.28
  10  11  20    9.63    5.65
  10  12  -2   11.68    5.84
  10  12  -1    1.68    4.78
  10  12   0    6.83    4.97
  10  12   1    0.99    4.10
  10  12   2    4.29    4.35
  10  12   3   11.24    4.97
  10  12   4   13.42    4.85
  10  12   5    0.68    3.98
  10  12   6  312.05   16.40
  10  12   7   22.49    5.90
  10  12   8   50.94    7.39
  10  12   9   37.15    6.34
  10  12  10   -0.68    4.10
  10  12  11   24.10    5.65
  10  12  12    6.09    3.98
  10  12  13   32.24    6.52
  10  12  14  385.10   19.20
  10  12  15  111.14   11.12
  10  12  16   -1.43    4.22
  10  12  17   61.88    8.88
  10  12  18    1.74    5.16
  10  12  19    6.27    5.47
  10  12  20    3.17    6.15
  10  13   0    4.22    5.34
  10  13   1    4.47    5.28
  10  13   2   -1.80    4.41
  10  13   3   13.54    5.47
  10  13   4   44.05    7.45
  10  13   5   -0.68    3.67
  10  13   6   36.09    6.77
  10  13   7   58.09    8.08
  10  13   8   13.92    5.53
  10  13   9    4.91    4.10
  10  13  10  147.11   11.74
  10  13  11   20.07    5.72
  10  13  12   29.32    6.52
  10  13  13    5.40    4.35
  10  13  14    3.11    4.10
  10  13  15   -1.62    4.41
  10  13  16  206.25   14.91
  10  13  17  100.70   11.24
  10  13  18    4.04    5.09
  10  13  19   26.03    6.83
  10  14   2    1.49    4.97
  10  14   3    3.79    4.66
  10  14   4   32.61    7.21
  10  14   5    0.62    4.66
  10  14   6   36.84    6.77
  10  14   7    3.98    4.72
  10  14   8    1.43    4.41
  10  14   9  108.47   11.00
  10  14  10   -0.37    4.22
  10  14  11   35.78    6.77
  10  14  12    5.40    4.60
  10  14  13   11.99    5.65
  10  14  14  145.93   12.36
  10  14  15    1.68    4.35
  10  14  16    1.06    4.22
  10  14  17    4.60    4.97
  10  14  18    6.27    5.59
  10  15   5   -2.24    5.16
  10  15   6   59.95    8.70
  10  15   7   24.97    6.40
  10  15   8   16.77    5.78
  10  15   9   41.56    7.77
  10  15  10   23.23    6.34
  10  15  11    4.72    5.09
  10  15  12   79.33    9.82
  10  15  13    4.10    4.60
  10  15  14    2.42    5.22
  10  15  15   -0.12    4.66
  10  15  16  158.85   13.48
  10  15  17    7.33    5.34
  10  16   9   10.75    5.65
  10  16  10   20.07    6.77
  10  16  11   37.77    7.89
  10  16  12   30.19    6.96
  10  16  13    1.68    4.60
  10  16  14   81.51    9.94
  10  16  15    1.43    5.03
 -11  12  -6   40.88    8.26
 -11  12  -7   13.36    6.27
 -11  11  -6   -1.37    5.72
 -11  11  -7   -2.24    5.59
 -11  11  -8  279.81   18.26
 -11  11  -9   12.24    7.21
 -11  10  -5   12.67    5.65
 -11  10  -6  114.00   10.87
 -11  10  -7    6.52    5.72
 -11  10  -8   17.52    6.52
 -11  10  -9    1.06    5.53
 -11  10 -10    3.23    6.03
 -11   9  -5  104.37    9.94
 -11   9  -6    0.19    4.97
 -11   9  -7   10.13    5.40
 -11   9  -8   64.36    9.32
 -11   9  -9   51.75    8.70
 -11   9 -10   14.29    6.90
 -11   9 -11    2.24    6.34
 -11   8  -4    3.42    4.97
 -11   8  -5  150.77   11.37
 -11   8  -6   90.39    9.50
 -11   8  -7   72.00    9.19
 -11   8  -8    1.80    5.09
 -11   8  -9    0.50    5.22
 -11   8 -10    9.50    5.96
 -11   8 -11   10.19    6.77
 -11   7  -4   -1.62    4.72
 -11   7  -5   19.32    6.15
 -11   7  -6  249.86   14.29
 -11   7  -7    5.22    5.34
 -11   7  -8  166.62   12.61
 -11   7  -9   71.69    9.32
 -11   7 -10    0.31    5.28
 -11   7 -11   21.81    7.21
 -11   7 -12    0.19    5.90
 -11   6  -3   43.18    6.71
 -11   6  -4    8.01    5.16
 -11   6  -5  611.98   19.82
 -11   6  -6   66.66    8.26
 -11   6  -7    3.91    5.47
 -11   6  -8    9.44    5.84
 -11   6  -9   21.68    6.77
 -11   6 -10   -1.80    5.16
 -11   6 -11   -0.56    5.28
 -11   6 -12    2.36    5.65
 -11   6 -13  135.68   13.61
 -11   5  -3  104.06    8.32
 -11   5  -4    9.19    5.47
 -11   5  -5   63.37    7.64
 -11   5  -6   17.02    6.09
 -11   5  -7   11.43    5.96
 -11   5  -8    5.40    5.53
 -11   5  -9   12.67    6.15
 -11   5 -10   27.09    7.08
 -11   5 -11   63.24    8.95
 -11   5 -12   28.14    7.52
 -11   5 -13   87.41   11.12
 -11   5 -14    1.68    6.03
 -11   4  -2   76.85    6.96
 -11   4  -3   11.87    4.60
 -11   4  -4   37.03    6.15
 -11   4  -5  246.26   12.42
 -11   4  -6  143.63   10.37
 -11   4  -7  117.23   10.00
 -11   4  -8  120.64   10.69
 -11   4  -9   15.41    6.15
 -11   4 -10   15.22    6.21
 -11   4 -11    5.72    5.59
 -11   4 -12   -2.48    5.72
 -11   4 -13  217.99   15.59
 -11   4 -14   77.59   10.56
 -11   4 -15    8.70    6.90
 -11   3  -2   63.49    6.40
 -11   3  -3  286.51   11.99
 -11   3  -4   40.13    6.15
 -11   3  -5  104.62    8.76
 -11   3  -6   10.13    5.16
 -11   3  -7  135.18   10.44
 -11   3  -8  263.22   14.16
 -11   3  -9   15.34    6.34
 -11   3 -10   -3.73    5.09
 -11   3 -11   -0.75    5.03
 -11   3 -12    4.04    5.96
 -11   3 -13   53.86    9.19
 -11   3 -14   53.67    9.26
 -11   3 -15  102.63   11.87
 -11   2  -2  279.74   11.12
 -11   2  -3   19.76    5.28
 -11   2  -4  416.60   14.66
 -11   2  -5 1140.96   25.10
 -11   2  -6   53.43    6.96
 -11   2  -7   -2.92    4.66
 -11   2  -8   62.50    7.83
 -11   2  -9   10.06    6.03
 -11   2 -10    4.16    5.84
 -11   2 -11   21.87    6.77
 -11   2 -12   -6.03    5.28
 -11   2 -13   86.79   10.31
 -11   2 -14   10.50    6.59
 -11   2 -15   24.97    8.01
 -11   2 -16    2.73    6.65
  11  -1   1   12.98    3.42
  11  -1   2    6.90    3.23
 -11   1  -3   29.38    5.59
 -11   1  -4    9.19    5.16
 -11   1  -5   -3.23    4.78
 -11   1  -6   41.81    6.52
 -11   1  -7   99.03    8.76
 -11   1  -8   37.09    6.71
 -11   1  -9  155.81   11.18
 -11   1 -10   38.08    7.45
 -11   1 -11   80.95    9.82
 -11   1 -12    2.42    6.09
 -11   1 -13   48.89    8.70
 -11   1 -14   -0.93    5.84
 -11   1 -15  100.89   11.56
 -11   1 -16   26.53    8.26
 -11   1 -17   27.40    8.82
  11   0   1   61.38    5.34
  11   0   2    4.47    3.35
  11   0   3    8.76    3.54
 -11   0  -4   15.59    5.28
 -11   0  -5  336.90   13.73
 -11   0  -6  145.74   10.00
 -11   0  -7   12.30    5.34
 -11   0  -8  263.53   13.67
 -11   0  -9   14.29    5.65
 -11   0 -10   16.59    5.72
 -11   0 -11  143.69   11.49
 -11   0 -12    3.48    5.16
 -11   0 -13  200.16   13.98
 -11   0 -14    0.43    5.84
 -11   0 -15   31.87    7.83
 -11   0 -16   -0.56    5.34
 -11   0 -17    1.18    6.40
  11   1   1   89.52    6.40
  11   1   2  188.73    9.07
  11   1   3    0.75    3.23
  11   1   4   -1.80    3.11
 -11  -1  -5   32.68    6.40
 -11  -1  -6   -1.30    5.03
 -11  -1  -7    0.68    4.85
 -11  -1  -8   21.87    6.15
 -11  -1  -9  294.65   14.60
 -11  -1 -10    5.90    5.09
 -11  -1 -11    1.12    4.72
 -11  -1 -12   22.43    6.40
 -11  -1 -13   12.74    5.84
 -11  -1 -14   -1.49    4.85
 -11  -1 -15  300.49   17.58
 -11  -1 -16  106.42   11.74
 -11  -1 -17   69.27   10.37
 -11  -1 -18    5.84    7.14
  11   2   0    9.94    3.54
  11   2   1   18.64    4.04
  11   2   2    3.48    3.04
  11   2   3    6.46    3.23
  11   2   4  300.24   12.49
  11   2   5   14.54    4.16
 -11  -2  -6    0.75    5.09
 -11  -2  -7   71.07    8.01
 -11  -2  -8   32.43    6.65
 -11  -2  -9   23.79    6.21
 -11  -2 -10   -0.06    5.09
 -11  -2 -11   36.59    7.27
 -11  -2 -12   57.34    8.20
 -11  -2 -13  124.87   11.18
 -11  -2 -14   13.92    6.27
 -11  -2 -15  149.84   12.86
 -11  -2 -16   -5.65    5.40
 -11  -2 -17   -0.25    5.84
 -11  -2 -18    4.16    6.40
  11   3   0  238.99   10.62
  11   3   1    3.79    3.23
  11   3   2  267.69   11.31
  11   3   3   34.11    4.85
  11   3   4  416.04   14.72
  11   3   5  713.55   19.76
  11   3   6   -2.24    3.35
 -11  -3  -7   69.76    8.26
 -11  -3  -8   13.61    6.09
 -11  -3  -9   32.74    7.33
 -11  -3 -10  661.56   21.62
 -11  -3 -11   20.94    6.52
 -11  -3 -12   69.14    8.88
 -11  -3 -13   38.52    7.45
 -11  -3 -14   68.21    8.95
 -11  -3 -15    9.26    6.03
 -11  -3 -16  101.32   11.31
 -11  -3 -17    9.69    6.59
 -11  -3 -18    8.39    6.59
 -11  -3 -19   -1.37    6.40
  11   4  -1   76.66    6.52
  11   4   0   -1.43    3.29
  11   4   1   44.73    5.34
  11   4   2   12.67    4.10
  11   4   3  222.96   11.12
  11   4   4  336.65   13.67
  11   4   5  120.21    8.70
  11   4   6  137.17    9.38
  11   4   7   32.55    5.65
 -11  -4  -8   18.08    5.96
  11   4   8   14.41    4.91
 -11  -4  -9   71.07    8.70
 -11  -4 -10  475.93   18.51
 -11  -4 -11    3.67    5.72
 -11  -4 -12  263.28   14.79
 -11  -4 -13  183.39   12.80
 -11  -4 -14   63.74    8.70
 -11  -4 -15    0.75    5.28
 -11  -4 -16    1.37    5.47
 -11  -4 -17   44.92    8.51
 -11  -4 -18    1.74    5.47
 -11  -4 -19    3.73    6.52
  11   5  -1   87.72    7.33
  11   5   0    4.72    3.60
  11   5   1  196.99   10.56
  11   5   2  125.92    8.57
  11   5   3    4.29    3.48
  11   5   4   33.92    5.47
  11   5   5  203.21   11.24
  11   5   6   29.82    5.28
  11   5   7  101.63    8.64
  11   5   8   12.98    4.72
  11   5   9  374.30   16.46
 -11  -5 -10   47.71    7.95
 -11  -5 -11    1.24    5.22
 -11  -5 -12  283.16   15.28
 -11  -5 -13    2.17    5.78
 -11  -5 -14    4.97    5.90
 -11  -5 -15   26.34    7.08
 -11  -5 -16   18.14    6.59
 -11  -5 -17    9.82    6.21
 -11  -5 -18   32.93    7.64
 -11  -5 -19   16.71    6.96
  11   6  -1    1.49    3.54
  11   6   0   -0.31    3.11
  11   6   1   60.94    6.83
  11   6   2   67.28    6.90
  11   6   3    1.49    3.23
  11   6   4  209.23   11.37
  11   6   5   14.16    4.35
  11   6   6  123.50    9.32
  11   6   7   -0.25    3.23
  11   6   8   -0.19    3.91
  11   6   9   91.51    8.76
  11   6  10   11.31    4.78
  11   6  11    1.86    4.04
 -11  -6 -12  196.99   13.17
 -11  -6 -13  141.95   11.74
 -11  -6 -14   17.15    6.65
 -11  -6 -15    2.61    5.53
 -11  -6 -16    3.11    5.96
 -11  -6 -17   24.10    7.33
 -11  -6 -18   -4.29    5.65
 -11  -6 -19    8.57    7.08
  11   7  -2    5.47    4.10
  11   7  -1   35.60    5.72
  11   7   0   -0.06    3.35
  11   7   1    9.75    4.10
  11   7   2  212.03   11.74
  11   7   3   -0.75    3.29
  11   7   4    3.60    3.48
  11   7   5   85.11    8.08
  11   7   6   12.98    4.29
  11   7   7   -2.11    2.98
  11   7   8   10.06    4.29
  11   7   9   -1.80    3.91
  11   7  10   88.77    8.95
  11   7  11   15.78    5.09
  11   7  12  124.19   10.50
 -11  -7 -13   74.36    9.07
  11   7  13   60.51    7.95
 -11  -7 -14  123.63   11.37
 -11  -7 -15   88.22   10.25
 -11  -7 -16    3.67    5.84
 -11  -7 -17   -2.11    5.78
 -11  -7 -18    2.61    6.09
 -11  -7 -19    4.41    6.34
  11   8  -2   -1.62    3.73
  11   8  -1    9.01    4.35
  11   8   0    3.17    3.67
  11   8   2    1.68    3.85
  11   8   3    1.68    3.98
  11   8   4  476.55   17.89
  11   8   5   91.45    8.39
  11   8   6  205.07   12.11
  11   8   7    4.04    3.60
  11   8   8   -1.68    3.11
  11   8   9   58.21    7.27
  11   8  10   13.48    5.03
  11   8  11    6.27    4.72
  11   8  12   23.92    5.72
  11   8  13  195.88   13.36
  11   8  14   48.52    7.64
  11   8  15    3.60    4.29
 -11  -8 -16    7.83    5.96
 -11  -8 -17   17.52    7.08
 -11  -8 -18   11.00    6.83
 -11  -8 -19    0.56    6.15
 -11  -8 -20    5.47    6.90
  11   9  -2    5.59    4.47
  11   9  -1    6.96    4.41
  11   9   0    4.78    4.10
  11   9   1   32.93    5.90
  11   9   2   91.26    8.57
  11   9   3  102.94    9.32
  11   9   4    9.38    4.22
  11   9   5   29.01    5.47
  11   9   6    2.67    3.60
  11   9   7  119.77   10.00
  11   9   8   -2.11    3.17
  11   9   9   -0.25    3.54
  11   9  10  111.70   10.06
  11   9  11   49.33    7.27
  11   9  12   35.47    6.52
  11   9  13    1.06    4.35
  11   9  14   51.87    7.83
  11   9  15   39.32    7.21
  11   9  16    4.29    4.47
  11   9  17    0.99    4.35
 -11  -9 -18   -0.56    5.72
  11   9  18    1.86    5.03
 -11  -9 -19    4.29    6.52
  11  10  -2    0.93    4.54
  11  10  -1  167.98   12.24
  11  10   0   -1.62    4.29
  11  10   1   93.87    9.44
  11  10   2   37.34    6.46
  11  10   3   46.78    6.90
  11  10   4  187.80   12.61
  11  10   5  264.09   14.72
  11  10   6    3.54    3.73
  11  10   7    0.68    3.54
  11  10   8   29.76    5.90
  11  10   9   18.82    5.09
  11  10  10   -2.73    3.42
  11  10  11   13.67    5.09
  11  10  12   89.40    9.57
  11  10  13    1.62    4.16
  11  10  14    5.47    4.60
  11  10  15   96.66   10.31
  11  10  16   -3.42    3.98
  11  10  17    5.78    4.41
  11  10  18   34.29    7.45
  11  10  19    8.88    5.84
  11  11  -2    0.43    4.85
  11  11  -1    1.43    4.41
  11  11   0   68.65    8.88
  11  11   1   50.20    7.70
  11  11   2    9.38    4.66
  11  11   3   71.75    8.32
  11  11   4   85.61    9.07
  11  11   5   10.75    4.91
  11  11   6    4.29    4.29
  11  11   7    4.41    4.04
  11  11   8    7.14    3.91
  11  11   9  103.81   10.00
  11  11  10   29.07    5.96
  11  11  11   10.75    4.54
  11  11  12   15.47    5.28
  11  11  13   17.83    5.65
  11  11  14    1.99    4.22
  11  11  15   93.25   10.19
  11  11  16   14.60    5.53
  11  11  17    5.78    5.16
  11  11  18   -0.99    4.60
  11  11  19   -0.06    4.72
  11  12  -1   76.97    9.50
  11  12   0   43.67    7.77
  11  12   1   27.58    6.40
  11  12   2   14.23    5.47
  11  12   3   19.88    5.78
  11  12   4   65.79    8.20
  11  12   5    7.21    4.54
  11  12   6    2.30    4.22
  11  12   7   31.37    6.46
  11  12   8    3.48    3.79
  11  12   9   11.93    4.66
  11  12  10    1.12    4.35
  11  12  11    1.49    3.79
  11  12  12  161.65   12.74
  11  12  13   11.74    5.16
  11  12  14   14.79    5.78
  11  12  15   -0.87    4.41
  11  12  16   -1.68    4.35
  11  12  17   34.11    7.52
  11  12  18   18.39    6.71
  11  12  19    7.83    5.78
  11  13   1   31.06    7.27
  11  13   2  113.81   11.31
  11  13   3   75.85    9.63
  11  13   4   78.77    9.50
  11  13   5    1.93    4.16
  11  13   6   26.03    6.27
  11  13   7   -0.12    4.29
  11  13   8   14.04    5.53
  11  13   9   91.45    9.88
  11  13  10   88.15    9.75
  11  13  11   31.50    6.90
  11  13  12   -0.99    4.47
  11  13  13   20.25    5.78
  11  13  14   10.81    4.85
  11  13  15    8.39    5.47
  11  13  16    0.81    4.66
  11  13  17    5.03    5.34
  11  13  18   13.79    5.96
  11  14   4   44.98    8.01
  11  14   5   20.56    6.03
  11  14   6   23.98    6.21
  11  14   7   -5.16    3.91
  11  14   8   32.18    7.02
  11  14   9    7.83    5.34
  11  14  10    1.18    4.22
  11  14  11   27.09    6.59
  11  14  12  255.64   16.40
  11  14  13   19.88    5.96
  11  14  14    9.88    5.03
  11  14  15    3.54    4.91
  11  14  16   -1.86    4.16
  11  14  17   88.90   10.75
  11  15   7    5.16    4.97
  11  15   8   -0.37    4.47
  11  15   9   13.17    5.84
  11  15  10   49.08    8.45
  11  15  11   37.46    7.58
  11  15  12   12.67    5.53
  11  15  13   74.61    9.75
  11  15  14   41.56    8.08
  11  15  15    7.70    5.47
 -12  11  -8   14.79    7.27
 -12  10  -7   16.71    6.83
 -12  10  -8    8.57    6.21
 -12  10  -9   -0.81    5.84
 -12   9  -6   25.04    6.96
 -12   9  -7    8.08    5.78
 -12   9  -8    5.09    5.72
 -12   9  -9    1.99    6.03
 -12   9 -10   17.08    7.02
 -12   8  -6    5.84    5.84
 -12   8  -7    0.19    5.53
 -12   8  -8    2.55    5.65
 -12   8  -9   59.64    9.44
 -12   8 -10    5.59    6.52
 -12   8 -11    8.45    7.14
 -12   7  -5    4.16    5.78
 -12   7  -6   -0.62    5.53
 -12   7  -7   49.64    8.08
 -12   7  -8   -1.80    5.03
 -12   7  -9    7.14    5.84
 -12   7 -10   24.41    6.83
 -12   7 -11   33.17    7.95
 -12   7 -12    4.35    6.09
 -12   6  -5    3.54    5.47
 -12   6  -6   29.38    7.02
 -12   6  -7   75.48    9.19
 -12   6  -8    1.12    5.40
 -12   6  -9   20.00    7.02
 -12   6 -10    5.22    6.03
 -12   6 -11   55.17    9.07
 -12   6 -12   29.07    8.26
 -12   6 -13   -3.79    6.27
 -12   5  -4    2.73    4.85
 -12   5  -5   45.04    7.52
 -12   5  -6  117.91   10.25
 -12   5  -7    7.83    6.03
 -12   5  -8    5.59    5.84
 -12   5  -9    0.68    5.90
 -12   5 -10   67.09    9.57
 -12   5 -11   71.44    9.82
 -12   5 -12    0.19    5.72
 -12   5 -13   11.12    7.21
 -12   5 -14   26.28    8.14
 -12   4  -4   62.43    7.14
 -12   4  -5   26.96    6.03
 -12   4  -6   22.80    6.03
 -12   4  -7    4.10    5.72
 -12   4  -8   23.67    6.83
 -12   4  -9   16.34    6.52
 -12   4 -10   42.62    8.39
 -12   4 -11   17.02    7.21
 -12   4 -12   10.81    6.59
 -12   4 -13   31.68    7.83
 -12   4 -14    3.35    6.96
 -12   3  -3  211.72   10.87
 -12   3  -4   39.63    6.15
 -12   3  -5   49.70    6.71
 -12   3  -6    7.33    4.78
 -12   3  -7   22.68    6.15
 -12   3  -8    6.77    5.28
 -12   3  -9   36.72    7.52
 -12   3 -10    6.65    6.27
 -12   3 -11  116.11   11.49
 -12   3 -12    4.04    6.59
 -12   3 -13   42.18    8.88
 -12   3 -14   -2.05    6.46
 -12   3 -15   11.31    7.21
 -12   2  -3 1017.84   22.24
 -12   2  -4  117.23    8.82
 -12   2  -5  283.22   13.23
 -12   2  -6   12.74    5.28
 -12   2  -7   -0.87    4.47
 -12   2  -8  105.98    9.82
 -12   2  -9   15.03    5.84
 -12   2 -10   28.58    6.90
 -12   2 -11   13.17    6.59
 -12   2 -12   10.19    6.52
 -12   2 -13   52.87    8.82
 -12   2 -14   -0.87    6.03
 -12   2 -15   -2.86    5.84
 -12   2 -16   13.73    7.70
 -12   1  -3    6.21    4.91
 -12   1  -4  302.17   13.05
 -12   1  -5   58.15    7.52
 -12   1  -6   12.49    5.34
 -12   1  -7   64.05    7.70
 -12   1  -8   99.15    9.32
 -12   1  -9   68.34    8.20
 -12   1 -10   81.20    9.19
 -12   1 -11   13.36    6.46
 -12   1 -12  108.84   10.87
 -12   1 -13   12.61    6.71
 -12   1 -14    9.19    6.03
 -12   1 -15   -3.23    5.40
 -12   1 -16    3.29    6.27
  12   0   2   89.21    6.65
  12   0   3    8.51    3.67
 -12   0  -4    7.52    5.16
 -12   0  -5   87.91    8.39
 -12   0  -6  299.37   13.85
 -12   0  -7    6.40    5.34
 -12   0  -8  332.92   15.41
 -12   0  -9    5.03    5.09
 -12   0 -10   -0.37    4.72
 -12   0 -11  250.17   14.85
 -12   0 -12   11.99    5.90
 -12   0 -13    9.82    5.47
 -12   0 -14   13.29    6.34
 -12   0 -15   20.87    7.27
 -12   0 -16  223.52   16.65
 -12   0 -17    5.34    7.08
  12   1   2   81.20    6.59
  12   1   3   39.57    5.22
  12   1   4   17.71    4.29
 -12  -1  -5    5.47    5.16
  12   1   5    5.90    3.91
 -12  -1  -6   97.29    9.01
 -12  -1  -7    6.52    5.40
 -12  -1  -8  563.34   19.57
 -12  -1  -9  104.37    9.57
 -12  -1 -10   98.90    9.63
 -12  -1 -11   25.28    6.59
 -12  -1 -12    8.14    5.72
 -12  -1 -13    1.43    5.09
 -12  -1 -14    9.57    5.84
 -12  -1 -15    8.70    5.96
 -12  -1 -16    2.80    6.03
 -12  -1 -17   33.92    8.45
  12   2   2  296.21   11.93
  12   2   3  184.38    9.94
  12   2   4  131.64    8.82
  12   2   5   81.13    7.45
  12   2   6  323.98   14.35
 -12  -2  -7    4.47    5.40
 -12  -2  -8  372.06   16.21
 -12  -2  -9   59.39    8.39
 -12  -2 -10  126.36   10.69
 -12  -2 -11  108.65   10.31
 -12  -2 -12   44.60    7.77
 -12  -2 -13   21.74    6.52
 -12  -2 -14   17.77    6.71
 -12  -2 -15    8.51    6.21
 -12  -2 -16  141.15   13.29
 -12  -2 -17   15.16    6.83
 -12  -2 -18    3.23    6.77
  12   3   1  103.68    7.64
  12   3   2 1202.09   24.91
  12   3   3   18.57    4.41
  12   3   4   15.78    4.41
  12   3   5    0.37    3.54
  12   3   6  432.75   16.40
  12   3   7   11.12    4.60
 -12  -3  -8  562.28   19.88
 -12  -3  -9  149.72   11.31
 -12  -3 -10  261.23   14.79
 -12  -3 -11   17.58    6.71
 -12  -3 -12   15.10    6.27
 -12  -3 -13   86.72    9.88
 -12  -3 -14   71.19    9.63
 -12  -3 -15    2.92    5.59
 -12  -3 -16    0.81    5.59
 -12  -3 -17   13.05    6.71
 -12  -3 -18  146.80   14.04
  12   4   1  474.13   15.90
  12   4   2   67.34    6.71
  12   4   3   39.08    5.53
  12   4   4  446.48   16.09
  12   4   5   19.76    4.72
  12   4   6    7.02    4.10
  12   4   7   77.72    8.01
  12   4   8  756.23   23.05
 -12  -4  -9   26.59    7.02
 -12  -4 -10  337.89   16.40
 -12  -4 -11   75.42    8.95
 -12  -4 -12  126.36   11.49
 -12  -4 -13    5.96    5.59
 -12  -4 -14   34.98    7.58
 -12  -4 -15    4.29    5.84
 -12  -4 -16   36.22    7.64
 -12  -4 -17    9.44    6.71
 -12  -4 -18    2.48    6.27
  12   5   1   52.74    6.52
  12   5   2    1.99    3.35
  12   5   3   53.30    6.46
  12   5   4  126.36    9.07
  12   5   5    0.00    3.23
  12   5   6   33.61    5.59
  12   5   7   75.48    8.08
  12   5   8  622.11   21.12
  12   5   9   27.46    6.15
  12   5  10  352.74   16.96
 -12  -5 -11   60.07    8.57
 -12  -5 -12   36.47    7.70
 -12  -5 -13    0.50    5.96
 -12  -5 -14   -4.22    5.47
 -12  -5 -15   15.28    6.52
 -12  -5 -16   15.41    6.77
 -12  -5 -17    5.16    6.03
 -12  -5 -18   40.13    8.76
  12   6   0    4.29    3.60
  12   6   1   -2.61    3.35
  12   6   2   70.51    7.27
  12   6   3    0.99    3.42
  12   6   4   14.72    4.54
  12   6   5   25.72    5.09
  12   6   6    5.22    3.91
  12   6   7    3.91    3.91
  12   6   8   70.14    8.01
  12   6   9    3.48    4.29
  12   6  10  197.24   12.74
  12   6  11    9.26    4.85
 -12  -6 -12    6.83    5.47
  12   6  12    8.01    4.72
 -12  -6 -13   19.32    7.21
 -12  -6 -14   -1.68    5.09
 -12  -6 -15  165.19   13.36
 -12  -6 -16    6.65    5.96
 -12  -6 -17   -1.86    5.72
 -12  -6 -18    7.70    6.46
 -12  -6 -19    5.84    6.59
  12   7   0   78.77    7.95
  12   7   1   18.45    4.72
  12   7   2   -1.12    3.91
  12   7   3   42.62    6.15
  12   7   4   68.46    7.27
  12   7   5    1.62    3.60
  12   7   6   -2.42    3.42
  12   7   7    4.04    3.67
  12   7   8  106.23    9.50
  12   7   9   41.56    6.65
  12   7  10   -2.48    4.10
  12   7  11  127.91   10.75
  12   7  12   25.72    6.03
  12   7  13   97.16   10.06
 -12  -7 -14   51.69    8.39
  12   7  14   60.51    8.51
 -12  -7 -15   52.25    8.82
 -12  -7 -16   -2.86    5.72
 -12  -7 -17   -5.65    5.03
 -12  -7 -18    2.17    5.90
 -12  -7 -19   14.35    7.14
  12   8   0    4.97    4.16
  12   8   1   -2.30    3.35
  12   8   2   57.34    7.21
  12   8   3    9.01    4.72
  12   8   4   33.98    5.78
  12   8   5   11.49    4.29
  12   8   6    2.73    3.79
  12   8   7    8.08    4.16
  12   8   8   11.06    4.29
  12   8   9    2.17    3.67
  12   8  10   62.81    7.83
  12   8  11   27.15    6.15
  12   8  12   -3.29    4.22
  12   8  13    0.06    4.29
  12   8  14    3.79    4.41
  12   8  15   25.28    6.52
  12   8  16    2.11    4.35
 -12  -8 -17   -1.37    6.09
 -12  -8 -18   -1.18    6.15
 -12  -8 -19   41.00    9.07
  12   9   0    2.11    4.35
  12   9   1    0.99    3.85
  12   9   2  117.54    9.75
  12   9   3   58.02    7.45
  12   9   4    5.53    4.47
  12   9   5    9.94    4.22
  12   9   6   36.53    6.21
  12   9   7   10.62    4.60
  12   9   8    6.77    4.10
  12   9   9    6.52    4.04
  12   9  10    3.23    4.10
  12   9  11   10.00    4.47
  12   9  12    0.93    3.79
  12   9  13   -0.06    4.22
  12   9  14   -2.30    4.22
  12   9  15   17.95    5.96
  12   9  16   26.46    6.65
  12   9  17   -5.96    4.47
  12   9  18   27.33    7.33
  12   9  19   -2.67    4.66
  12  10  -1    1.43    4.60
  12  10   0  173.51   12.49
  12  10   1   31.12    6.52
  12  10   2   13.73    5.22
  12  10   3    3.67    4.16
  12  10   4   22.43    5.84
  12  10   5   76.72    8.51
  12  10   6   22.92    5.40
  12  10   7   -2.30    3.73
  12  10   8   -1.43    3.73
  12  10   9   49.20    7.21
  12  10  10   75.42    8.57
  12  10  11    2.48    4.10
  12  10  12    7.21    4.91
  12  10  13    2.73    4.10
  12  10  14   -2.24    4.10
  12  10  15  107.16   10.93
  12  10  16   45.35    8.01
  12  10  17    0.00    4.66
  12  10  18   16.15    6.27
  12  11  -1   83.68   10.00
  12  11   0   34.42    7.21
  12  11   1    8.08    4.66
  12  11   2   63.30    8.39
  12  11   3    1.62    4.04
  12  11   4    1.43    3.98
  12  11   5   56.53    8.20
  12  11   6    5.03    4.35
  12  11   7   74.24    8.57
  12  11   8    4.10    4.10
  12  11   9    4.54    4.10
  12  11  10   10.37    4.72
  12  11  11   19.01    5.84
  12  11  12   17.21    5.40
  12  11  13    5.53    4.78
  12  11  14    3.79    4.91
  12  11  15   14.91    5.72
  12  11  16  125.06   12.36
  12  11  17   18.64    6.27
  12  11  18   27.46    6.83
  12  12   1   14.29    5.78
  12  12   2   11.87    5.40
  12  12   3    2.30    4.54
  12  12   4    2.30    4.54
  12  12   5    3.54    4.54
  12  12   6   -1.93    4.60
  12  12   7   -4.66    4.10
  12  12   8   85.73    9.57
  12  12   9    9.50    4.72
  12  12  10   64.92    8.88
  12  12  11    0.68    4.47
  12  12  12   -1.62    3.85
  12  12  13    2.17    4.54
  12  12  14   -1.12    4.22
  12  12  15  249.80   16.84
  12  12  16   76.47   10.06
  12  12  17    0.12    4.85
  12  13   3   -4.97    4.29
  12  13   4    1.43    4.85
  12  13   5    7.02    4.97
  12  13   6    4.60    4.66
  12  13   7  165.56   13.23
  12  13   8  128.41   11.99
  12  13   9    0.93    3.98
  12  13  10    0.43    4.04
  12  13  11   10.13    5.16
  12  13  12   -0.62    4.41
  12  13  13   42.31    7.64
  12  13  14   18.33    6.21
  12  13  15    0.00    4.72
  12  13  16   28.89    7.21
  12  14   6    6.52    4.97
  12  14   7    7.89    5.28
  12  14   8    6.03    5.34
  12  14   9    4.54    5.03
  12  14  10   15.90    5.90
  12  14  11    1.24    4.47
  12  14  12    2.11    4.85
  12  14  13   32.61    7.27
  12  14  14   -2.92    4.78
 -13  10  -9    4.10    7.02
 -13   9  -8    1.12    5.72
 -13   9  -9   50.88    9.19
 -13   9 -10   55.54    9.88
 -13   8  -7    9.57    6.40
 -13   8  -8   13.29    6.83
 -13   8  -9   27.09    7.83
 -13   8 -10    6.96    7.27
 -13   8 -11   10.06    7.45
 -13   7  -7   77.03    9.50
 -13   7  -8   -3.23    5.65
 -13   7  -9  251.48   16.40
 -13   7 -10   13.23    7.02
 -13   7 -11    3.29    6.46
 -13   7 -12    4.66    6.59
 -13   6  -6  144.50   11.49
 -13   6  -7   97.72   10.44
 -13   6  -8   13.17    6.77
 -13   6  -9   58.27    9.19
 -13   6 -10   60.45    9.50
 -13   6 -11   12.24    6.83
 -13   6 -12    3.48    7.58
 -13   5  -6   21.37    6.59
 -13   5  -7   -4.47    5.53
 -13   5  -8    1.55    5.47
 -13   5  -9   44.42    8.51
 -13   5 -10   47.03    8.88
 -13   5 -11    9.01    6.77
 -13   5 -12    4.78    6.83
 -13   5 -13    0.06    7.45
 -13   4  -5   25.16    5.84
 -13   4  -6   63.99    7.70
 -13   4  -7   27.46    6.71
 -13   4  -8  124.43   10.87
 -13   4  -9    5.09    6.34
 -13   4 -10   11.87    6.77
 -13   4 -11    5.09    6.34
 -13   4 -12   26.59    8.26
 -13   4 -13    8.08    7.33
 -13   4 -14   54.54    9.94
 -13   3  -5   34.17    6.46
 -13   3  -6   60.38    7.64
 -13   3  -7   18.39    5.65
 -13   3  -8   32.43    6.83
 -13   3  -9    9.82    5.65
 -13   3 -10   21.81    6.96
 -13   3 -11    3.73    5.59
 -13   3 -12   -4.16    6.34
 -13   3 -13   -2.17    6.21
 -13   3 -14   32.55    8.76
 -13   2  -5    5.65    5.16
 -13   2  -6   71.01    8.26
 -13   2  -7   24.97    6.03
 -13   2  -8   30.07    6.21
 -13   2  -9   88.77    9.32
 -13   2 -10   22.92    6.46
 -13   2 -11   10.81    5.78
 -13   2 -12   17.71    6.65
 -13   2 -13    2.98    6.34
 -13   2 -14   91.82   11.43
 -13   2 -15   28.70    8.20
 -13   1  -4    7.33    5.47
 -13   1  -5    4.60    5.22
 -13   1  -6   82.07    8.76
 -13   1  -7   70.01    8.51
 -13   1  -8    9.88    5.40
 -13   1  -9   19.26    5.65
 -13   1 -10   11.12    5.53
 -13   1 -11   -1.12    4.54
 -13   1 -12   10.87    5.72
 -13   1 -13    1.49    5.40
 -13   1 -14   -0.93    5.47
 -13   1 -15    0.62    6.27
 -13   1 -16   60.69   10.50
  13   0   4  171.34   10.00
 -13   0  -5   11.49    5.65
 -13   0  -6   29.45    6.77
 -13   0  -7    3.54    5.53
 -13   0  -8   16.77    6.03
 -13   0  -9   63.06    8.32
 -13   0 -10    8.14    5.28
 -13   0 -11   -1.12    4.72
 -13   0 -12   -0.06    4.97
 -13   0 -13    7.89    5.90
 -13   0 -14  103.93   11.37
 -13   0 -15   52.18    8.95
 -13   0 -16    6.34    6.27
  13   1   4  141.64    9.26
  13   1   5    6.52    4.04
 -13  -1  -6  404.05   16.77
 -13  -1  -7  147.42   11.06
 -13  -1  -8  125.61   10.62
 -13  -1  -9    0.56    5.53
 -13  -1 -10   43.98    7.52
 -13  -1 -11   27.71    6.90
 -13  -1 -12   17.71    6.27
 -13  -1 -13   -4.60    4.54
 -13  -1 -14    4.91    5.78
 -13  -1 -15   -2.17    5.72
 -13  -1 -16   93.19   11.87
 -13  -1 -17   18.14    8.08
  13   2   3    3.54    3.29
  13   2   4   49.95    5.96
  13   2   5    0.93    3.79
  13   2   6  448.41   17.02
 -13  -2  -7   -0.50    5.22
  13   2   7    1.74    4.41
 -13  -2  -8  129.40   10.93
 -13  -2  -9  388.46   17.46
 -13  -2 -10   47.40    7.83
 -13  -2 -11   -2.11    5.28
 -13  -2 -12    2.05    5.47
 -13  -2 -13    7.21    6.09
 -13  -2 -14   97.97   10.75
 -13  -2 -15   -4.41    5.03
 -13  -2 -16    6.90    6.71
 -13  -2 -17   52.93    9.94
  13   3   3   10.13    4.16
  13   3   4  223.65   11.74
  13   3   5    7.52    4.10
  13   3   6   -0.25    4.04
  13   3   7  130.89   10.00
  13   3   8  134.44   10.44
 -13  -3  -9   11.31    6.40
 -13  -3 -10    6.34    5.84
 -13  -3 -11   73.99    9.44
 -13  -3 -12   28.51    7.64
 -13  -3 -13   21.25    6.90
 -13  -3 -14   30.63    7.58
 -13  -3 -15   67.40    9.69
 -13  -3 -16  100.33   11.80
 -13  -3 -17   63.18   10.19
  13   4   2   87.78    7.52
  13   4   3  174.26   10.56
  13   4   4   -1.74    3.04
  13   4   5   18.33    4.60
  13   4   6  133.44    9.88
  13   4   7    5.96    4.29
  13   4   8    5.72    4.35
  13   4   9  189.97   12.49
 -13  -4 -10   -3.35    5.78
 -13  -4 -11   34.91    7.77
 -13  -4 -12    4.54    5.78
 -13  -4 -13    7.02    6.40
 -13  -4 -14  221.60   15.16
 -13  -4 -15    6.27    6.03
 -13  -4 -16   10.13    6.65
 -13  -4 -17    2.86    6.27
  13   5   2   56.66    6.59
  13   5   3   58.02    6.65
  13   5   4   -0.62    3.54
  13   5   5    4.66    3.60
  13   5   6   11.99    4.41
  13   5   7    5.47    3.98
  13   5   8  100.52    9.32
  13   5   9    7.02    4.78
  13   5  10   13.67    4.85
  13   5  11  333.29   17.33
 -13  -5 -12    7.52    6.27
 -13  -5 -13    8.32    6.34
 -13  -5 -14   48.46    8.82
 -13  -5 -15   20.50    6.90
 -13  -5 -16   12.05    6.71
 -13  -5 -17    3.17    6.34
 -13  -5 -18    2.11    6.52
  13   6   2   -0.25    4.04
  13   6   3   19.94    4.85
  13   6   4    7.58    4.16
  13   6   5  132.32    9.82
  13   6   6   79.77    8.01
  13   6   7   23.86    5.16
  13   6   8   -0.56    3.48
  13   6   9   43.74    6.77
  13   6  10    3.85    4.78
  13   6  11    0.62    4.66
  13   6  12    1.18    4.10
 -13  -6 -13   67.09    9.26
  13   6  13   58.46    8.45
 -13  -6 -14  206.00   14.72
 -13  -6 -15    3.23    5.96
 -13  -6 -16   64.61    9.75
 -13  -6 -17   47.84    9.07
 -13  -6 -18   -7.52    6.03
  13   7   2    0.56    4.10
  13   7   3  102.81    9.07
  13   7   4    4.85    3.79
  13   7   5   -0.93    3.60
  13   7   6   50.01    6.90
  13   7   7   20.07    4.97
  13   7   8   34.60    6.34
  13   7   9    1.49    3.85
  13   7  10   19.38    5.72
  13   7  11   58.77    8.08
  13   7  12   33.48    6.90
  13   7  13   26.90    6.40
  13   7  14   22.68    6.46
 -13  -7 -15   11.43    6.03
  13   7  15    6.27    5.34
 -13  -7 -16  119.03   12.24
 -13  -7 -17   21.99    7.21
 -13  -7 -18   15.47    7.45
  13   8   1    9.88    4.54
  13   8   2    4.78    4.10
  13   8   3  102.07    9.57
  13   8   4    6.40    4.16
  13   8   5   10.81    4.41
  13   8   6   -0.06    3.60
  13   8   7   24.23    5.40
  13   8   8  178.67   12.36
  13   8   9   14.35    5.03
  13   8  10   52.99    7.64
  13   8  11   -3.04    3.98
  13   8  12   36.96    7.02
  13   8  13   25.22    6.34
  13   8  14  181.46   13.73
  13   8  15   -0.56    4.35
  13   8  16   12.74    5.84
  13   8  17   17.21    6.21
 -13  -8 -18   13.05    6.96
  13   9   1   53.43    7.64
  13   9   2   28.70    5.90
  13   9   3  163.39   11.74
  13   9   4    4.91    4.97
  13   9   5   36.47    6.34
  13   9   6  118.22   10.13
  13   9   7   -0.19    3.91
  13   9   8    2.80    4.10
  13   9   9    8.08    4.10
  13   9  10   -0.25    3.79
  13   9  11   40.63    7.14
  13   9  12    3.35    4.22
  13   9  13    0.87    4.66
  13   9  14   11.43    5.34
  13   9  15    2.30    4.60
  13   9  16    5.22    4.54
  13   9  17    1.68    4.72
  13   9  18   -3.91    4.60
  13  10   1    5.47    4.54
  13  10   2    1.93    4.60
  13  10   3  211.53   13.42
  13  10   4   13.48    5.28
  13  10   5   38.45    7.14
  13  10   6    5.16    4.29
  13  10   7    3.04    3.91
  13  10   8    2.30    4.22
  13  10   9    7.08    4.22
  13  10  10   -1.12    3.67
  13  10  11    1.80    4.04
  13  10  12   -1.06    4.04
  13  10  13   89.46   10.19
  13  10  14   10.87    5.47
  13  10  15   -2.17    4.41
  13  10  16   30.07    7.33
  13  10  17    2.98    5.03
  13  11   1    9.38    5.59
  13  11   2    4.97    5.09
  13  11   3   80.64    9.38
  13  11   4   43.05    7.21
  13  11   5   32.30    6.96
  13  11   6   28.45    6.52
  13  11   7    8.76    4.78
  13  11   8   61.81    8.26
  13  11   9   -0.50    4.22
  13  11  10   -1.24    4.22
  13  11  11    1.30    4.22
  13  11  12    0.87    3.91
  13  11  13    2.17    4.47
  13  11  14   93.43   10.93
  13  11  15   23.67    6.34
  13  11  16   69.39    9.57
  13  12   2    1.24    4.91
  13  12   3   11.56    5.47
  13  12   4   44.85    7.45
  13  12   5   47.09    7.70
  13  12   6   17.39    6.03
  13  12   7   44.48    7.77
  13  12   8  108.16   11.00
  13  12   9    4.10    4.41
  13  12  10    4.04    4.60
  13  12  11    2.73    4.41
  13  12  12    0.75    4.10
  13  12  13  112.82   11.37
  13  12  14   15.41    5.90
  13  12  15    0.56    4.66
  13  12  16    2.61    5.34
  13  13   6   24.41    6.65
  13  13   7    9.88    5.59
  13  13   8   22.18    6.59
  13  13   9    2.98    4.91
  13  13  10   -1.49    4.60
  13  13  11   21.68    5.96
  13  13  12    1.99    4.60
  13  13  13   27.46    6.65
  13  13  14    7.08    5.16
 -14   8  -9    9.38    7.33
 -14   8 -10   69.45   10.69
 -14   7  -9   25.22    8.01
 -14   7 -10    4.60    7.39
 -14   7 -11   33.17    9.38
 -14   6  -8    8.39    7.08
 -14   6  -9   25.10    7.70
 -14   6 -10   -6.34    6.65
 -14   6 -11   15.90    8.45
 -14   6 -12   68.52   11.24
 -14   5  -7   33.05    7.02
 -14   5  -8    3.60    5.22
 -14   5  -9    2.92    5.59
 -14   5 -10   39.63    9.01
 -14   5 -11   -1.43    6.96
 -14   5 -12   -2.30    6.59
 -14   5 -13   -5.90    6.59
 -14   4  -7   15.47    5.65
 -14   4  -8   17.27    6.15
 -14   4  -9    4.60    5.34
 -14   4 -10    0.87    5.53
 -14   4 -11    0.68    5.78
 -14   4 -12   22.18    7.83
 -14   4 -13   64.61   10.69
 -14   3  -6    0.75    5.34
 -14   3  -7   12.98    5.59
 -14   3  -8   -1.12    4.66
 -14   3  -9    0.75    4.85
 -14   3 -10    9.63    5.59
 -14   3 -11    7.52    6.03
 -14   3 -12   10.06    6.59
 -14   3 -13    4.10    6.34
 -14   3 -14   -1.80    6.52
 -14   2  -6   15.84    6.09
 -14   2  -7   12.11    5.90
 -14   2  -8   12.30    5.78
 -14   2  -9   27.65    6.52
 -14   2 -10   13.17    5.84
 -14   2 -11    2.36    5.16
 -14   2 -12   40.26    7.95
 -14   2 -13   14.60    6.52
 -14   2 -14   16.90    7.14
 -14   1  -6   15.03    6.03
 -14   1  -7    6.09    5.65
 -14   1  -8    7.52    5.65
 -14   1  -9   39.82    7.39
 -14   1 -10  137.48   11.68
 -14   1 -11    7.14    5.47
 -14   1 -12    7.02    5.72
 -14   1 -13    4.66    5.78
 -14   1 -14   32.55    8.39
 -14   1 -15   18.95    7.77
 -14   0  -6    3.04    5.53
 -14   0  -7   -4.22    5.40
 -14   0  -8    5.53    6.09
 -14   0  -9   92.69    9.69
 -14   0 -10    2.61    5.47
 -14   0 -11   29.88    7.08
 -14   0 -12  115.86   11.62
 -14   0 -13   64.30    9.26
 -14   0 -14    1.49    5.96
 -14   0 -15    8.76    6.59
  14   1   5  168.23   10.75
  14   1   6   12.18    4.60
 -14  -1  -7   -8.14    5.28
 -14  -1  -8   39.70    7.64
 -14  -1  -9  326.52   16.77
 -14  -1 -10  318.76   16.90
 -14  -1 -11    3.98    5.53
 -14  -1 -12    6.83    5.84
 -14  -1 -13    1.99    5.53
 -14  -1 -14    0.19    5.40
 -14  -1 -15   68.27   10.37
 -14  -1 -16   -3.67    5.72
  14   2   5   13.36    4.66
  14   2   6    4.66    4.29
  14   2   7   51.19    7.02
 -14  -2  -8   17.33    6.77
 -14  -2  -9   41.06    8.32
 -14  -2 -10    1.30    5.72
 -14  -2 -11    4.78    6.09
 -14  -2 -12  149.47   12.86
 -14  -2 -13   41.75    7.83
 -14  -2 -14    1.30    5.72
 -14  -2 -15    1.86    6.09
 -14  -2 -16   24.91    8.01
  14   3   4   23.30    4.91
  14   3   5   58.64    6.90
  14   3   6    2.05    3.85
  14   3   7   27.27    5.96
  14   3   8    0.75    4.22
  14   3   9  443.13   19.26
 -14  -3 -10  430.46   19.44
 -14  -3 -11   55.85    8.88
 -14  -3 -12   75.73    9.94
 -14  -3 -13   27.02    7.64
 -14  -3 -14   66.10    9.88
 -14  -3 -15    7.77    5.96
 -14  -3 -16    1.55    6.40
  14   4   4   47.28    6.27
  14   4   5   52.00    6.59
  14   4   6    9.44    4.41
  14   4   7   38.21    6.40
  14   4   8   23.17    5.90
  14   4   9   10.50    5.28
  14   4  10   92.44    9.82
 -14  -4 -11  183.26   13.98
 -14  -4 -12  236.38   15.53
 -14  -4 -13   17.33    7.14
 -14  -4 -14   -1.49    5.96
 -14  -4 -15   -0.50    5.90
 -14  -4 -16    4.97    6.59
 -14  -4 -17   37.21    8.51
  14   5   4    0.99    3.73
  14   5   5    2.67    3.85
  14   5   6    2.05    3.60
  14   5   7    8.57    4.54
  14   5   8   -0.06    3.79
  14   5   9  497.11   20.31
  14   5  10  192.40   13.17
  14   5  11    3.42    4.60
  14   5  12   16.59    5.65
 -14  -5 -13   19.01    6.96
 -14  -5 -14   44.23    8.57
 -14  -5 -15    4.16    6.71
 -14  -5 -16  160.34   14.23
 -14  -5 -17   15.16    7.52
  14   6   3   53.24    6.83
  14   6   4    5.78    4.04
  14   6   5   39.51    6.34
  14   6   6   21.25    5.22
  14   6   7    3.54    3.79
  14   6   8   82.62    8.76
  14   6   9    7.58    4.85
  14   6  10   53.92    7.95
  14   6  11   -0.12    4.22
  14   6  12  153.45   12.49
  14   6  13    7.70    4.85
 -14  -6 -14   11.18    6.27
  14   6  14    0.93    4.60
 -14  -6 -15   32.30    8.20
 -14  -6 -16  217.00   16.21
 -14  -6 -17    0.62    6.52
  14   7   3    5.09    4.66
  14   7   4   42.06    6.46
  14   7   5   -0.81    3.42
  14   7   6    3.29    4.35
  14   7   7    1.74    3.98
  14   7   8    1.74    3.79
  14   7   9  108.22   10.19
  14   7  10    5.72    4.35
  14   7  11   15.28    5.59
  14   7  12   19.13    6.09
  14   7  13   23.36    6.65
  14   7  14   21.12    6.34
  14   7  15   93.43   10.75
  14   7  16   78.15   10.19
 -14  -7 -17   62.12   10.50
  14   8   3   11.62    5.22
  14   8   4    2.05    4.04
  14   8   5   27.65    5.59
  14   8   6    0.75    3.60
  14   8   7    1.62    3.98
  14   8   8    1.99    3.85
  14   8   9    8.20    4.78
  14   8  10    6.40    4.66
  14   8  11   20.07    5.72
  14   8  12   20.87    6.09
  14   8  13   12.36    5.53
  14   8  14   11.37    5.53
  14   8  15   18.76    6.21
  14   8  16   17.08    6.34
  14   8  17   52.00    9.01
  14   9   3   56.53    7.70
  14   9   4   16.40    5.72
  14   9   5    5.78    4.47
  14   9   6    1.18    3.79
  14   9   7    0.00    3.91
  14   9   8   -0.37    3.98
  14   9   9   23.54    5.90
  14   9  10    1.12    4.35
  14   9  11   -0.75    4.47
  14   9  12   38.14    7.52
  14   9  13    2.73    4.47
  14   9  14   -0.19    4.60
  14   9  15   -0.43    4.66
  14   9  16   30.69    7.52
  14  10   3    3.35    4.60
  14  10   4    1.86    4.60
  14  10   5    1.80    5.03
  14  10   6    3.67    4.54
  14  10   7   -3.60    3.98
  14  10   8   11.99    4.97
  14  10   9   -0.62    4.29
  14  10  10    4.54    4.47
  14  10  11   30.69    6.52
  14  10  12   29.26    6.52
  14  10  13    4.10    5.03
  14  10  14   26.28    6.40
  14  10  15   25.04    6.59
  14  10  16    1.99    5.16
  14  11   2   44.54    7.64
  14  11   3   14.54    5.59
  14  11   4    2.55    4.66
  14  11   5    5.78    4.97
  14  11   6   -0.43    5.28
  14  11   7   -1.68    4.10
  14  11   8   -0.25    4.35
  14  11   9   20.00    5.78
  14  11  10    2.24    4.66
  14  11  11    3.73    4.35
  14  11  12   21.25    6.27
  14  11  13    0.93    4.29
  14  11  14    0.19    4.91
  14  11  15    2.55    4.91
  14  12   5   -1.93    4.54
  14  12   6   13.11    5.96
  14  12   7   49.33    8.39
  14  12   8   46.41    8.08
  14  12   9   14.16    5.65
  14  12  10   -1.80    4.16
  14  12  11   32.55    7.14
  14  12  12   -0.81    4.60
  14  12  13    1.37    5.09
 -15   6 -10   18.57    7.52
 -15   6 -11   64.67   10.50
 -15   5  -9   10.37    6.21
 -15   5 -10   10.25    6.40
 -15   5 -11   23.36    7.64
 -15   5 -12   -1.99    6.65
 -15   4  -9    1.37    5.09
 -15   4 -10    6.96    5.28
 -15   4 -11    7.64    5.96
 -15   4 -12   -3.11    5.65
 -15   4 -13   14.10    7.52
 -15   3  -8   65.73    8.70
 -15   3  -9   -3.11    4.85
 -15   3 -10   -2.30    5.16
 -15   3 -11   70.08    9.69
 -15   3 -12    3.11    5.53
 -15   3 -13    8.20    6.21
 -15   2  -8    2.55    5.34
 -15   2  -9    3.42    5.34
 -15   2 -10  105.24   10.62
 -15   2 -11   48.08    8.45
 -15   2 -12   -3.79    5.03
 -15   2 -13    4.47    6.21
 -15   2 -14    3.42    5.78
 -15   1  -7   65.42    8.82
 -15   1  -8   55.41    8.51
 -15   1  -9   25.41    7.08
 -15   1 -10   -1.43    5.09
 -15   1 -11    1.43    5.65
 -15   1 -12    8.32    5.96
 -15   1 -13   27.58    7.70
 -15   1 -14    2.24    6.27
 -15   0  -7   46.72    8.14
 -15   0  -8   -1.24    5.84
 -15   0  -9   10.31    6.52
 -15   0 -10    1.43    5.78
 -15   0 -11   10.37    6.09
 -15   0 -12   14.41    6.34
 -15   0 -13   22.92    7.27
 -15   0 -14   11.99    6.77
 -15   0 -15   27.40    8.14
  15   1   7  251.04   14.10
 -15  -1  -8  255.76   15.03
 -15  -1  -9   35.41    7.77
 -15  -1 -10   26.84    7.33
 -15  -1 -11    6.77    6.34
 -15  -1 -12   -2.42    5.47
 -15  -1 -13   10.81    6.71
 -15  -1 -14    3.79    6.03
 -15  -1 -15   45.54    9.19
  15   2   6    1.24    4.16
  15   2   7   29.32    6.34
  15   2   8   26.15    5.96
 -15  -2  -9    5.90    6.65
 -15  -2 -10   35.41    8.08
 -15  -2 -11    7.64    6.59
 -15  -2 -12    4.66    6.90
 -15  -2 -13    5.84    6.90
 -15  -2 -14   -3.04    6.21
 -15  -2 -15   23.36    7.89
  15   3   6   17.46    5.09
  15   3   7  199.11   12.74
  15   3   8  160.22   11.80
  15   3   9   38.89    7.02
  15   3  10    2.30    4.60
 -15  -3 -11   31.81    7.95
 -15  -3 -12   74.24   10.13
 -15  -3 -13   -3.04    6.15
 -15  -3 -14    7.14    7.08
 -15  -3 -15   33.73    8.45
 -15  -3 -16   46.90    9.44
  15   4   6   -1.49    3.79
  15   4   7   52.18    7.14
  15   4   8   13.23    5.34
  15   4   9  123.81   11.06
  15   4  10    0.37    4.97
  15   4  11   26.59    6.65
 -15  -4 -12    1.12    6.65
 -15  -4 -13    1.18    6.59
 -15  -4 -14   14.23    7.39
 -15  -4 -15   23.54    7.89
 -15  -4 -16   -3.98    5.96
  15   5   5    1.68    3.85
  15   5   6    3.60    3.67
  15   5   7  179.91   12.36
  15   5   8    8.26    4.78
  15   5   9    7.27    4.66
  15   5  10   30.19    6.90
  15   5  11    4.85    4.85
  15   5  12   67.09    9.01
  15   5  13   30.69    6.83
 -15  -5 -14    0.50    6.21
 -15  -5 -15   24.04    8.08
 -15  -5 -16   -2.11    6.15
  15   6   5   65.04    7.77
  15   6   6    1.86    3.85
  15   6   7    1.30    3.67
  15   6   8    2.61    4.10
  15   6   9    2.17    4.04
  15   6  10    1.62    4.78
  15   6  11    0.50    4.60
  15   6  12   41.13    7.58
  15   6  13    9.13    5.47
  15   6  14   -0.62    4.85
  15   6  15   31.12    7.45
 -15  -6 -16   -1.43    6.52
  15   7   5    1.06    3.73
  15   7   6    7.77    4.60
  15   7   7   96.23    9.38
  15   7   8   35.85    6.59
  15   7   9   28.08    6.03
  15   7  10   15.47    5.53
  15   7  11    8.01    5.28
  15   7  12    0.62    4.85
  15   7  13   -0.43    5.09
  15   7  14    1.68    4.85
  15   7  15   19.32    6.21
  15   7  16    6.46    5.47
  15   8   5   71.13    8.39
  15   8   6    0.43    3.79
  15   8   7    2.36    4.22
  15   8   8    3.60    4.10
  15   8   9   56.53    7.89
  15   8  10   -0.43    3.98
  15   8  11   58.40    8.45
  15   8  12    3.73    4.60
  15   8  13   61.63    8.88
  15   8  14    2.24    5.03
  15   8  15   14.54    6.27
  15   9   4    0.50    4.91
  15   9   5   24.66    6.46
  15   9   6   -0.37    3.98
  15   9   7   74.98    8.88
  15   9   8    0.93    4.29
  15   9   9   -0.06    4.10
  15   9  10   45.16    7.52
  15   9  11    2.92    4.66
  15   9  12   18.57    6.40
  15   9  13    5.40    4.72
  15   9  14    1.37    4.97
  15   9  15   78.09   10.44
  15  10   4  125.18   11.49
  15  10   5   72.93    9.38
  15  10   6   -0.62    4.72
  15  10   7   23.86    6.21
  15  10   8    8.39    4.78
  15  10   9    6.83    5.03
  15  10  10  101.63   10.81
  15  10  11    9.69    5.22
  15  10  12    5.78    5.22
  15  10  13   -0.99    4.47
  15  10  14   20.44    6.77
  15  11   5   13.61    5.90
  15  11   6   16.59    6.65
  15  11   7   46.65    8.08
  15  11   8   31.50    6.96
  15  11   9   15.66    5.59
  15  11  10   -0.75    4.66
  15  11  11   12.92    6.03
  15  11  12    1.55    4.97
 -16   5 -11   32.12    7.95
 -16   4 -11    7.27    6.27
 -16   4 -12    4.60    6.59
 -16   3 -10    6.52    5.72
 -16   3 -11   -1.12    5.47
 -16   3 -12   13.29    7.02
 -16   2  -9    3.98    5.78
 -16   2 -10   88.96   10.56
 -16   2 -11    0.50    5.84
 -16   2 -12    0.68    6.03
 -16   2 -13    6.96    6.52
 -16   1  -9   14.66    7.08
 -16   1 -10   37.77    8.14
 -16   1 -11    6.09    6.27
 -16   1 -12    5.47    6.09
 -16   1 -13   25.97    7.83
 -16   0  -9    8.08    6.40
 -16   0 -10    2.30    6.59
 -16   0 -11  156.86   13.48
 -16   0 -12    4.54    6.34
 -16   0 -13   12.18    7.21
 -16   0 -14    8.88    6.90
 -16  -1  -9   -0.93    6.15
 -16  -1 -10   62.25    9.57
 -16  -1 -11  273.47   17.02
 -16  -1 -12   35.10    9.07
 -16  -1 -13   69.52   10.87
 -16  -1 -14   40.07    8.70
  16   2   8    7.95    5.03
  16   2   9   59.39    8.20
 -16  -2 -10    5.78    6.34
 -16  -2 -11   23.86    8.08
 -16  -2 -12   22.43    7.89
 -16  -2 -13  193.20   15.41
 -16  -2 -14  162.14   14.79
  16   3   8    0.87    4.66
  16   3   9   63.80    8.57
  16   3  10   70.45    8.95
  16   3  11  164.19   13.11
 -16  -3 -12   -0.99    6.09
 -16  -3 -13   36.96    8.76
 -16  -3 -14   68.77   10.81
 -16  -3 -15   12.36    8.08
  16   4   7   18.70    5.34
  16   4   8    0.62    4.22
  16   4   9    1.99    4.91
  16   4  10   11.87    5.90
  16   4  11  116.92   11.62
  16   4  12    3.98    4.72
 -16  -4 -13  108.22   12.18
 -16  -4 -14   23.48    8.32
 -16  -4 -15    2.67    7.39
  16   5   7    0.56    3.98
  16   5   8    4.16    4.47
  16   5   9    4.29    4.66
  16   5  10  142.76   12.05
  16   5  11    3.91    5.84
  16   5  12    6.03    5.34
  16   5  13  106.11   11.43
  16   5  14   67.84    9.82
 -16  -5 -15   -2.30    6.46
  16   6   7   11.49    4.97
  16   6   8   13.36    5.16
  16   6   9   -2.67    4.16
  16   6  10   39.82    7.52
  16   6  11   72.68    9.44
  16   6  12    9.19    5.65
  16   6  13   33.30    7.33
  16   6  14   20.25    6.71
  16   7   7    3.67    4.60
  16   7   8    5.90    4.54
  16   7   9    3.29    4.66
  16   7  10  255.45   16.21
  16   7  11   95.86   10.44
  16   7  12    6.77    5.22
  16   7  13  148.23   13.23
  16   7  14    5.47    5.90
  16   8   6   27.83    6.15
  16   8   7    9.01    5.22
  16   8   8    6.96    5.16
  16   8   9   -1.30    4.35
  16   8  10   36.09    7.39
  16   8  11   44.67    7.89
  16   8  12   27.58    7.02
  16   8  13   70.45   10.13
  16   9   6   -4.85    4.54
  16   9   7    3.60    4.85
  16   9   8   -1.55    4.47
  16   9   9    3.23    4.91
  16   9  10    2.36    5.03
  16   9  11   10.56    5.28
  16   9  12   15.34    6.03
  16  10   6   -8.20    5.78
  16  10   7   28.08    6.83
  16  10   8   -1.49    4.78
  16  10   9    6.03    5.28
  16  10  10   16.03    6.15
  16  10  11   -1.74    4.60
 -17   3 -12   19.51    7.70
 -17   2 -11   16.59    7.02
 -17   2 -12    1.12    6.65
 -17   1 -11    9.94    7.27
 -17   1 -12   26.90    8.32
 -17   0 -10   50.57    9.38
 -17   0 -11   70.45   10.37
 -17   0 -12   17.64    8.32
 -17   0 -13   23.86    8.26
 -17  -1 -10   -0.81    6.59
 -17  -1 -11   16.65    7.58
 -17  -1 -12   17.33    8.08
 -17  -1 -13   15.22    7.70
  17   2  10    8.64    5.53
  17   2  11    1.80    5.22
 -17  -2 -12    5.03    7.45
 -17  -2 -13    4.16    7.08
  17   3  10   -0.43    5.03
  17   3  11    7.89    5.90
  17   3  12    4.16    5.47
 -17  -3 -13   19.26    8.88
  17   4   9  177.36   13.17
  17   4  10   -5.53    4.85
  17   4  11   22.12    7.08
  17   4  12    3.85    6.03
  17   4  13    0.25    4.91
  17   5   9   22.49    5.96
  17   5  10    8.20    5.65
  17   5  11    5.09    5.16
  17   5  12    4.35    5.84
  17   5  13    4.66    5.72
  17   6   9   41.87    7.39
  17   6  10   17.77    6.15
  17   6  11   24.10    6.77
  17   6  12    0.50    4.85
  17   6  13   17.02    6.77
  17   7   8   38.95    7.14
  17   7   9  125.30   11.56
  17   7  10    8.14    5.34
  17   7  11   44.48    8.26
  17   7  12    0.87    5.22
  17   8   8   24.85    6.59
  17   8   9    8.57    5.16
  17   8  10    0.93    4.85
  17   8  11    5.78    5.16
  17   9   8   -7.02    4.35
  17   9   9    6.52    5.65
 -18   0 -12   29.01    8.95
 -18  -1 -12   -1.12    7.58
  18   3  12    6.09    6.59
  18   4  11   11.18    6.77
  18   4  12   25.59    7.83
  18   5  11   -9.75    4.85
  18   6  11    4.54    5.96
   0   0  -1   95.98    2.24
   0   0  -2  248.99    4.91
   0   0  -3 2917.52   25.35
   0   0  -4 2727.85   25.84
   0   0  -5 1108.97   15.97
   0   0  -6  488.48   11.43
   0   0  -7  601.11   13.85
   0   0  -8   22.92    4.60
   0   0  -9   56.41    5.90
   0   0 -10   31.37    5.65
   0   0 -11   63.18    7.21
   0   0 -12    3.54    5.09
   0   0 -13    4.66    5.09
   0   0 -14   36.59    6.90
   0   0 -15   39.63    7.39
   0   1 -13   14.79    5.84
   0   1 -12   14.60    5.40
   0   1 -11  377.22   14.47
   0   1 -10  621.98   16.90
   0   1  -9   39.08    5.47
   0   1  -8  948.01   18.39
   0   1  -7  297.70    9.75
   0   1  -6 1485.44   20.63
   0   1  -5  245.26    7.58
   0   1  -4 1287.14   16.03
   0   1  -3  315.84    6.52
   0   1  -2 1148.61   12.30
   0   1  -1 2546.33   25.66
   0  -1   0 2645.54   36.53
   0  -1  -1  120.89    2.80
   0  -1  -2 3263.05   27.21
   0  -1  -3 2767.30   24.48
   0  -1  -4    9.19    3.29
   0  -1  -5  143.75    6.09
   0  -1  -6 2625.66   28.89
   0  -1  -7   95.30    6.34
   0  -1  -8   -3.48    3.67
   0  -1  -9  132.20    8.20
   0  -1 -10  226.88   10.62
   0  -1 -11  197.80   10.69
   0  -1 -12   86.17    8.45
   0  -1 -13   18.26    5.65
   0  -1 -14   36.28    6.65
   0  -1 -15    4.66    5.65
   0  -1 -16  124.99   11.06
   0   2 -12   -3.04    4.60
   0   2 -11   17.77    5.16
   0   2 -10  370.07   13.42
   0   2  -9  260.36   10.69
   0   2  -8  303.72   10.56
   0   2  -7   26.22    4.10
   0   2  -6  510.28   11.68
   0   2  -5    0.62    2.80
   0   2  -4  402.06    8.70
   0   2  -3   10.19    2.24
   0   2  -2   93.74    3.42
   0  -2   1  205.88    4.47
   0  -2   0 6078.25   52.62
   0  -2  -1 1733.44   16.52
   0  -2  -2   29.76    2.80
   0  -2  -3  689.76   10.75
   0  -2  -4 1503.89   18.39
   0  -2  -5   65.42    4.72
   0  -2  -6  148.04    6.90
   0  -2  -7  171.52    8.08
   0  -2  -8  168.54    8.45
   0  -2  -9   10.62    4.78
   0  -2 -10   35.91    6.15
   0  -2 -11   91.82    8.14
   0  -2 -12   30.07    6.21
   0  -2 -13   22.80    5.84
   0  -2 -14  158.17   11.24
   0  -2 -15   -0.75    4.91
   0  -2 -16    1.80    5.22
   0  -2 -17   -3.29    5.22
   0  -2 -18  137.29   12.49
   0   3 -11  455.80   15.34
   0   3 -10  122.32    8.39
   0   3  -9   -1.62    3.79
   0   3  -8 1017.96   19.57
   0   3  -7  233.52    8.82
   0   3  -6   41.56    4.10
   0   3  -5   70.76    4.66
   0   3  -4  283.47    7.39
   0   3  -3  188.36    5.65
   0   3  -2  391.44    7.14
   0  -3   1  254.58    5.65
   0  -3   0 1865.70   17.64
   0  -3  -1   51.13    3.54
   0  -3  -2  819.23   11.18
   0  -3  -3  157.73    5.84
   0  -3  -4  209.17    7.39
   0  -3  -5 1192.28   17.95
   0  -3  -6  130.77    6.65
   0  -3  -7  215.07    8.95
   0  -3  -8   32.30    5.03
   0  -3  -9   19.20    4.85
   0  -3 -10    3.29    4.35
   0  -3 -11    0.62    4.22
   0  -3 -12  102.88    8.64
   0  -3 -13  272.54   13.92
   0  -3 -14   38.58    7.02
   0  -3 -15    3.91    5.22
   0  -3 -16   61.19    8.51
   0  -3 -17    1.24    5.53
   0  -3 -18   17.95    7.27
   0  -3 -19   30.81    9.13
   0   4  -9  278.87   11.06
   0   4  -8  409.95   12.30
   0   4  -7    0.43    3.11
   0   4  -6   19.88    3.60
   0   4  -5   19.94    3.11
   0   4  -4   19.26    3.04
   0   4  -3  619.99   10.56
   0   4  -2  113.31    4.29
   0  -4   1  622.42    9.32
   0  -4   0 2878.38   24.66
   0  -4  -1 1247.13   14.29
   0  -4  -2  126.67    5.59
   0  -4  -3  172.70    6.52
   0  -4  -4  597.88   11.93
   0  -4  -5  279.43    9.07
   0  -4  -6  215.63    8.45
   0  -4  -7    2.55    4.16
   0  -4  -8  356.22   12.11
   0  -4  -9    6.83    4.35
   0  -4 -10    8.51    4.78
   0  -4 -11  169.41   10.31
   0  -4 -12   31.00    6.40
   0  -4 -13   27.15    6.46
   0  -4 -14  186.00   12.11
   0  -4 -15   97.53    9.63
   0  -4 -16   38.64    7.52
   0  -4 -17    5.72    6.21
   0  -4 -18   59.33   10.31
   0  -4 -19   91.26   11.99
   0  -4 -20   11.18    8.08
   0   5  -7   12.49    3.60
   0   5  -6   13.92    3.23
   0   5  -5    2.86    2.48
   0   5  -4    9.07    2.61
   0   5  -3   59.58    3.85
   0  -5   2    0.50    3.29
   0  -5   1   -1.74    3.11
   0  -5   0  221.60    6.34
   0  -5  -1   14.72    3.29
   0  -5  -2  132.45    5.59
   0  -5  -3   55.04    4.91
   0  -5  -4  816.74   14.23
   0  -5  -6  813.20   16.21
   0  -5  -7    1.68    4.60
   0  -5  -8    3.29    4.72
   0  -5  -9  183.51    9.75
   0  -5 -10   21.31    5.47
   0  -5 -11   15.78    5.59
   0  -5 -12  215.32   11.74
   0  -5 -13   30.32    6.90
   0  -5 -14  318.14   15.59
   0  -5 -15   -4.16    5.22
   0  -5 -16   66.16    9.13
   0  -5 -17   21.99    7.95
   0  -5 -18    1.80    7.21
   0  -5 -19    6.83    7.14
   0  -5 -20   12.61    7.95
   0   6  -6   52.93    4.66
   0   6  -5   34.17    3.85
   0   6  -4   85.73    4.85
   0   6  -3  185.75    6.34
   0  -6   2  174.63    6.34
   0  -6   1  356.03    8.39
   0  -6   0 1748.78   19.57
   0  -6  -1   11.37    3.98
   0  -6  -2   21.56    4.10
   0  -6  -3  878.43   14.47
   0  -6  -4  268.19    9.13
   0  -6  -5  302.60   10.00
   0  -6  -6 2373.13   29.88
   0  -6  -7    8.82    4.54
   0  -6  -8  318.07   11.80
   0  -6  -9   58.21    6.90
   0  -6 -10    4.41    4.66
   0  -6 -11    6.21    5.40
   0  -6 -12  165.25   11.00
   0  -6 -13    7.89    5.90
   0  -6 -14   36.84    7.52
   0  -6 -15    5.22    6.65
   0  -6 -16  180.10   13.48
   0  -6 -17    0.75    6.46
   0  -6 -18   83.87   11.06
   0  -6 -19    5.84    7.39
   0  -6 -20    1.18    7.45
   0   7  -4   20.50    3.17
   0   7  -3    1.37    2.17
   0  -7   2   52.12    4.54
   0  -7   1 2133.45   22.74
   0  -7   0   49.70    4.72
   0  -7  -1   57.40    5.03
   0  -7  -2   37.52    4.97
   0  -7  -3    6.96    4.47
   0  -7  -4    9.44    4.85
   0  -7  -5   17.89    5.34
   0  -7  -6  263.03   10.06
   0  -7  -7  138.85    8.14
   0  -7  -8   13.92    4.60
   0  -7  -9   76.66    7.14
   0  -7 -10   12.11    5.03
   0  -7 -11   60.38    7.33
   0  -7 -12    2.11    5.40
   0  -7 -13   -1.62    5.72
   0  -7 -14    0.56    5.47
   0  -7 -15  383.86   17.95
   0  -7 -16   16.65    6.65
   0  -7 -17   10.06    7.08
   0  -7 -18  233.46   16.09
   0  -7 -19  101.51   12.36
   0  -7 -20    2.42    7.58
   0   8  -3    3.35    2.36
   0  -8   2   24.04    4.10
   0  -8   1  261.85    8.01
   0  -8   0 1081.51   16.59
   0  -8  -1   48.83    4.85
   0  -8  -2  147.17    7.14
   0  -8  -3   -0.75    4.41
   0  -8  -4  433.25   11.87
   0  -8  -5   87.84    7.21
   0  -8  -6  404.43   12.80
   0  -8  -7  730.64   17.39
   0  -8  -8  119.03    8.45
   0  -8  -9    5.65    4.78
   0  -8 -10   66.35    7.21
   0  -8 -11   79.27    8.14
   0  -8 -12  104.86    9.32
   0  -8 -13   43.42    7.83
   0  -8 -14  218.43   13.48
   0  -8 -15   37.03    8.08
   0  -8 -16   15.72    7.08
   0  -8 -17   36.84    8.39
   0  -8 -18  219.17   15.84
   0  -8 -19   54.42    9.82
   0  -8 -20   35.29    9.19
   0  -9   1    5.72    3.67
   0  -9   0  130.46    6.46
   0  -9  -1   71.01    5.53
   0  -9  -2   34.98    4.85
   0  -9  -3   37.77    5.28
   0  -9  -4   29.14    5.40
   0  -9  -5  271.05   10.69
   0  -9  -6  131.33    8.51
   0  -9  -7  331.68   12.49
   0  -9  -8   -0.37    4.91
   0  -9  -9   78.34    7.70
   0  -9 -10   85.67    8.20
   0  -9 -12   64.67    8.26
   0  -9 -14   74.18    9.13
   0  -9 -15   86.04    9.75
   0  -9 -16   75.11   10.06
   0  -9 -17   14.91    7.33
   0  -9 -18  229.05   15.90
   0  -9 -19   -2.24    6.46
   0  -9 -20    3.17    7.27
   0 -10   0   77.34    5.84
   0 -10  -1   34.23    5.03
   0 -10  -2   18.76    4.72
   0 -10  -3   12.24    4.91
   0 -10  -4   45.41    5.96
   0 -10  -5   24.41    5.59
   0 -10  -6   21.62    6.09
   0 -10  -7 1227.01   23.86
   0 -10  -8  953.23   21.87
   0 -10  -9   57.40    7.70
   0 -10 -10  104.80    9.32
   0 -10 -11   66.35    8.08
   0 -10 -12    5.40    5.53
   0 -10 -13   23.98    6.77
   0 -10 -14   62.50    8.95
   0 -10 -15    7.45    6.59
   0 -10 -16   78.96    9.82
   0 -10 -17   21.25    7.77
   0 -10 -18   74.73   10.62
   0 -10 -19   71.57   10.56
   0 -10 -20   54.42   10.13
   0 -11  -2   17.21    4.91
   0 -11  -3   15.28    5.16
   0 -11  -4   17.33    5.40
   0 -11  -5  159.53    9.32
   0 -11  -6   45.79    6.71
   0 -11  -7  263.90   12.11
   0 -11  -8  116.67    9.50
   0 -11  -9   46.22    7.83
   0 -11 -10  501.09   17.89
   0 -11 -11  117.85   10.25
   0 -11 -12   66.47    8.39
   0 -11 -13  229.80   13.36
   0 -11 -14   81.32    9.32
   0 -11 -15   87.97    9.88
   0 -11 -16   72.25    9.63
   0 -11 -17   -7.02    5.78
   0 -11 -18  173.08   14.23
   0 -11 -19   59.33    9.88
   0 -11 -20   54.54   10.06
   0 -12  -3   54.79    6.46
   0 -12  -4    3.98    5.34
   0 -12  -5   58.96    7.08
   0 -12  -6   29.63    6.52
   0 -12  -7 1234.65   24.85
   0 -12  -8   59.14    7.89
   0 -12  -9    2.48    6.21
   0 -12 -10   70.45    8.82
   0 -12 -11   34.04    7.95
   0 -12 -12   25.41    7.33
   0 -12 -13    1.12    5.90
   0 -12 -14   26.22    7.27
   0 -12 -15   53.80    8.57
   0 -12 -16   -2.36    5.78
   0 -12 -17   12.55    6.77
   0 -12 -18   39.76    8.64
   0 -12 -19    1.55    6.71
   0 -13  -5  111.82    8.76
   0 -13  -6  281.17   12.67
   0 -13  -7   -1.93    5.47
   0 -13  -8    5.03    5.78
   0 -13  -9   10.69    6.46
   0 -13 -10  136.55   10.75
   0 -13 -11    1.86    6.03
   0 -13 -12    5.65    6.52
   0 -13 -13   77.78    9.50
   0 -13 -14    2.11    6.71
   0 -13 -15  107.72   11.24
   0 -13 -16    3.23    6.15
   0 -13 -17    9.69    6.96
   0 -13 -18   27.46    8.26
   0 -13 -19    8.39    7.45
   0 -14  -6   79.08    8.01
   0 -14  -7  326.96   14.16
   0 -14  -8  268.69   13.17
   0 -14  -9  164.88   11.12
   0 -14 -10  117.91   10.37
   0 -14 -11   13.54    6.46
   0 -14 -12   93.19   10.25
   0 -14 -13   25.78    7.21
   0 -14 -14   12.18    6.71
   0 -14 -15  103.87   11.12
   0 -14 -16   10.56    6.90
   0 -14 -17   70.45   10.44
   0 -14 -18   10.31    7.52
   0 -14 -19   13.05    8.32
   0 -15  -8   -1.06    5.47
   0 -15  -9   15.28    6.21
   0 -15 -10    7.14    5.78
   0 -15 -11   29.26    7.08
   0 -15 -12    7.52    6.15
   0 -15 -13   -1.55    5.78
   0 -15 -14    0.00    6.46
   0 -15 -15   44.67    8.70
   0 -15 -16    5.09    6.59
   0 -15 -17   43.86    9.50
   0 -15 -18   24.66    8.95
   0 -16 -10   31.87    7.27
   0 -16 -11    9.32    5.84
   0 -16 -12   11.37    6.40
   0 -16 -13   35.60    7.83
   0 -16 -14    3.48    6.03
   0 -16 -15  152.58   12.98
   0 -16 -16   -4.72    6.03
   0 -16 -17    0.12    7.14
   0 -16 -18    3.23    7.02
   0 -17 -11   39.88    7.83
   0 -17 -12    2.92    5.90
   0 -17 -13   18.95    6.77
   0 -17 -14   73.80    9.94
   0 -17 -15   37.71    8.51
   0 -17 -16   -3.54    6.09
   0 -17 -17   41.81    9.01
   0 -18 -13    4.72    6.09
   0 -18 -14   38.83    8.32
   0 -18 -15   35.97    8.51
   0 -18 -16   -1.93    6.21
   0 -19 -15   -2.05    6.77
   1 -18 -16    3.73    6.83
   1 -18 -15    1.86    6.71
   1 -18 -14    6.83    6.59
   1 -17 -17   27.15    8.88
   1 -17 -16   36.72    9.01
   1 -17 -15    4.60    6.83
   1 -17 -14   -2.30    5.78
   1 -17 -13   78.15    9.94
   1 -17 -12   15.28    6.46
   1 -16 -17   88.71   11.56
   1 -16 -16    3.29    6.27
   1 -16 -15   35.16    8.32
   1 -16 -14   11.43    7.14
   1 -16 -13   16.28    6.83
   1 -16 -12  146.12   11.99
   1 -16 -11    6.46    5.72
   1 -16 -10    1.99    5.47
   1 -15 -18   -0.43    7.64
   1 -15 -17   71.07   10.56
   1 -15 -16   10.62    7.14
   1 -15 -15    9.94    7.27
   1 -15 -14   17.33    7.27
   1 -15 -13   47.65    8.45
   1 -15 -12   60.69    9.13
   1 -15 -11   30.07    7.58
   1 -15 -10   35.04    7.58
   1 -15  -9   31.31    7.08
   1 -14 -18   57.46    9.88
   1 -14 -17   -0.06    6.03
   1 -14 -16    2.55    6.40
   1 -14 -15   -2.05    6.03
   1 -14 -14    4.97    6.52
   1 -14 -13    2.67    6.21
   1 -14 -12   29.63    7.64
   1 -14 -11   16.59    6.83
   1 -14 -10   92.38    9.69
   1 -14  -9  329.69   15.10
   1 -14  -8   33.30    6.90
   1 -14  -7    2.61    5.40
   1 -13 -19    0.37    6.90
   1 -13 -18    2.92    6.59
   1 -13 -17    4.60    6.71
   1 -13 -16    2.24    6.15
   1 -13 -15   -3.98    5.59
   1 -13 -14   -3.35    5.65
   1 -13 -13    2.67    6.03
   1 -13 -12  354.48   16.65
   1 -13 -11   70.95    9.13
   1 -13 -10   11.80    6.40
   1 -13  -9  222.71   12.67
   1 -13  -8   29.70    7.08
   1 -13  -7  209.36   11.31
   1 -13  -6   44.05    6.83
   1 -13  -5   58.09    7.14
   1 -12 -19   32.49    9.13
   1 -12 -18   44.48    9.57
   1 -12 -17    0.06    6.15
   1 -12 -16   -4.10    5.78
   1 -12 -15   10.31    6.46
   1 -12 -14   88.77    9.88
   1 -12 -13   -2.67    5.28
   1 -12 -12   87.04    9.50
   1 -12 -11   81.38    8.82
   1 -12 -10   24.97    7.39
   1 -12  -9  534.70   18.20
   1 -12  -8   70.82    8.26
   1 -12  -7  158.42   10.19
   1 -12  -6    1.18    5.59
   1 -12  -5   51.31    6.77
   1 -12  -4  164.26    9.07
   1 -11 -19   -3.35    6.40
   1 -11 -18   31.37    8.64
   1 -11 -17   33.42    8.64
   1 -11 -16    4.04    6.27
   1 -11 -15    7.39    6.46
   1 -11 -14   13.05    6.34
   1 -11 -13    7.77    5.78
   1 -11 -11    3.67    5.90
   1 -11 -10   47.34    7.33
   1 -11  -9  216.07   11.74
   1 -11  -8   33.36    7.14
   1 -11  -7   59.33    7.39
   1 -11  -6   43.55    6.83
   1 -11  -5   -3.42    4.91
   1 -11  -4  370.57   12.30
   1 -11  -3   90.08    6.90
   1 -11  -2    5.59    4.41
   1 -10 -19    9.32    7.39
   1 -10 -18   17.77    7.83
   1 -10 -17   13.36    7.02
   1 -10 -16    4.35    6.27
   1 -10 -15   32.12    7.77
   1 -10 -14   36.90    7.52
   1 -10 -13   59.27    8.51
   1 -10 -12    4.22    5.59
   1 -10 -11    3.91    5.28
   1 -10 -10   66.78    7.83
   1 -10  -9  163.63   10.31
   1 -10  -8    5.78    5.53
   1 -10  -7   -3.17    5.40
   1 -10  -6  179.72    9.75
   1 -10  -5  408.03   12.86
   1 -10  -4  258.81   10.00
   1 -10  -3   54.98    5.96
   1 -10  -2  141.89    7.27
   1 -10  -1   36.78    4.78
   1  -9 -20    2.98    7.52
   1  -9 -19    0.50    6.90
   1  -9 -18   -1.93    6.71
   1  -9 -17   19.51    7.77
   1  -9 -16   15.72    7.33
   1  -9 -15    5.09    6.59
   1  -9 -14   18.76    6.52
   1  -9 -13  458.29   18.70
   1  -9 -12  537.31   19.32
   1  -9 -11   24.23    6.40
   1  -9 -10    3.73    4.72
   1  -9  -9  106.91    8.57
   1  -9  -8  355.72   13.36
   1  -9  -7   54.11    6.46
   1  -9  -6   33.86    5.84
   1  -9  -5   65.17    6.59
   1  -9  -4  402.13   11.80
   1  -9  -3  147.36    7.64
   1  -9  -2  239.11    8.39
   1  -9  -1   83.87    5.47
   1  -9   0  173.64    6.65
   1  -8 -20   62.43   11.18
   1  -8 -19    4.16    6.77
   1  -8 -18    4.29    7.08
   1  -8 -17    3.35    6.65
   1  -8 -16   17.39    7.64
   1  -8 -15   10.31    6.83
   1  -8 -14  163.88   12.74
   1  -8 -12   54.36    8.39
   1  -8 -11    0.87    5.65
   1  -8 -10  146.61    9.88
   1  -8  -9  264.90   11.93
   1  -8  -8   31.37    5.59
   1  -8  -7   47.03    6.09
   1  -8  -6    1.86    4.35
   1  -8  -5  279.12   10.19
   1  -8  -4  187.30    8.32
   1  -8  -3    4.66    4.47
   1  -8  -2    2.98    3.98
   1  -8  -1    1.74    3.54
   1  -8   0  110.52    5.47
   1  -8   1  216.81    6.71
   1  -8   2   17.21    3.42
   1  -7 -20   66.91   11.37
   1  -7 -19   -5.47    7.08
   1  -7 -18   -6.77    7.21
   1  -7 -17    3.79    6.71
   1  -7 -16    9.50    6.15
   1  -7 -15   66.97    9.13
   1  -7 -14  162.64   12.18
   1  -7 -13   69.33    8.45
   1  -7 -12  316.27   14.91
   1  -7 -11  148.85   10.56
   1  -7 -10    3.73    4.85
   1  -7  -9   41.25    6.27
   1  -7  -8   73.49    7.02
   1  -7  -7   18.57    4.85
   1  -7  -6  134.56    7.83
   1  -7  -5   22.30    4.97
   1  -7  -4  795.31   15.34
   1  -7  -3   16.03    4.60
   1  -7  -2  417.97    9.82
   1  -7  -1   14.29    3.91
   1  -7   0  184.01    6.34
   1  -7   1  176.99    5.84
   1  -7   2    9.26    3.11
  -1   7  -3  323.73    7.39
   1  -6 -20   28.70    9.32
   1  -6 -19   -6.71    6.83
   1  -6 -18   43.18    9.07
   1  -6 -17    4.85    6.21
   1  -6 -16    4.66    5.65
   1  -6 -15   29.82    7.33
   1  -6 -14  163.01   11.74
   1  -6 -13   17.46    6.59
   1  -6 -12    0.99    5.16
   1  -6 -11   49.51    6.90
   1  -6  -9  235.82   11.12
   1  -6  -8  110.21    7.64
   1  -6  -7  244.83   10.37
   1  -6  -6   62.68    5.84
   1  -6  -5 4125.51   39.88
   1  -6  -4    4.60    3.98
   1  -6  -3   85.05    5.65
   1  -6  -2  129.84    5.96
   1  -6  -1  103.68    5.16
   1  -6   0   95.05    4.54
   1  -6   1   29.32    3.42
   1  -6   2    0.06    2.86
  -1   6  -3   -1.06    1.74
  -1   6  -4   41.06    3.17
  -1   6  -5   -1.18    2.24
   1  -5 -20   45.35   10.75
   1  -5 -19    0.56    7.02
   1  -5 -18   -0.12    6.03
   1  -5 -17    9.44    6.15
   1  -5 -16   -0.06    5.47
   1  -5 -15   33.73    7.33
   1  -5 -14  101.26    9.75
   1  -5 -13  874.76   24.91
   1  -5 -12   60.76    7.52
   1  -5 -11  103.37    8.51
   1  -5 -10   16.84    5.28
   1  -5  -9   44.73    6.03
   1  -5  -8   -0.06    3.98
   1  -5  -7  137.60    7.95
   1  -5  -6  622.98   14.66
   1  -5  -5  513.64   12.24
   1  -5  -4    4.60    3.73
   1  -5  -3  430.70    9.88
   1  -5  -2    5.09    3.29
   1  -5  -1  725.11   10.75
   1  -5   0  168.67    4.97
   1  -5   1  820.78   10.37
  -1   5  -3   10.69    2.17
  -1   5  -4  169.41    5.34
  -1   5  -5    8.14    2.55
  -1   5  -6  307.82    8.64
  -1   5  -7   18.82    3.85
   1  -4 -20   46.10   11.06
   1  -4 -19   -1.99    6.46
   1  -4 -18   10.25    6.52
   1  -4 -17    0.06    5.28
   1  -4 -16    0.93    5.28
   1  -4 -15   55.85    8.39
   1  -4 -14   32.18    6.90
   1  -4 -13    3.04    5.53
   1  -4 -12  287.01   13.79
   1  -4 -11    1.24    4.91
   1  -4 -10  159.35    9.88
   1  -4  -9   62.43    6.59
   1  -4  -8   17.77    4.72
   1  -4  -7    3.42    4.16
   1  -4  -6   10.19    4.41
   1  -4  -5  722.62   14.23
   1  -4  -4  142.20    6.27
   1  -4  -3 2799.54   26.65
   1  -4  -2  855.01   12.36
   1  -4  -1  146.61    5.22
   1  -4   0 1825.07   17.27
   1  -4   1  120.46    3.60
  -1   4  -2    6.21    1.55
  -1   4  -3  366.84    6.71
  -1   4  -4    2.55    2.11
  -1   4  -5   33.48    3.35
  -1   4  -6  181.03    6.65
  -1   4  -7  383.12   10.31
  -1   4  -8   67.96    5.65
   1  -3 -19   17.33    7.64
   1  -3 -18   12.98    6.96
   1  -3 -17    1.86    5.84
   1  -3 -16   11.68    6.21
   1  -3 -15   -1.24    4.72
   1  -3 -14  178.61   12.05
   1  -3 -13  402.62   16.71
   1  -3 -12  203.83   11.87
   1  -3 -11   35.53    6.21
   1  -3 -10   48.70    6.34
   1  -3  -9  167.42    9.50
   1  -3  -8  110.33    7.70
   1  -3  -7   -0.43    4.10
   1  -3  -6  134.81    7.02
   1  -3  -5 1071.08   17.27
   1  -3  -4 1221.10   17.21
   1  -3  -3 2454.57   24.17
   1  -3  -2 3248.82   27.46
   1  -3  -1  105.11    3.98
   1  -3   0  489.29    6.90
   1  -3   1  743.06    9.19
  -1   3  -2 1837.62   17.89
  -1   3  -3  264.15    5.40
  -1   3  -4  331.18    7.08
  -1   3  -5  430.89    9.19
  -1   3  -6  787.92   13.48
  -1   3  -7    0.93    3.11
  -1   3  -8  427.47   11.99
  -1   3  -9   45.35    5.34
  -1   3 -10   29.01    5.22
   1  -2 -18    4.85    6.34
   1  -2 -17   -1.86    5.28
   1  -2 -16    3.11    5.59
   1  -2 -15   59.45    8.26
   1  -2 -14   14.66    6.03
   1  -2 -13   -3.98    4.72
   1  -2 -12   97.35    8.88
   1  -2 -11   -1.93    4.60
   1  -2 -10   56.78    6.65
   1  -2  -9  203.02    9.88
   1  -2  -8   32.30    5.09
   1  -2  -7    2.42    3.98
   1  -2  -6   51.25    4.97
   1  -2  -5 1144.19   17.39
   1  -2  -4   35.10    3.73
   1  -2  -3  107.16    4.85
   1  -2  -2 7468.39   53.18
   1  -2  -1  451.64    6.77
   1  -2   0   10.62    1.55
  -1   2  -2 4648.03   45.10
  -1   2  -3  119.34    3.79
  -1   2  -4   85.79    3.98
  -1   2  -5  388.96    8.57
  -1   2  -6  636.02   12.30
  -1   2  -7   -1.24    3.23
  -1   2  -8  116.85    6.71
  -1   2  -9   12.55    4.47
  -1   2 -10   78.71    6.90
  -1   2 -11    7.14    5.09
   1  -1 -17   31.99    7.77
   1  -1 -16    6.77    5.59
   1  -1 -15   13.67    5.90
   1  -1 -14    1.18    5.16
   1  -1 -13  548.24   19.26
   1  -1 -12   66.04    7.95
   1  -1 -11   -2.92    4.29
   1  -1 -10   32.12    5.72
   1  -1  -9  410.08   13.73
   1  -1  -8  430.83   12.98
   1  -1  -7  217.56    8.95
   1  -1  -6  719.70   14.91
   1  -1  -5  462.01   10.87
   1  -1  -4 1055.67   15.41
   1  -1  -3   18.82    2.98
   1  -1  -2  244.27    5.72
   1  -1  -1   64.55    2.42
   1  -1   0  478.10    6.71
  -1   1  -2 3311.07   32.43
  -1   1  -3  324.29    6.09
  -1   1  -4  272.54    6.52
  -1   1  -5   26.15    3.42
  -1   1  -6  759.09   13.42
  -1   1  -7  106.42    6.34
  -1   1  -8  400.01   11.80
  -1   1  -9  273.78   10.50
  -1   1 -10   10.44    4.72
  -1   1 -11    7.58    4.97
  -1   1 -12    0.99    4.60
  -1   1 -13   84.24    8.14
   1   0 -15   13.73    6.21
   1   0 -14   -1.86    5.03
   1   0 -13   76.41    8.45
   1   0 -12  133.38    9.75
   1   0 -11  124.50    9.07
   1   0 -10    7.52    4.60
   1   0  -9  101.14    7.39
   1   0  -8  139.78    8.01
   1   0  -7  151.02    7.64
   1   0  -6  623.72   13.79
   1   0  -5  913.90   15.53
   1   0  -4  324.41    8.51
   1   0  -3 2598.08   24.79
   1   0  -2 4016.80   31.87
   1   0  -1  176.12    4.04
  -1   0   0   72.50    2.11
  -1   0  -1  440.95    6.15
  -1   0  -2  289.43    4.97
  -1   0  -3 4113.83   33.05
  -1   0  -4  429.96    8.51
  -1   0  -5  175.87    6.27
  -1   0  -6 1367.47   18.82
  -1   0  -7  184.45    7.83
  -1   0  -8   40.50    5.09
  -1   0  -9   16.15    4.66
  -1   0 -10  196.37    9.69
  -1   0 -11    2.73    4.66
  -1   0 -12    9.19    5.09
  -1   0 -13   -4.16    4.47
  -1   0 -14   13.11    5.47
   1   1 -14    6.15    5.28
   1   1 -13  400.39   16.90
   1   1 -12  197.62   11.43
   1   1 -11  163.82   10.31
   1   1 -10   74.36    7.21
   1   1  -9   38.77    5.47
   1   1  -8  218.80    9.57
   1   1  -7    1.74    3.29
   1   1  -6 1060.82   18.39
   1   1  -5 3210.43   32.12
   1   1  -4  422.50    9.63
   1   1  -3  439.46    8.88
   1   1  -2  376.22    7.52
   1   1  -1  150.90    4.29
  -1  -1   0  199.54    4.22
  -1  -1  -1   18.20    1.62
  -1  -1  -2    6.59    1.74
  -1  -1  -3   16.71    2.80
  -1  -1  -4  661.37   11.12
  -1  -1  -5    4.35    3.54
  -1  -1  -6  106.60    5.78
  -1  -1  -7 1633.73   22.80
  -1  -1  -8  720.82   15.84
  -1  -1  -9   50.88    5.72
  -1  -1 -10   57.90    6.27
  -1  -1 -11   21.62    5.34
  -1  -1 -12   50.07    7.08
  -1  -1 -13  119.22    9.26
  -1  -1 -14  201.41   11.80
  -1  -1 -15    9.13    5.53
  -1  -1 -16   30.25    7.08
   1   2 -13   -0.87    4.91
   1   2 -12   22.99    5.78
   1   2 -11   33.11    6.03
   1   2 -10   16.71    5.16
   1   2  -9  108.16    7.77
   1   2  -8   56.66    5.65
   1   2  -7 2133.39   28.83
   1   2  -6  619.68   14.04
   1   2  -5  324.10    9.38
   1   2  -4  344.10    8.88
   1   2  -3  778.04   12.61
   1   2  -2 1438.47   16.59
  -1  -2   1 1192.90   13.79
  -1  -2   0 1349.33   14.35
  -1  -2  -1  425.80    7.08
  -1  -2  -3   38.58    3.79
  -1  -2  -4  257.38    7.64
  -1  -2  -5  122.20    5.96
  -1  -2  -6  107.91    6.09
  -1  -2  -7    7.33    4.35
  -1  -2  -8   -1.62    4.22
  -1  -2  -9   74.05    6.59
  -1  -2 -10    3.11    4.35
  -1  -2 -11   55.72    6.59
  -1  -2 -12   44.79    6.77
  -1  -2 -13    1.86    4.85
  -1  -2 -14   10.56    5.59
  -1  -2 -15   87.97    9.32
  -1  -2 -16   76.60    9.38
  -1  -2 -17   23.30    7.64
   1   3 -11   -0.62    4.41
   1   3 -10   46.72    6.40
   1   3  -9   14.79    4.35
   1   3  -8   29.26    4.78
   1   3  -7  492.27   13.36
   1   3  -6    3.29    3.11
   1   3  -5   82.94    5.34
   1   3  -4  270.61    8.26
   1   3  -3   -0.43    2.24
   1   3  -2  413.68    8.76
  -1  -3   1  288.69    7.08
  -1  -3   0  306.46    7.08
  -1  -3  -1   37.71    4.04
  -1  -3  -2 6214.73   45.79
  -1  -3  -3 5345.19   40.94
  -1  -3  -4 1248.87   16.71
  -1  -3  -5    5.28    3.85
  -1  -3  -6   31.81    4.35
  -1  -3  -7    7.14    4.54
  -1  -3  -8  188.86    9.07
  -1  -3  -9    5.22    4.47
  -1  -3 -10   46.59    6.15
  -1  -3 -11   26.90    5.59
  -1  -3 -12   15.34    5.65
  -1  -3 -13  149.90   10.56
  -1  -3 -14   63.55    8.01
  -1  -3 -15  179.66   12.30
  -1  -3 -16   -2.48    5.96
  -1  -3 -17    7.21    6.77
  -1  -3 -18   -4.66    6.27
   1   4 -10   67.09    7.08
   1   4  -9    6.59    4.29
   1   4  -8  414.55   13.36
   1   4  -7 1135.44   21.12
   1   4  -6    7.95    3.23
   1   4  -5    0.87    2.92
   1   4  -4   26.46    3.67
   1   4  -3   53.24    4.10
  -1  -4   2   42.55    4.29
  -1  -4   1    8.64    3.23
  -1  -4   0 1538.12   17.27
  -1  -4  -1  505.07    9.63
  -1  -4  -2  170.72    6.40
  -1  -4  -3  923.28   14.10
  -1  -4  -4  264.34    8.64
  -1  -4  -5   17.64    4.04
  -1  -4  -6    5.65    3.91
  -1  -4  -7   10.75    4.47
  -1  -4  -8  212.40    9.69
  -1  -4  -9   62.06    6.46
  -1  -4 -10    0.25    4.60
  -1  -4 -11  114.06    8.88
  -1  -4 -12   12.92    5.84
  -1  -4 -13   78.09    8.51
  -1  -4 -14  668.95   21.62
  -1  -4 -15   69.39    9.50
  -1  -4 -16   20.07    7.27
  -1  -4 -17    6.83    6.34
  -1  -4 -18   -2.80    5.78
  -1  -4 -19   52.43    9.63
  -1  -4 -20   -1.68    6.65
   1   5  -8   -3.91    3.35
   1   5  -7  115.49    7.21
   1   5  -6  214.95    8.76
   1   5  -5 1502.03   22.12
   1   5  -4  272.97    8.70
   1   5  -3   35.66    3.67
  -1  -5   2  143.82    6.46
  -1  -5   1   91.94    5.34
  -1  -5   0    9.82    3.79
  -1  -5  -1   91.51    5.16
  -1  -5  -2  515.32   10.44
  -1  -5  -3    2.42    3.73
  -1  -5  -4  380.63   10.06
  -1  -5  -5  514.14   12.18
  -1  -5  -6  391.13   11.37
  -1  -5  -7  157.17    8.08
  -1  -5 -10    2.86    4.16
  -1  -5 -11   10.19    5.28
  -1  -5 -12   20.87    6.34
  -1  -5 -13  135.43   10.50
  -1  -5 -14 1016.34   26.53
  -1  -5 -15  103.00   10.25
  -1  -5 -16  129.78   11.37
  -1  -5 -17  197.43   13.98
  -1  -5 -18   -4.66    5.84
  -1  -5 -19   10.37    7.33
  -1  -5 -20   61.69   10.25
  -1  -5 -21   14.85    8.32
   1   6  -6    9.57    3.35
   1   6  -5   34.42    4.29
   1   6  -4  177.49    7.39
   1   6  -3  204.51    7.52
  -1  -6   2  360.32    9.63
  -1  -6   1   50.20    4.91
  -1  -6   0   51.44    5.16
  -1  -6  -1  729.71   12.98
  -1  -6  -2  624.41   12.30
  -1  -6  -3  697.03   13.67
  -1  -6  -4   87.91    6.40
  -1  -6  -5    5.84    4.29
  -1  -6  -6 1856.32   25.53
  -1  -6  -8  401.63   12.98
  -1  -6  -9  123.69    8.20
  -1  -6 -10   -3.35    3.79
  -1  -6 -11   91.51    8.26
  -1  -6 -12  100.76    9.07
  -1  -6 -13    3.17    5.59
  -1  -6 -14   49.45    8.01
  -1  -6 -15   12.92    6.52
  -1  -6 -16   -1.12    5.96
  -1  -6 -17    7.95    6.83
  -1  -6 -18   -2.92    6.34
  -1  -6 -19    0.56    6.09
  -1  -6 -20   13.05    7.95
  -1  -6 -21   63.37   10.69
   1   7  -5  548.68   13.61
   1   7  -4   -0.62    2.67
   1   7  -3    0.25    2.36
  -1  -7   2   10.81    3.91
  -1  -7   1  368.64    9.88
  -1  -7   0  139.47    6.65
  -1  -7  -1   39.51    5.34
  -1  -7  -2  167.55    7.64
  -1  -7  -3  204.88    8.45
  -1  -7  -4   65.54    6.09
  -1  -7  -5 1405.49   21.74
  -1  -7  -6   35.29    5.96
  -1  -7  -7   16.03    5.84
  -1  -7  -8  224.52   10.31
  -1  -7  -9   22.30    5.78
  -1  -7 -10   22.24    5.53
  -1  -7 -11  105.55    8.70
  -1  -7 -12   60.32    7.70
  -1  -7 -13  283.41   14.04
  -1  -7 -14   83.49    9.07
  -1  -7 -15    1.80    5.78
  -1  -7 -16   32.80    7.70
  -1  -7 -17  180.97   13.67
  -1  -7 -18    3.04    6.15
  -1  -7 -19   -0.62    6.21
  -1  -7 -20    9.01    7.27
  -1  -7 -21   30.63    9.32
   1   8  -3   66.47    4.97
  -1  -8   2   -0.12    3.79
  -1  -8   1  289.75    9.19
  -1  -8   0  155.37    7.21
  -1  -8  -1  253.03    8.95
  -1  -8  -2  116.42    6.65
  -1  -8  -3   48.33    5.65
  -1  -8  -4  115.12    7.58
  -1  -8  -5  242.59    9.88
  -1  -8  -6  123.07    7.89
  -1  -8  -7  203.58    9.88
  -1  -8  -8   50.94    6.83
  -1  -8  -9   98.90    8.26
  -1  -8 -10    4.29    5.09
  -1  -8 -11  136.80    9.94
  -1  -8 -12   -2.17    5.03
  -1  -8 -13  288.44   14.72
  -1  -8 -15    0.56    5.90
  -1  -8 -16   11.93    6.71
  -1  -8 -17   14.79    7.14
  -1  -8 -18   31.19    8.20
  -1  -8 -19   -4.29    5.90
  -1  -8 -20   85.17   11.49
  -1  -8 -21  108.16   12.74
  -1  -9   2    1.74    4.04
  -1  -9   1   27.58    4.78
  -1  -9   0   16.96    4.41
  -1  -9  -1  147.17    7.52
  -1  -9  -2   13.73    4.35
  -1  -9  -3    8.88    4.60
  -1  -9  -4   98.09    7.14
  -1  -9  -5   70.01    6.77
  -1  -9  -6  105.49    7.64
  -1  -9  -7   -0.75    5.03
  -1  -9  -8   -0.93    5.40
  -1  -9  -9   83.68    8.32
  -1  -9 -10   34.17    6.90
  -1  -9 -11   42.55    7.08
  -1  -9 -12   21.62    6.40
  -1  -9 -13  490.09   18.51
  -1  -9 -14  631.67   21.81
  -1  -9 -15    8.26    6.21
  -1  -9 -16   28.39    7.58
  -1  -9 -17   87.47   10.62
  -1  -9 -18  133.69   12.86
  -1  -9 -19    0.12    6.40
  -1  -9 -20  179.97   15.22
  -1 -10   0    1.74    4.04
  -1 -10  -1  101.01    7.14
  -1 -10  -2    9.38    4.66
  -1 -10  -3   33.98    5.65
  -1 -10  -4  114.37    7.83
  -1 -10  -5  611.98   15.90
  -1 -10  -6  552.71   15.72
  -1 -10  -7   99.21    8.26
  -1 -10  -8  187.24   10.44
  -1 -10  -9   -0.87    5.84
  -1 -10 -10  201.16   11.93
  -1 -10 -11   70.08    8.57
  -1 -10 -12    3.79    6.40
  -1 -10 -13   13.48    6.46
  -1 -10 -14    6.40    5.96
  -1 -10 -15   50.20    8.20
  -1 -10 -16  208.86   13.92
  -1 -10 -17   17.64    7.08
  -1 -10 -18    2.11    6.34
  -1 -10 -19   -6.09    5.65
  -1 -10 -20  230.79   16.59
  -1 -11  -1    3.48    4.35
  -1 -11  -2   23.23    5.34
  -1 -11  -3  111.20    7.70
  -1 -11  -4   -0.19    5.03
  -1 -11  -5   45.97    6.59
  -1 -11  -6  192.09   10.44
  -1 -11  -7   29.07    6.52
  -1 -11  -8  152.08   10.31
  -1 -11  -9   49.51    7.77
  -1 -11 -10   16.34    6.96
  -1 -11 -11   71.26    9.07
  -1 -11 -12  110.39   10.37
  -1 -11 -13   59.51    8.82
  -1 -11 -14   99.58    9.94
  -1 -11 -15  131.58   11.56
  -1 -11 -16    0.50    6.52
  -1 -11 -17   51.69    9.26
  -1 -11 -18   20.31    7.64
  -1 -11 -19   12.86    7.64
  -1 -11 -20  143.44   14.10
  -1 -12  -3    3.23    4.91
  -1 -12  -4    0.25    5.28
  -1 -12  -5  262.22   11.74
  -1 -12  -6  129.09    9.26
  -1 -12  -7   67.84    7.95
  -1 -12  -8   -0.06    5.65
  -1 -12  -9   61.81    8.08
  -1 -12 -10   94.43    9.69
  -1 -12 -11   95.36   10.00
  -1 -12 -12    2.24    6.40
  -1 -12 -13  317.27   15.97
  -1 -12 -14  142.01   12.18
  -1 -12 -15   41.50    8.45
  -1 -12 -16   30.63    8.32
  -1 -12 -17   33.61    8.32
  -1 -12 -18   16.34    7.52
  -1 -12 -19   -0.31    6.27
  -1 -12 -20   16.40    8.26
  -1 -13  -4   27.21    5.90
  -1 -13  -5  212.77   11.18
  -1 -13  -6  418.96   15.03
  -1 -13  -7  171.77   10.75
  -1 -13  -8    1.62    5.47
  -1 -13  -9   20.07    6.27
  -1 -13 -10   59.64    8.08
  -1 -13 -11  136.30   11.00
  -1 -13 -12    5.22    6.59
  -1 -13 -13  206.81   13.54
  -1 -13 -14    8.20    6.15
  -1 -13 -15    0.25    5.72
  -1 -13 -16    5.47    6.77
  -1 -13 -17   -0.93    6.52
  -1 -13 -18   10.81    7.70
  -1 -13 -19    5.65    7.33
  -1 -14  -6  136.42    9.82
  -1 -14  -7   -2.36    5.22
  -1 -14  -8   77.59    8.64
  -1 -14  -9    0.50    5.59
  -1 -14 -10   10.00    5.90
  -1 -14 -11   86.35    9.13
  -1 -14 -12    3.79    6.03
  -1 -14 -13  107.72   10.62
  -1 -14 -14   52.18    8.64
  -1 -14 -15   58.40    9.44
  -1 -14 -16    4.41    6.71
  -1 -14 -17   31.12    7.89
  -1 -14 -18   31.50    8.51
  -1 -14 -19  119.71   12.86
  -1 -15  -7   38.83    7.21
  -1 -15  -8    8.45    5.96
  -1 -15  -9   16.40    6.40
  -1 -15 -10    0.12    5.53
  -1 -15 -11    3.35    5.59
  -1 -15 -12    1.68    5.47
  -1 -15 -13   45.72    8.14
  -1 -15 -14    5.28    6.21
  -1 -15 -15   -0.50    5.90
  -1 -15 -16    2.80    6.52
  -1 -15 -17    4.85    7.33
  -1 -15 -18   18.14    8.14
  -1 -16  -9    1.18    5.72
  -1 -16 -10   76.97    9.19
  -1 -16 -11   78.03    9.32
  -1 -16 -12    4.54    6.15
  -1 -16 -13  154.69   12.30
  -1 -16 -14    5.78    6.03
  -1 -16 -15   15.59    7.02
  -1 -16 -16   49.76    9.32
  -1 -16 -17    6.34    6.90
  -1 -16 -18   88.77   11.62
  -1 -17 -11   67.34    9.07
  -1 -17 -12   31.56    7.70
  -1 -17 -13   34.35    7.70
  -1 -17 -14   60.32    9.26
  -1 -17 -15   24.17    7.21
  -1 -17 -16    7.39    6.40
  -1 -17 -17   20.31    8.14
  -1 -18 -13  103.56   10.75
  -1 -18 -14    1.68    6.34
  -1 -18 -15   20.25    7.45
  -1 -18 -16   29.38    7.64
  -1 -19 -15    5.53    7.39
   2 -18 -16   10.44    7.52
   2 -18 -15    9.57    7.21
   2 -17 -16   30.25    8.26
   2 -17 -15    1.49    6.40
   2 -17 -14   88.90   11.00
   2 -17 -13   21.00    7.58
   2 -16 -17    7.21    7.77
   2 -16 -16   17.33    7.64
   2 -16 -15    0.50    6.52
   2 -16 -14   17.46    6.90
   2 -16 -13   -2.24    5.72
   2 -16 -12    5.72    6.77
   2 -16 -11   18.51    7.08
   2 -15 -17   -1.55    6.03
   2 -15 -16    9.32    6.90
   2 -15 -15    8.95    7.08
   2 -15 -14  128.35   12.05
   2 -15 -13   64.86    9.26
   2 -15 -12    3.11    5.96
   2 -15 -11  125.92   11.06
   2 -15 -10   16.90    6.83
   2 -15  -9   50.88    8.01
   2 -14 -18    7.83    7.14
   2 -14 -17   -2.92    5.53
   2 -14 -16   18.76    6.90
   2 -14 -15   -1.93    5.28
   2 -14 -14    4.22    6.27
   2 -14 -13  104.68   10.50
   2 -14 -12   82.94    9.69
   2 -14 -11   55.10    8.39
   2 -14 -10   -1.49    5.65
   2 -14  -9   -2.55    6.03
   2 -14  -8   87.59    9.07
   2 -14  -7   26.28    6.46
   2 -13 -18   -3.60    6.34
   2 -13 -17   42.00    8.95
   2 -13 -16    9.57    6.34
   2 -13 -15    6.59    5.84
   2 -13 -14   12.42    6.03
   2 -13 -13    5.09    5.47
   2 -13 -12   21.74    6.46
   2 -13 -11   11.68    6.21
   2 -13 -10    4.22    6.09
   2 -13  -9   29.51    7.45
   2 -13  -8  151.77   10.37
   2 -13  -7   77.90    8.26
   2 -13  -6  314.41   12.86
   2 -12 -18   -0.37    6.40
   2 -12 -17   -4.85    5.78
   2 -12 -16   49.82    8.88
   2 -12 -15    4.47    6.09
   2 -12 -14   50.51    8.57
   2 -12 -13    5.78    5.84
   2 -12 -12   15.28    5.96
   2 -12 -11   87.59    9.13
   2 -12 -10  105.92    9.32
   2 -12  -9  117.60    9.75
   2 -12  -8  133.75   10.19
   2 -12  -7    2.42    5.90
   2 -12  -6 1952.67   30.56
   2 -12  -5   12.92    5.72
   2 -12  -4    5.28    5.03
   2 -11 -19   -1.99    6.90
   2 -11 -18   32.68    8.76
   2 -11 -17   29.51    8.45
   2 -11 -16    1.06    6.77
   2 -11 -15    3.79    6.09
   2 -11 -14  168.60   13.05
   2 -11 -13   40.88    7.77
   2 -11 -11    0.19    5.09
   2 -11 -10    7.58    5.59
   2 -11  -9   33.61    6.90
   2 -11  -8  306.21   13.11
   2 -11  -7    3.85    5.59
   2 -11  -6 1021.00   21.49
   2 -11  -5  325.78   12.18
   2 -11  -4  147.61    8.39
   2 -11  -3    3.23    4.41
   2 -10 -19   -1.68    6.96
   2 -10 -18   -4.97    6.03
   2 -10 -17  142.64   13.36
   2 -10 -16  193.14   14.47
   2 -10 -15    6.34    6.46
   2 -10 -14   17.46    6.65
   2 -10 -13   35.53    7.33
   2 -10 -12    8.45    5.59
   2 -10 -11   63.80    8.08
   2 -10 -10   32.24    6.71
   2 -10  -9  235.32   11.87
   2 -10  -8  585.58   17.52
   2 -10  -7    1.43    4.97
   2 -10  -6  351.06   12.61
   2 -10  -5    5.34    5.40
   2 -10  -4  214.33    9.38
   2 -10  -3  257.25    9.26
   2 -10  -2   15.47    4.41
   2  -9 -19    2.67    6.83
   2  -9 -18   42.06    9.57
   2  -9 -17   17.15    7.58
   2  -9 -16   40.57    8.95
   2  -9 -15   29.01    7.64
   2  -9 -14  380.45   18.20
   2  -9 -13   46.03    7.95
   2  -9 -12  125.24   10.81
   2  -9 -11    2.11    5.40
   2  -9 -10  163.63   10.93
   2  -9  -9  117.66    8.95
   2  -9  -8  548.86   16.65
   2  -9  -7  135.86    8.57
   2  -9  -6 2686.60   34.79
   2  -9  -5 1460.59   23.11
   2  -9  -4  360.88   11.31
   2  -9  -3    1.86    3.98
   2  -9  -2   16.84    4.22
   2  -9  -1   21.74    4.04
   2  -9   0  133.44    5.59
   2  -8 -19    6.03    8.14
   2  -8 -18   71.44   10.81
   2  -8 -17   77.97   10.69
   2  -8 -16  466.92   21.00
   2  -8 -15   34.98    7.77
   2  -8 -14   14.16    6.34
   2  -8 -13  478.85   18.95
   2  -8 -12   76.23    8.39
   2  -8 -11   22.55    6.27
   2  -8 -10   64.80    7.83
   2  -8  -9  189.66   10.62
   2  -8  -8  202.27   10.25
   2  -8  -7 1451.33   25.53
   2  -8  -6 2042.69   29.32
   2  -8  -5    7.83    4.29
   2  -8  -4  161.58    7.64
   2  -8  -3    5.03    4.41
   2  -8  -2    5.72    4.04
   2  -8  -1  164.19    6.40
   2  -8   0   18.39    3.42
   2  -8   1   10.00    2.73
   2  -7 -19   -3.91    6.77
   2  -7 -18    4.66    6.40
   2  -7 -17   96.66   11.06
   2  -7 -16   86.97   10.00
   2  -7 -15    0.50    5.09
   2  -7 -13    6.15    5.72
   2  -7 -12    3.42    5.09
   2  -7 -11    3.98    5.09
   2  -7 -10   48.64    6.71
   2  -7  -9   62.99    7.02
   2  -7  -8  107.41    8.08
   2  -7  -7  150.65    8.64
   2  -7  -6   59.51    6.09
   2  -7  -5  333.23   11.12
   2  -7  -4  743.06   14.97
   2  -7  -3  330.68    9.57
   2  -7  -2   80.76    5.59
   2  -7  -1  243.77    7.08
   2  -7   0   72.50    4.41
   2  -7   1  134.50    4.47
   2  -6 -19   -0.06    6.40
   2  -6 -18    0.87    6.09
   2  -6 -17  149.66   13.05
   2  -6 -16   79.58    9.69
   2  -6 -15    6.83    5.78
   2  -6 -14    3.79    5.84
   2  -6 -13  124.06   10.25
   2  -6 -12   25.28    6.27
   2  -6 -11   27.52    6.40
   2  -6 -10  191.96   10.87
   2  -6  -9   71.57    7.14
   2  -6  -8  389.89   13.48
   2  -6  -7   83.87    6.90
   2  -6  -6  453.19   12.86
   2  -6  -5   85.79    6.34
   2  -6  -4 1199.42   18.57
   2  -6  -3  113.00    6.15
   2  -6  -2  569.36   10.93
   2  -6  -1  128.97    5.28
   2  -6   0    6.40    2.98
   2  -6   1  203.89    4.85
  -2   6  -4   78.65    3.23
   2  -5 -19    2.36    6.83
   2  -5 -18   -0.12    5.78
   2  -5 -17    6.03    5.96
   2  -5 -16   62.19    9.19
   2  -5 -15   52.74    7.95
   2  -5 -14  258.93   14.66
   2  -5 -13  294.78   14.97
   2  -5 -12  131.76   10.37
   2  -5 -11    4.78    5.34
   2  -5  -9    6.77    4.29
   2  -5  -8   31.62    5.40
   2  -5  -7   66.29    6.27
   2  -5  -6   19.88    4.72
   2  -5  -5  399.46   11.31
   2  -5  -4 2552.85   28.08
   2  -5  -3  787.79   13.67
   2  -5  -2   30.75    3.73
   2  -5  -1   60.07    3.91
   2  -5   0  480.15    7.58
   2  -5   1    5.84    2.30
  -2   5  -4  101.95    3.60
  -2   5  -5  252.72    6.15
  -2   5  -6   41.93    3.79
   2  -4 -19   -2.42    6.46
   2  -4 -18  102.26   11.80
   2  -4 -17   91.45   10.81
   2  -4 -16    7.58    5.59
   2  -4 -15    1.12    5.40
   2  -4 -14    3.48    5.59
   2  -4 -13   19.44    6.21
   2  -4 -12   -1.93    4.78
   2  -4 -11   17.15    5.72
   2  -4 -10   45.35    6.77
   2  -4  -9    1.18    3.85
   2  -4  -7  302.05   11.06
   2  -4  -6  210.60    8.95
   2  -4  -5   56.97    5.03
   2  -4  -4  159.60    6.71
   2  -4  -3   30.63    3.91
   2  -4  -2  343.05    7.95
   2  -4  -1    5.96    2.92
   2  -4   0  289.81    5.47
  -2   4  -4    3.29    2.05
  -2   4  -5   86.54    3.98
  -2   4  -6    7.52    3.04
  -2   4  -7  209.85    7.39
   2  -3 -19    9.01    7.02
   2  -3 -18    4.16    6.59
   2  -3 -17    0.12    5.65
   2  -3 -16   55.41    8.51
   2  -3 -15  117.35   10.81
   2  -3 -14   72.93    8.76
   2  -3 -13   24.73    6.09
   2  -3 -12  255.20   13.79
   2  -3 -11   51.00    6.71
   2  -3 -10   28.02    5.47
   2  -3  -9   24.41    5.09
   2  -3  -8  162.70    8.76
   2  -3  -7  351.74   11.80
   2  -3  -6 1003.30   18.33
   2  -3  -5  646.34   13.67
   2  -3  -4 1820.91   22.24
   2  -3  -3   80.82    4.60
   2  -3  -2 1790.78   18.89
   2  -3  -1 1804.14   17.71
   2  -3   0 1277.51   13.17
  -2   3  -4  841.22   10.50
  -2   3  -5 1739.03   18.26
  -2   3  -6    2.92    3.11
  -2   3  -7    8.45    3.54
  -2   3  -8   46.47    4.91
  -2   3  -9  159.60    7.95
   2  -2 -18   -5.59    5.90
   2  -2 -17   40.07    8.08
   2  -2 -16    3.98    5.53
   2  -2 -15   26.78    6.96
   2  -2 -14   57.22    8.01
   2  -2 -13   -0.31    5.03
   2  -2 -12    4.97    4.78
   2  -2 -11   19.20    5.65
   2  -2 -10   10.37    4.60
   2  -2  -9  379.14   13.54
   2  -2  -8  279.68   11.06
   2  -2  -7    4.10    3.73
   2  -2  -6  223.52    8.88
   2  -2  -5    9.19    3.42
   2  -2  -4  138.16    6.09
   2  -2  -3 3134.14   29.45
   2  -2  -2  783.69   11.62
   2  -2  -1 1233.65   13.48
   2  -2   0 1129.47   11.99
   2  -2   1 2580.93   31.81
  -2   2  -3  968.32   11.06
  -2   2  -4  530.97    8.08
  -2   2  -5   64.11    4.16
  -2   2  -6  187.05    6.46
  -2   2  -7  210.04    7.45
  -2   2  -8  110.33    6.34
  -2   2  -9   40.44    5.09
  -2   2 -10  512.83   14.47
  -2   2 -11   55.29    6.59
   2  -1 -17    0.50    5.90
   2  -1 -16   -0.12    5.28
   2  -1 -15   28.33    7.14
   2  -1 -14   20.13    6.21
   2  -1 -13   65.54    7.95
   2  -1 -12    1.86    4.85
   2  -1 -11   27.96    5.84
   2  -1 -10   55.85    6.52
   2  -1  -9   52.68    6.21
   2  -1  -8   47.15    5.59
   2  -1  -7  277.51   10.62
   2  -1  -6   13.17    3.60
   2  -1  -5  489.78   12.24
   2  -1  -4  696.66   12.98
   2  -1  -3  770.83   12.80
   2  -1  -1  259.37    5.84
   2  -1   0 1010.88   11.37
  -2   1  -1 3684.12   33.61
  -2   1  -2 4972.82   46.34
  -2   1  -3 1689.70   16.46
  -2   1  -4 5651.77   42.62
  -2   1  -5 1638.95   18.14
  -2   1  -6 1123.32   15.97
  -2   1  -7   93.25    5.84
  -2   1  -8   84.61    6.03
  -2   1  -9  615.15   14.72
  -2   1 -10   28.33    5.22
  -2   1 -11   42.68    6.09
  -2   1 -12  562.97   16.71
   2   0 -16   12.30    6.40
   2   0 -15    0.87    5.34
   2   0 -14   67.22    8.70
   2   0 -13   12.98    5.34
   2   0 -12  114.93    9.69
   2   0 -11   27.46    5.84
   2   0 -10   16.28    5.22
   2   0  -9 1784.38   30.01
   2   0  -8   79.52    6.59
   2   0  -7  132.94    7.64
   2   0  -6  301.42   10.25
   2   0  -5 1743.63   23.67
   2   0  -4  258.99    8.26
   2   0  -3  464.37   10.06
   2   0  -2   43.74    3.48
   2   0  -1   74.24    3.67
  -2   0   0   45.23    2.92
  -2   0  -1 6535.85   50.01
  -2   0  -2  743.93    9.32
  -2   0  -3   21.25    3.29
  -2   0  -4 3391.46   28.83
  -2   0  -5  642.36   11.12
  -2   0  -6  148.48    6.59
  -2   0  -7 1087.48   17.52
  -2   0  -8  188.23    8.08
  -2   0  -9  294.09   10.37
  -2   0 -10   20.19    4.85
  -2   0 -11   65.04    6.83
  -2   0 -12   -0.31    4.72
  -2   0 -13   14.91    5.53
  -2   0 -14  185.94   11.74
   2   1 -14   38.77    7.33
   2   1 -13   10.19    5.28
   2   1 -12   14.16    5.59
   2   1 -11  242.78   12.42
   2   1 -10  436.36   15.78
   2   1  -9   74.11    7.14
   2   1  -8  150.46    8.51
   2   1  -7 3026.92   37.15
   2   1  -6   55.23    5.22
   2   1  -5   17.64    3.79
   2   1  -4   89.40    5.53
   2   1  -3  915.77   14.85
   2   1  -2 3502.10   31.43
   2   1  -1  548.68    9.75
  -2  -1   0 5065.63   38.52
  -2  -1  -1 2067.79   19.63
  -2  -1  -2 1266.08   13.98
  -2  -1  -3 2921.74   25.53
  -2  -1  -4  996.78   13.61
  -2  -1  -5 1152.83   15.78
  -2  -1  -6  836.81   14.41
  -2  -1  -7  852.65   15.72
  -2  -1  -8   -1.55    4.41
  -2  -1  -9  508.11   13.79
  -2  -1 -10   14.79    4.91
  -2  -1 -11   27.83    5.72
  -2  -1 -12  261.54   12.24
  -2  -1 -13  275.77   13.36
  -2  -1 -14  257.07   13.36
  -2  -1 -15   -2.36    5.22
   2   2 -13   39.51    6.96
   2   2 -12   13.48    5.22
   2   2 -11   96.11    8.51
   2   2 -10   13.92    4.72
   2   2  -9 1836.81   30.75
   2   2  -8    2.11    3.48
   2   2  -7   80.57    6.40
   2   2  -6  244.77    9.50
   2   2  -5 1380.14   21.31
   2   2  -4   24.04    3.91
   2   2  -3   58.27    4.41
   2   2  -2  542.09   10.87
  -2  -2   1 2365.67   23.42
  -2  -2   0  278.75    7.39
  -2  -2  -1 9645.39   66.04
  -2  -2  -2 1997.22   19.88
  -2  -2  -3 1687.03   18.20
  -2  -2  -4 5260.51   41.06
  -2  -2  -5  878.37   14.23
  -2  -2  -6   52.12    5.03
  -2  -2  -7   56.22    5.72
  -2  -2  -8   25.22    4.97
  -2  -2  -9  510.84   14.10
  -2  -2 -10  170.09    9.26
  -2  -2 -11   17.39    5.59
  -2  -2 -12  297.26   13.23
  -2  -2 -13    6.34    5.78
  -2  -2 -14   26.65    6.59
  -2  -2 -15  240.23   13.42
  -2  -2 -16   15.97    6.40
  -2  -2 -17  182.89   13.23
   2   3 -12   52.12    7.27
   2   3 -11   -2.73    4.47
   2   3 -10   19.51    5.09
   2   3  -9  189.04   10.13
   2   3  -8   57.28    5.90
   2   3  -7 1001.00   20.44
   2   3  -6 2019.89   28.20
   2   3  -5   54.92    5.03
   2   3  -4    1.74    2.86
   2   3  -3  574.64   12.42
   2   3  -2  276.89    8.26
  -2  -3   1  501.15   10.37
  -2  -3   0    6.96    3.85
  -2  -3  -1   98.96    5.72
  -2  -3  -2   65.79    5.22
  -2  -3  -4   35.22    5.03
  -2  -3  -5  245.20    8.32
  -2  -3  -6   -0.87    3.60
  -2  -3  -7  429.21   11.87
  -2  -3  -8   72.56    6.34
  -2  -3  -9    1.37    4.16
  -2  -3 -10  285.21   11.62
  -2  -3 -11  490.65   15.53
  -2  -3 -12  152.76    9.88
  -2  -3 -13  253.09   12.74
  -2  -3 -14   31.31    6.77
  -2  -3 -15   82.87    9.26
  -2  -3 -16  106.42   10.31
  -2  -3 -17   47.77    8.51
  -2  -3 -18    3.60    5.96
   2   4 -10   72.81    7.45
   2   4  -9 1185.69   24.91
   2   4  -8    4.91    4.22
   2   4  -7  151.46    8.51
   2   4  -6   96.54    6.59
   2   4  -5    0.56    2.86
   2   4  -4    1.68    2.73
   2   4  -3   58.52    4.66
  -2  -4   2  449.90   10.87
  -2  -4   1  660.31   12.49
  -2  -4   0   23.11    3.98
  -2  -4  -1 1059.64   15.34
  -2  -4  -2 2072.76   22.61
  -2  -4  -3  225.20    7.77
  -2  -4  -5  243.77    8.64
  -2  -4  -6 1434.56   20.94
  -2  -4  -7   83.68    6.52
  -2  -4  -8    8.14    4.66
  -2  -4  -9 1965.59   29.14
  -2  -4 -10  794.50   18.82
  -2  -4 -11   48.33    6.96
  -2  -4 -12  166.18   10.50
  -2  -4 -13   84.61    8.70
  -2  -4 -14   -0.25    5.40
  -2  -4 -15  957.26   26.34
  -2  -4 -16   64.48    8.88
  -2  -4 -17  138.41   11.68
  -2  -4 -18   45.72    8.57
  -2  -4 -19   99.52   11.31
   2   5  -9   99.65    8.08
   2   5  -8    8.70    4.47
   2   5  -7 1486.74   25.84
   2   5  -6   14.29    3.85
   2   5  -5   10.75    3.48
   2   5  -4   12.67    3.23
   2   5  -3   16.96    3.29
  -2  -5   2  168.23    7.64
  -2  -5   1   19.20    4.54
  -2  -5   0  314.66    9.13
  -2  -5  -1   70.08    5.53
  -2  -5  -2  206.06    7.64
  -2  -5  -3  158.85    7.08
  -2  -5  -4  816.43   14.85
  -2  -5  -6   54.42    6.03
  -2  -5  -7 1005.66   18.82
  -2  -5  -8  636.95   15.72
  -2  -5  -9  489.04   14.66
  -2  -5 -10  433.00   14.54
  -2  -5 -11   83.87    7.64
  -2  -5 -12  342.55   14.23
  -2  -5 -13  355.60   14.97
  -2  -5 -14   69.33    8.57
  -2  -5 -15  406.16   17.58
  -2  -5 -16   19.32    6.65
  -2  -5 -17  212.77   14.23
  -2  -5 -18   65.17    9.38
  -2  -5 -19   83.93   10.56
  -2  -5 -20  210.16   15.78
  -2  -5 -21   33.17    8.76
   2   6  -7   64.30    6.27
   2   6  -6  132.51    7.89
   2   6  -5   46.65    5.03
   2   6  -4    4.47    2.80
   2   6  -3   28.39    3.79
  -2  -6   2  128.47    7.02
  -2  -6   1  611.55   13.23
  -2  -6   0  174.51    7.58
  -2  -6  -1  481.77   11.80
  -2  -6  -2  222.90    8.45
  -2  -6  -3   70.20    6.15
  -2  -6  -4 1215.45   19.20
  -2  -6  -5  436.05   11.99
  -2  -6  -6    5.09    5.03
  -2  -6  -7  645.34   15.47
  -2  -6  -8    4.29    5.59
  -2  -6  -9  726.04   18.02
  -2  -6 -10  428.03   14.35
  -2  -6 -11    1.24    5.09
  -2  -6 -12  355.29   14.60
  -2  -6 -13  130.46   10.44
  -2  -6 -14   -5.22    5.53
  -2  -6 -15    1.80    5.65
  -2  -6 -16    1.86    5.72
  -2  -6 -17    4.47    6.27
  -2  -6 -18   -0.62    5.84
  -2  -6 -19   48.70    8.88
  -2  -6 -20   -3.11    6.09
  -2  -6 -21    2.24    6.71
   2   7  -6   93.06    7.08
   2   7  -5  226.32    9.75
   2   7  -4   -1.30    2.61
   2   7  -3   12.36    3.23
  -2  -7   2   66.97    5.84
  -2  -7   1   12.11    4.35
  -2  -7   0  596.08   13.42
  -2  -7  -1  229.98    8.88
  -2  -7  -2   90.45    6.52
  -2  -7  -3   66.10    6.27
  -2  -7  -4  831.77   16.52
  -2  -7  -5  561.10   13.92
  -2  -7  -6  253.28   10.37
  -2  -7  -8   31.12    6.15
  -2  -7  -9  602.10   16.71
  -2  -7 -10   10.37    5.22
  -2  -7 -11  582.97   17.77
  -2  -7 -12   27.15    6.52
  -2  -7 -13  257.50   13.61
  -2  -7 -14   11.80    6.40
  -2  -7 -15    9.38    6.34
  -2  -7 -16   16.46    6.71
  -2  -7 -17   11.74    6.83
  -2  -7 -18    8.39    6.59
  -2  -7 -19    4.85    6.52
  -2  -7 -20   13.36    7.02
  -2  -7 -21   21.00    7.95
   2   8  -4   69.76    5.72
   2   8  -3   56.16    5.09
  -2  -8   2    0.81    4.22
  -2  -8   1   62.06    5.90
  -2  -8   0   91.57    6.40
  -2  -8  -1   19.38    4.78
  -2  -8  -2  544.39   13.48
  -2  -8  -3  193.39    8.70
  -2  -8  -4    4.16    4.78
  -2  -8  -5   81.82    6.83
  -2  -8  -6   77.84    6.96
  -2  -8  -7  409.71   13.54
  -2  -8  -8  371.75   13.48
  -2  -8  -9  100.45    8.39
  -2  -8 -10  130.02    9.88
  -2  -8 -11    4.41    5.90
  -2  -8 -12   -1.43    6.15
  -2  -8 -13  172.95   11.74
  -2  -8 -14   49.45    7.77
  -2  -8 -15    2.86    5.53
  -2  -8 -16   16.59    6.71
  -2  -8 -17   25.78    7.45
  -2  -8 -18  114.43   11.49
  -2  -8 -19   -3.79    5.53
  -2  -8 -20   41.69    8.70
  -2  -8 -21   -1.30    7.14
  -2  -9   2    8.39    4.66
  -2  -9   1    3.54    4.22
  -2  -9   0   55.04    5.84
  -2  -9  -1   20.19    4.85
  -2  -9  -2   11.12    4.72
  -2  -9  -3   51.94    6.03
  -2  -9  -4   -2.73    4.47
  -2  -9  -5   85.85    7.27
  -2  -9  -6   76.60    7.21
  -2  -9  -7   -3.79    4.78
  -2  -9  -8   23.05    5.78
  -2  -9  -9  278.25   12.67
  -2  -9 -10    8.76    6.09
  -2  -9 -11  167.61   11.37
  -2  -9 -12  383.43   16.15
  -2  -9 -13  156.12   11.43
  -2  -9 -14   45.66    8.08
  -2  -9 -15   47.90    8.45
  -2  -9 -16   -1.49    5.96
  -2  -9 -17   34.48    7.89
  -2  -9 -18   46.10    8.57
  -2  -9 -19    1.49    6.21
  -2  -9 -20   30.88    8.95
  -2  -9 -21    4.78    7.27
  -2 -10   1   24.04    5.22
  -2 -10   0   94.49    7.14
  -2 -10  -1   62.74    6.34
  -2 -10  -2   12.11    4.97
  -2 -10  -3  191.40    9.26
  -2 -10  -4    0.62    4.78
  -2 -10  -5  175.19    9.63
  -2 -10  -6  218.49   10.69
  -2 -10  -7    3.17    5.16
  -2 -10  -8    5.53    5.34
  -2 -10  -9  310.80   13.61
  -2 -10 -10    3.91    6.40
  -2 -10 -11  209.36   12.18
  -2 -10 -12    0.37    6.52
  -2 -10 -13   72.81    9.32
  -2 -10 -14  137.11   11.43
  -2 -10 -15  579.18   21.62
  -2 -10 -16   12.67    6.77
  -2 -10 -17    2.55    6.09
  -2 -10 -18   35.66    8.14
  -2 -10 -19    1.30    6.52
  -2 -10 -20    4.47    7.14
  -2 -10 -21    7.70    7.95
  -2 -11  -1   27.77    5.47
  -2 -11  -2   -0.25    4.60
  -2 -11  -3   26.96    5.72
  -2 -11  -4   42.55    6.34
  -2 -11  -5  307.33   12.49
  -2 -11  -6  252.72   11.68
  -2 -11  -7    0.06    5.16
  -2 -11  -8   -0.56    5.53
  -2 -11  -9  269.24   13.11
  -2 -11 -10    3.54    6.59
  -2 -11 -11   47.65    8.20
  -2 -11 -12   26.90    7.83
  -2 -11 -13  313.48   15.66
  -2 -11 -14  333.36   16.71
  -2 -11 -15  159.41   12.74
  -2 -11 -16   27.83    8.14
  -2 -11 -17  180.22   13.79
  -2 -11 -18    2.73    6.71
  -2 -11 -19    7.64    6.96
  -2 -11 -20    1.80    7.45
  -2 -12  -2  107.97    7.89
  -2 -12  -3   22.99    5.96
  -2 -12  -4    6.65    5.22
  -2 -12  -5  104.99    8.57
  -2 -12  -6   55.41    7.70
  -2 -12  -7   18.39    6.15
  -2 -12  -8  130.40   10.13
  -2 -12  -9  214.51   12.18
  -2 -12 -10  160.03   11.12
  -2 -12 -11  201.34   12.74
  -2 -12 -12   26.59    7.70
  -2 -12 -13    5.22    6.15
  -2 -12 -14  206.00   13.73
  -2 -12 -15   41.00    8.32
  -2 -12 -16  105.98   11.37
  -2 -12 -17  257.38   16.65
  -2 -12 -18    0.43    6.71
  -2 -12 -19   -3.73    7.08
  -2 -12 -20    9.88    8.01
  -2 -13  -4  140.96    9.38
  -2 -13  -5   -0.19    5.28
  -2 -13  -6   -0.19    5.59
  -2 -13  -7   22.55    6.52
  -2 -13  -8   69.89    8.39
  -2 -13  -9  196.99   12.18
  -2 -13 -10   10.75    6.09
  -2 -13 -11   42.18    7.39
  -2 -13 -12    5.47    5.96
  -2 -13 -13    7.77    6.21
  -2 -13 -14   -1.80    5.53
  -2 -13 -15   48.08    9.01
  -2 -13 -16  156.37   13.42
  -2 -13 -17   12.92    7.02
  -2 -13 -18    1.18    6.52
  -2 -13 -19  248.31   17.02
  -2 -13 -20    6.83    7.89
  -2 -14  -5   13.11    5.78
  -2 -14  -6   67.40    8.01
  -2 -14  -7   24.41    6.46
  -2 -14  -8  287.51   13.85
  -2 -14  -9  147.36   11.12
  -2 -14 -10   10.56    6.46
  -2 -14 -11  191.96   12.67
  -2 -14 -12   61.01    8.51
  -2 -14 -13    3.29    5.65
  -2 -14 -14    0.81    6.15
  -2 -14 -15   -1.93    5.96
  -2 -14 -16  173.45   13.61
  -2 -14 -17  164.69   13.92
  -2 -14 -18   17.46    8.51
  -2 -14 -19    4.41    7.45
  -2 -15  -7    3.54    5.47
  -2 -15  -8   12.11    6.09
  -2 -15  -9   84.92    9.13
  -2 -15 -10   44.29    7.77
  -2 -15 -11   11.24    6.59
  -2 -15 -12    4.78    5.65
  -2 -15 -13    3.04    5.47
  -2 -15 -14   11.93    6.46
  -2 -15 -15    4.72    6.27
  -2 -15 -16   58.96    9.38
  -2 -15 -17   32.74    8.26
  -2 -15 -18   60.01    9.88
  -2 -15 -19  179.41   15.28
  -2 -16  -8   65.98    8.45
  -2 -16  -9   17.33    6.52
  -2 -16 -10   14.16    6.27
  -2 -16 -11   28.33    7.33
  -2 -16 -12    5.09    6.03
  -2 -16 -13   42.87    8.20
  -2 -16 -14   -0.43    5.78
  -2 -16 -15    4.29    6.09
  -2 -16 -16  224.76   15.53
  -2 -16 -17   40.38    8.76
  -2 -16 -18   59.58   10.37
  -2 -17 -10    4.47    5.78
  -2 -17 -11   -0.68    5.40
  -2 -17 -12  102.32   10.50
  -2 -17 -13   61.13    9.07
  -2 -17 -14    0.87    5.96
  -2 -17 -15   10.00    6.40
  -2 -17 -16    4.78    6.46
  -2 -17 -17   27.96    8.45
  -2 -18 -12    6.77    6.34
  -2 -18 -13   12.42    6.46
  -2 -18 -14   14.04    6.83
  -2 -18 -15   17.52    7.64
  -2 -18 -16   72.31   10.25
  -2 -19 -14   93.50   11.06
  -2 -19 -15    4.91    6.90
   3 -18 -15   19.82    8.51
   3 -17 -16   51.75   10.31
   3 -17 -15   23.11    8.01
   3 -17 -14    7.08    6.65
   3 -17 -13   45.29    8.95
   3 -16 -16   26.71    8.39
   3 -16 -15   -5.47    6.34
   3 -16 -14    5.84    6.96
   3 -16 -13   -1.99    6.40
   3 -16 -12   -0.31    5.90
   3 -15 -17   -0.37    5.90
   3 -15 -15   -0.12    5.47
   3 -15 -14   17.33    6.90
   3 -15 -13    1.12    5.90
   3 -15 -12   11.06    7.02
   3 -15 -11   21.06    7.33
   3 -15 -10   59.45    8.39
   3 -14 -17   39.20    8.95
   3 -14 -16    0.68    6.21
   3 -14 -15    9.69    6.46
   3 -14 -14   -3.54    5.59
   3 -14 -13   63.49    8.76
   3 -14 -12    2.86    5.34
   3 -14 -11   -0.68    5.40
   3 -14 -10    5.90    6.15
   3 -14  -9    1.86    6.21
   3 -14  -8  350.50   15.03
   3 -13 -18   20.63    8.26
   3 -13 -17   12.74    7.02
   3 -13 -16   30.56    7.77
   3 -13 -15   -5.22    5.34
   3 -13 -14   81.75    9.94
   3 -13 -13   -0.87    5.16
   3 -13 -12    6.21    5.47
   3 -13 -11    0.62    5.47
   3 -13 -10   21.00    6.27
   3 -13  -9   69.70    8.20
   3 -13  -8  209.73   11.99
   3 -13  -7  604.46   18.02
   3 -13  -6   26.84    6.27
   3 -12 -18  193.02   16.03
   3 -12 -17    6.03    7.02
   3 -12 -16   -1.62    5.59
   3 -12 -15   -2.86    5.84
   3 -12 -14   12.92    6.77
   3 -12 -13   14.35    6.34
   3 -12 -12   34.11    6.83
   3 -12 -11  240.61   13.61
   3 -12 -10  352.30   15.59
   3 -12  -9   76.16    8.45
   3 -12  -8  211.72   11.56
   3 -12  -7   26.84    6.71
   3 -12  -6   15.90    6.21
   3 -12  -5  138.47    9.19
   3 -11 -18    7.21    7.21
   3 -11 -17    0.06    6.03
   3 -11 -16    9.94    7.33
   3 -11 -15    5.96    6.71
   3 -11 -14   32.37    7.77
   3 -11 -13    3.85    5.65
   3 -11 -12    9.26    5.65
   3 -11 -11  595.58   20.63
   3 -11 -10  659.51   20.69
   3 -11  -9   50.44    7.21
   3 -11  -8  899.05   22.30
   3 -11  -7  291.73   12.80
   3 -11  -6   78.40    7.89
   3 -11  -5    1.93    5.90
   3 -11  -4   98.78    7.83
   3 -10 -18   44.73    9.88
   3 -10 -17    1.43    7.21
   3 -10 -16    7.52    7.33
   3 -10 -15    4.72    6.27
   3 -10 -14    6.21    6.21
   3 -10 -13   66.91    8.88
   3 -10 -12   15.97    6.09
   3 -10 -11    9.63    5.53
   3 -10 -10   43.67    7.52
   3 -10  -9   89.89    8.57
   3 -10  -8  461.58   15.90
   3 -10  -7   37.40    6.09
   3 -10  -6  209.11   10.19
   3 -10  -5   69.14    6.59
   3 -10  -4   12.24    5.28
   3 -10  -3   21.12    5.16
   3 -10  -2   35.04    5.03
   3  -9 -18    3.85    6.71
   3  -9 -17   -3.11    5.84
   3  -9 -16   85.92   10.56
   3  -9 -15    2.24    6.15
   3  -9 -14    1.99    5.78
   3  -9 -13   25.72    6.90
   3  -9 -12    0.19    5.16
   3  -9 -10   17.71    5.84
   3  -9  -9   49.51    7.08
   3  -9  -8  651.80   18.26
   3  -9  -7  156.43    9.50
   3  -9  -6  156.30    8.82
   3  -9  -5   63.18    6.21
   3  -9  -4   -3.73    4.16
   3  -9  -3   35.53    5.40
   3  -9  -2  447.85   10.81
   3  -9  -1   13.48    3.98
   3  -8 -19  105.86   12.92
   3  -8 -18   33.61    8.57
   3  -8 -17    2.11    6.21
   3  -8 -16    9.19    6.34
   3  -8 -15   25.10    7.14
   3  -8 -14   83.93    9.63
   3  -8 -13  207.74   13.42
   3  -8 -12   41.44    7.52
   3  -8 -11    8.01    5.84
   3  -8 -10  190.41   11.62
   3  -8  -9   47.65    6.90
   3  -8  -8  888.00   21.18
   3  -8  -7  125.18    8.39
   3  -8  -6  300.68   11.31
   3  -8  -5  104.99    7.21
   3  -8  -4  149.03    7.70
   3  -8  -3   11.56    4.29
   3  -8  -2  266.32    8.51
   3  -8  -1  122.45    5.78
   3  -8   0    8.08    2.98
   3  -7 -19   11.49    7.45
   3  -7 -18   -3.91    5.65
   3  -7 -17   -0.87    5.96
   3  -7 -16   79.46   10.31
   3  -7 -15   -3.42    5.84
   3  -7 -14   -0.12    4.91
   3  -7 -12   19.88    6.52
   3  -7 -11  417.22   16.65
   3  -7 -10  260.24   12.86
   3  -7  -9    0.50    4.54
   3  -7  -8  111.08    8.26
   3  -7  -7   74.86    6.90
   3  -7  -6  507.18   14.10
   3  -7  -5  232.90    9.57
   3  -7  -4   25.91    4.66
   3  -7  -3   32.24    4.85
   3  -7  -2  759.09   13.29
   3  -7  -1  493.32    9.88
   3  -7   0    5.28    3.04
   3  -7   1  460.59    6.90
   3  -6 -19  227.31   17.27
   3  -6 -18   85.73   11.56
   3  -6 -17   -1.62    5.90
   3  -6 -16   -2.73    5.53
   3  -6 -15   26.78    6.59
   3  -6 -14  142.82   11.87
   3  -6 -13   78.46    9.19
   3  -6 -12   56.28    7.95
   3  -6 -11  391.63   16.21
   3  -6 -10  286.64   13.48
   3  -6  -9   18.89    5.34
   3  -6  -8  104.68    8.01
   3  -6  -7    1.62    4.22
   3  -6  -6  585.39   15.03
   3  -6  -5  187.30    8.51
   3  -6  -4  222.96    8.76
   3  -6  -3 1171.84   17.46
   3  -6  -2  453.19   10.00
   3  -6  -1  528.73    9.82
   3  -6   0  263.84    6.21
   3  -5 -19   35.66    8.95
   3  -5 -18   -1.06    6.34
   3  -5 -17    9.69    6.59
   3  -5 -16    2.17    5.53
   3  -5 -15    7.39    5.65
   3  -5 -14   -4.29    4.97
   3  -5 -13  367.96   16.96
   3  -5 -12    5.03    5.47
   3  -5 -11  252.66   13.29
   3  -5 -10  123.69    9.50
   3  -5  -9  357.65   13.85
   3  -5  -8   57.90    6.40
   3  -5  -7  133.75    8.20
   3  -5  -6    5.84    3.98
   3  -5  -5  414.05   11.87
   3  -5  -4 2356.35   27.65
   3  -5  -3 3174.21   31.12
   3  -5  -2  233.27    7.21
   3  -5  -1  598.31   10.19
   3  -5   0  375.54    7.02
   3  -4 -19   11.12    7.52
   3  -4 -18    9.13    7.21
   3  -4 -17   -1.74    5.59
   3  -4 -16    8.51    6.34
   3  -4 -15   -3.60    5.03
   3  -4 -14   68.03    8.76
   3  -4 -13    3.29    5.40
   3  -4 -12   -2.73    4.85
   3  -4 -11  573.59   19.07
   3  -4 -10   41.37    6.59
   3  -4  -9  153.82    9.57
   3  -4  -8    1.55    3.73
   3  -4  -7   17.46    4.29
   3  -4  -6   18.08    4.22
   3  -4  -5    1.30    3.29
   3  -4  -4   47.96    4.54
   3  -4  -3   35.66    3.79
   3  -4  -2  124.06    5.28
   3  -4  -1 2216.33   21.37
   3  -4   0   94.61    3.60
   3  -4   1  338.57    5.28
  -3   4  -6  251.29    6.34
  -3   4  -7  460.15    9.57
   3  -3 -18   -4.16    5.72
   3  -3 -17    0.19    5.78
   3  -3 -16   -3.29    5.28
   3  -3 -15    0.19    5.03
   3  -3 -14   50.69    8.08
   3  -3 -13  144.75   10.93
   3  -3 -12  226.07   12.92
   3  -3 -11  125.24    9.94
   3  -3 -10  191.15   11.00
   3  -3  -9   -0.68    3.54
   3  -3  -8   10.93    3.98
   3  -3  -7   36.84    5.16
   3  -3  -6    3.48    3.48
   3  -3  -5    3.23    3.48
   3  -3  -4  162.58    7.08
   3  -3  -3  261.11    8.01
   3  -3  -2  440.64    9.44
   3  -3  -1  570.54    9.63
   3  -3   0 1970.94   18.57
   3  -3   1  279.25    4.72
  -3   3  -5   38.21    3.35
  -3   3  -6  174.82    5.90
  -3   3  -7   15.41    3.67
  -3   3  -8   71.50    5.34
   3  -2 -18    0.19    6.27
   3  -2 -17   -7.95    5.59
   3  -2 -16   -0.50    5.40
   3  -2 -15    0.12    5.09
   3  -2 -14   19.63    6.27
   3  -2 -13    1.80    4.85
   3  -2 -12   31.12    6.52
   3  -2 -11  195.01   11.49
   3  -2 -10  107.16    8.39
   3  -2  -9   -0.62    3.91
   3  -2  -8  109.40    7.58
   3  -2  -7   37.09    4.97
   3  -2  -6  157.42    8.01
   3  -2  -5  104.74    6.65
   3  -2  -4    4.85    2.73
   3  -2  -3    3.35    2.80
   3  -2  -2    1.30    2.55
   3  -2  -1 7726.45   54.67
   3  -2   0 2323.61   21.31
   3  -2   1 3921.62   31.75
  -3   2  -2 1820.47   17.77
  -3   2  -3 1032.25   11.49
  -3   2  -4 3597.03   29.76
  -3   2  -5  104.99    4.66
  -3   2  -6  468.91    9.38
  -3   2  -7  492.27   10.69
  -3   2  -8   26.59    4.29
  -3   2  -9  596.20   13.85
  -3   2 -10   41.93    5.53
   3  -1 -17   59.51    9.69
   3  -1 -16   -1.93    5.59
   3  -1 -15   39.08    7.64
   3  -1 -14   -3.35    4.41
   3  -1 -13   75.29    8.76
   3  -1 -12  272.23   14.04
   3  -1 -11   -0.31    4.41
   3  -1 -10   50.07    6.77
   3  -1  -9  736.23   19.76
   3  -1  -8   53.49    5.84
   3  -1  -7    5.65    3.60
   3  -1  -6  258.99   10.06
   3  -1  -5    4.22    3.54
   3  -1  -4   40.19    4.22
   3  -1  -3  411.38   10.00
   3  -1  -2  205.63    6.77
   3  -1  -1 1674.30   19.01
   3  -1   0  175.44    5.22
  -3   1  -1  105.80    4.41
  -3   1  -2 3582.61   29.38
  -3   1  -3 1910.43   18.14
  -3   1  -4   33.36    3.35
  -3   1  -5  457.23    8.76
  -3   1  -6   83.37    5.16
  -3   1  -7   74.24    5.65
  -3   1  -8  214.70    8.39
  -3   1  -9   81.94    6.27
  -3   1 -10  387.34   12.30
  -3   1 -11   14.16    4.91
  -3   1 -12   10.87    5.22
   3   0 -16    8.32    6.27
   3   0 -15    3.67    5.59
   3   0 -14   20.38    6.21
   3   0 -13   -0.87    4.72
   3   0 -12   14.47    5.34
   3   0 -11 1354.36   29.38
   3   0 -10    1.86    4.10
   3   0  -9  215.38   11.06
   3   0  -8  169.66    9.50
   3   0  -7  652.92   16.71
   3   0  -6  573.59   14.85
   3   0  -5 1187.93   20.44
   3   0  -4  548.49   12.80
   3   0  -3  475.31   11.24
   3   0  -2    4.66    2.67
   3   0  -1 6441.86   48.89
  -3   0   0    6.15    3.67
  -3   0  -2  684.23   10.31
  -3   0  -3 2657.96   23.73
  -3   0  -4 1357.40   15.53
  -3   0  -5  360.81    8.26
  -3   0  -6   75.48    5.28
  -3   0  -7 3056.36   31.06
  -3   0  -8   94.93    6.40
  -3   0  -9  286.83   10.25
  -3   0 -10    0.93    4.41
  -3   0 -11   36.09    6.03
  -3   0 -12  149.16    9.63
  -3   0 -13    0.81    5.22
   3   1 -15   11.80    6.21
   3   1 -14    7.21    5.53
   3   1 -13    2.48    5.22
   3   1 -12  145.87   10.75
   3   1 -11  137.48   10.19
   3   1 -10  249.68   12.67
   3   1  -9  358.89   14.04
   3   1  -8  157.67    9.26
   3   1  -7  204.08    9.69
   3   1  -6    2.05    3.29
   3   1  -5  464.75   12.74
   3   1  -4 1215.76   19.94
   3   1  -3 2239.50   26.71
   3   1  -2  584.89   12.11
   3   1  -1 7958.48   58.64
  -3  -1   0   25.47    4.16
  -3  -1  -1    3.17    3.91
  -3  -1  -2   13.54    4.16
  -3  -1  -3   99.83    5.34
  -3  -1  -4  118.04    5.84
  -3  -1  -5  881.04   13.67
  -3  -1  -6  123.25    6.34
  -3  -1  -7    4.16    4.35
  -3  -1  -8  244.21    9.50
  -3  -1  -9  127.04    7.70
  -3  -1 -10  114.06    7.70
  -3  -1 -11   21.31    5.40
  -3  -1 -12  112.26    8.76
  -3  -1 -13  113.07    9.19
  -3  -1 -14   65.91    7.89
  -3  -1 -15    5.09    5.40
   3   2 -13   -1.12    4.72
   3   2 -12   79.21    8.57
   3   2 -11   18.51    5.59
   3   2 -10  118.35    9.07
   3   2  -9  241.97   11.93
   3   2  -8  124.00    8.57
   3   2  -7   21.99    4.60
   3   2  -6  105.80    7.02
   3   2  -5    0.43    3.23
   3   2  -4  503.02   13.05
   3   2  -3  427.22   11.31
   3   2  -2  497.30   11.68
  -3  -2   1  696.66   12.98
  -3  -2   0 3722.70   33.17
  -3  -2  -1    3.60    4.04
  -3  -2  -3  153.82    6.46
  -3  -2  -4   21.99    4.91
  -3  -2  -5    1.18    3.85
  -3  -2  -6  143.51    6.83
  -3  -2  -7   52.81    5.78
  -3  -2  -8  264.58    9.75
  -3  -2  -9    3.04    4.54
  -3  -2 -10  153.76    8.82
  -3  -2 -11   21.56    5.47
  -3  -2 -12    0.93    5.03
  -3  -2 -13  148.85   10.25
  -3  -2 -14  263.65   13.23
  -3  -2 -15  649.32   20.94
  -3  -2 -16   20.38    6.83
   3   3 -12   12.24    5.59
   3   3 -11   -4.41    3.85
   3   3 -10   -0.12    3.98
   3   3  -9  239.74   11.99
   3   3  -8   18.82    4.78
   3   3  -7   43.80    5.40
   3   3  -6  174.63    8.82
   3   3  -5  182.40    8.57
   3   3  -4  139.47    7.33
   3   3  -3  820.34   16.21
   3   3  -2 1231.17   19.38
  -3  -3   1 1426.48   19.69
  -3  -3   0   37.71    4.35
  -3  -3  -1 1947.45   22.49
  -3  -3  -2 2075.06   23.11
  -3  -3  -3   30.01    4.66
  -3  -3  -4 2854.40   28.89
  -3  -3  -5  716.72   13.54
  -3  -3  -6   14.47    4.47
  -3  -3  -7   33.86    5.59
  -3  -3  -8  112.82    7.45
  -3  -3  -9  196.25    9.26
  -3  -3 -10   32.99    5.78
  -3  -3 -11   21.62    5.65
  -3  -3 -12    6.21    5.40
  -3  -3 -13   46.10    7.33
  -3  -3 -14    9.19    5.96
  -3  -3 -15   19.57    6.77
  -3  -3 -16   -5.84    5.22
  -3  -3 -17  153.20   12.05
  -3  -3 -18  327.95   17.21
   3   4 -11   52.87    7.33
   3   4 -10    3.04    4.16
   3   4  -9   32.68    5.59
   3   4  -8   66.47    6.83
   3   4  -7   19.38    4.54
   3   4  -6  650.50   16.90
   3   4  -5  209.11    9.38
   3   4  -4   18.82    3.73
   3   4  -3  937.57   18.02
  -3  -4   2   75.05    6.21
   3   4  -2   83.06    5.65
  -3  -4   1  777.35   15.16
  -3  -4   0   29.57    4.78
  -3  -4  -1 1386.85   19.63
  -3  -4  -2  677.33   13.23
  -3  -4  -3   94.06    6.21
  -3  -4  -5    2.36    4.41
  -3  -4  -6  209.23    8.88
  -3  -4  -7   88.34    6.90
  -3  -4  -8   -4.72    4.85
  -3  -4  -9   78.15    6.90
  -3  -4 -10  123.44    8.64
  -3  -4 -11   18.14    5.59
  -3  -4 -12    6.77    5.90
  -3  -4 -13  476.05   17.15
  -3  -4 -14   41.50    7.52
  -3  -4 -15  289.12   14.54
  -3  -4 -16   27.09    6.90
  -3  -4 -17  222.90   14.23
  -3  -4 -18   14.97    6.65
  -3  -4 -19   -0.37    5.90
   3   5  -9  297.32   13.29
   3   5  -8   26.03    5.34
   3   5  -7   26.34    4.85
   3   5  -6    1.99    3.60
   3   5  -5  343.42   12.18
   3   5  -4  431.08   12.86
   3   5  -3   62.12    5.28
  -3  -5   2 1069.52   18.76
  -3  -5   1  491.46   12.49
  -3  -5   0  220.85    8.70
  -3  -5  -1    1.12    4.78
  -3  -5  -2   36.28    5.34
  -3  -5  -3 3006.10   31.31
  -3  -5  -4 3133.71   32.86
  -3  -5  -6  968.82   18.02
  -3  -5  -7  424.49   12.74
  -3  -5  -8    5.09    5.34
  -3  -5  -9  219.67   10.62
  -3  -5 -10  273.65   11.49
  -3  -5 -11   51.38    7.14
  -3  -5 -12  639.75   18.76
  -3  -5 -13  236.32   12.55
  -3  -5 -14   40.19    7.33
  -3  -5 -15    7.45    6.21
  -3  -5 -16    4.91    5.65
  -3  -5 -17   -1.86    5.53
  -3  -5 -18  216.13   14.23
  -3  -5 -19   -1.37    5.53
  -3  -5 -20   -1.55    6.34
   3   6  -8   38.52    6.03
   3   6  -7  163.32    9.44
   3   6  -6  278.25   11.74
   3   6  -5    4.41    3.48
   3   6  -4   37.09    4.66
   3   6  -3  237.19    9.63
  -3  -6   2    1.37    4.10
  -3  -6   1   29.82    5.09
  -3  -6   0    0.81    4.41
  -3  -6  -1  118.47    7.27
  -3  -6  -2   38.08    5.78
  -3  -6  -3  166.49    8.20
  -3  -6  -4   41.50    6.27
  -3  -6  -5    6.15    4.91
  -3  -6  -6  542.40   14.23
  -3  -6  -7  451.76   13.67
  -3  -6  -8  185.94    9.88
  -3  -6  -9   70.20    7.33
  -3  -6 -10  123.50    8.82
  -3  -6 -11   25.16    6.59
  -3  -6 -12  465.74   16.34
  -3  -6 -13   75.42    9.07
  -3  -6 -14   43.18    7.45
  -3  -6 -15  292.04   14.66
  -3  -6 -16    6.96    6.09
  -3  -6 -17   38.95    7.58
  -3  -6 -18   40.88    8.20
  -3  -6 -19   22.55    7.58
  -3  -6 -20   -1.24    6.34
  -3  -6 -21   -1.62    6.65
   3   7  -6    4.85    3.91
   3   7  -5   26.15    4.72
   3   7  -4  140.28    8.01
   3   7  -3   18.64    3.73
  -3  -7   2   22.24    5.03
  -3  -7   1    1.43    4.04
  -3  -7   0   68.03    6.27
  -3  -7  -1   42.06    5.47
  -3  -7  -2  216.19    9.26
  -3  -7  -3  341.87   11.43
  -3  -7  -4   87.28    7.33
  -3  -7  -5  388.65   12.18
  -3  -7  -6   67.34    7.27
  -3  -7  -7   78.21    7.08
  -3  -7  -8  259.30   11.37
  -3  -7  -9  205.32   10.69
  -3  -7 -10   41.75    7.02
  -3  -7 -11   11.93    6.40
  -3  -7 -12   24.17    6.71
  -3  -7 -13  298.88   14.60
  -3  -7 -14  360.26   16.03
  -3  -7 -15   11.87    6.59
  -3  -7 -16    7.33    6.34
  -3  -7 -17   14.16    6.59
  -3  -7 -18   15.47    7.08
  -3  -7 -19   -1.55    5.84
  -3  -7 -20    1.24    6.59
  -3  -7 -21    6.71    7.77
   3   8  -5  233.03   10.93
   3   8  -4  355.78   12.67
   3   8  -3   31.68    4.54
  -3  -8   2   34.11    5.65
  -3  -8   1   84.61    6.83
  -3  -8   0   43.30    5.72
  -3  -8  -1    3.48    4.41
  -3  -8  -2  145.37    8.26
  -3  -8  -3   20.31    5.34
  -3  -8  -4   23.17    5.28
  -3  -8  -5  176.74    9.19
  -3  -8  -6   -0.93    4.91
  -3  -8  -7  220.79   10.62
  -3  -8  -8    0.06    5.09
  -3  -8  -9  300.62   12.67
  -3  -8 -10   81.88    8.26
  -3  -8 -11    8.95    6.09
  -3  -8 -12   31.56    7.58
  -3  -8 -13   82.00    9.69
  -3  -8 -14   22.12    7.77
  -3  -8 -15   13.67    6.83
  -3  -8 -16   24.04    7.39
  -3  -8 -17    7.77    6.21
  -3  -8 -18    7.21    6.46
  -3  -8 -19   -5.72    5.72
  -3  -8 -20    5.72    7.58
  -3  -8 -21    2.55    7.70
   3   9  -3   26.96    4.54
  -3  -9   2   13.98    5.03
  -3  -9   1   96.48    7.45
  -3  -9   0   -2.17    4.29
  -3  -9  -1   39.01    5.65
  -3  -9  -2  207.62    9.57
  -3  -9  -3   54.61    6.46
  -3  -9  -4  654.35   16.28
  -3  -9  -5   53.86    6.65
  -3  -9  -6   59.45    6.77
  -3  -9  -7  285.77   12.36
  -3  -9  -8   27.21    6.46
  -3  -9  -9   76.29    8.20
  -3  -9 -10   55.29    7.45
  -3  -9 -11    4.66    6.03
  -3  -9 -12  204.51   12.24
  -3  -9 -13   13.61    7.33
  -3  -9 -14  178.92   12.74
  -3  -9 -15  179.29   12.74
  -3  -9 -16   13.54    7.02
  -3  -9 -17   29.57    8.26
  -3  -9 -18   32.99    8.39
  -3  -9 -19   -1.80    6.59
  -3  -9 -20    0.25    7.14
  -3  -9 -21   27.96    8.82
   3  10  -2   28.89    4.60
  -3 -10   1   -0.43    4.66
  -3 -10   0  104.24    7.70
  -3 -10  -1   26.96    5.72
  -3 -10  -2   45.66    6.46
  -3 -10  -3   15.03    5.47
  -3 -10  -4   98.16    7.77
  -3 -10  -5  176.31    9.94
  -3 -10  -6  125.92    8.82
  -3 -10  -7  390.26   14.23
  -3 -10  -8  848.86   20.94
  -3 -10  -9   62.00    7.52
  -3 -10 -10    6.96    5.84
  -3 -10 -11  168.60   11.68
  -3 -10 -12  173.76   11.87
  -3 -10 -13  140.83   11.68
  -3 -10 -14   19.07    7.02
  -3 -10 -15  219.92   13.98
  -3 -10 -16   -4.10    6.52
  -3 -10 -17   25.91    8.20
  -3 -10 -18   -5.28    6.46
  -3 -10 -19   -0.75    6.83
  -3 -10 -20   10.50    7.70
  -3 -10 -21   23.73    8.70
  -3 -11   0   16.77    5.22
  -3 -11  -1    6.77    5.09
  -3 -11  -2    4.54    4.78
  -3 -11  -3   -8.01    4.66
  -3 -11  -4  272.79   11.99
  -3 -11  -5   82.81    7.95
  -3 -11  -6    4.04    5.72
  -3 -11  -7  200.47   11.12
  -3 -11  -8  706.53   19.88
  -3 -11  -9   27.96    7.21
  -3 -11 -10    2.92    5.90
  -3 -11 -11   70.95    8.70
  -3 -11 -12   62.00    8.95
  -3 -11 -13  342.30   16.28
  -3 -11 -14  402.19   18.08
  -3 -11 -15   68.03    9.50
  -3 -11 -16   32.86    7.95
  -3 -11 -17  201.03   14.41
  -3 -11 -18    0.25    6.59
  -3 -11 -19   -1.80    6.21
  -3 -11 -20   -1.43    6.71
  -3 -11 -21   11.62    8.26
  -3 -12  -2   84.05    7.64
  -3 -12  -3    4.54    4.97
  -3 -12  -4  188.73   10.56
  -3 -12  -5    8.51    5.72
  -3 -12  -6    4.97    6.03
  -3 -12  -7 1254.90   26.53
  -3 -12  -8  146.18   10.44
  -3 -12  -9   21.62    6.46
  -3 -12 -10   91.45    9.50
  -3 -12 -11   75.60    8.82
  -3 -12 -12    6.15    6.15
  -3 -12 -13   11.12    6.71
  -3 -12 -14    2.24    6.34
  -3 -12 -15   94.43   10.50
  -3 -12 -16   15.41    7.14
  -3 -12 -17   50.13    9.44
  -3 -12 -18   24.91    8.01
  -3 -12 -19    0.56    6.59
  -3 -12 -20   12.67    8.01
  -3 -13  -3  208.67   11.12
  -3 -13  -4  214.64   11.56
  -3 -13  -5   35.72    6.65
  -3 -13  -6  179.54   10.81
  -3 -13  -7  250.54   12.80
  -3 -13  -8   13.92    6.34
  -3 -13  -9   74.86    8.57
  -3 -13 -10  166.74   11.31
  -3 -13 -11   -0.99    5.59
  -3 -13 -12   -1.74    5.65
  -3 -13 -13   33.55    7.39
  -3 -13 -14    4.04    6.03
  -3 -13 -15    1.68    6.03
  -3 -13 -16   -0.43    6.03
  -3 -13 -17  272.23   16.84
  -3 -13 -18   -3.60    6.40
  -3 -13 -19    4.47    7.21
  -3 -13 -20   -0.62    7.33
  -3 -14  -5    7.64    5.72
  -3 -14  -6   80.57    8.51
  -3 -14  -7  149.35   10.75
  -3 -14  -8   10.81    6.21
  -3 -14  -9   49.02    7.77
  -3 -14 -10    8.64    5.96
  -3 -14 -11    5.34    5.72
  -3 -14 -12   -1.99    5.28
  -3 -14 -13    5.34    5.96
  -3 -14 -14   84.80   10.00
  -3 -14 -15   52.99    8.76
  -3 -14 -16   22.80    7.33
  -3 -14 -17    1.80    6.52
  -3 -14 -18   -1.37    6.52
  -3 -14 -19   -0.87    6.65
  -3 -15  -6   82.81    8.76
  -3 -15  -7  128.91   10.50
  -3 -15  -8   55.41    7.95
  -3 -15  -9   -3.67    5.47
  -3 -15 -10    0.12    5.34
  -3 -15 -11   20.25    6.65
  -3 -15 -12   70.95    9.01
  -3 -15 -13    0.56    5.34
  -3 -15 -14   13.67    6.77
  -3 -15 -15   13.54    6.59
  -3 -15 -16    6.77    6.46
  -3 -15 -17    1.43    6.09
  -3 -15 -18    0.37    6.52
  -3 -15 -19    3.60    7.27
  -3 -16  -8  127.91   10.62
  -3 -16  -9   10.50    6.59
  -3 -16 -10   -1.62    5.47
  -3 -16 -11    9.63    6.15
  -3 -16 -12    7.89    6.27
  -3 -16 -13   13.17    6.03
  -3 -16 -14   21.49    7.14
  -3 -16 -15   25.78    7.45
  -3 -16 -16    0.75    5.96
  -3 -16 -17   -0.37    6.27
  -3 -16 -18    3.85    6.83
  -3 -17 -10    8.51    6.40
  -3 -17 -11   51.75    8.51
  -3 -17 -12  145.80   12.11
  -3 -17 -13   16.34    6.65
  -3 -17 -14   70.95    9.69
  -3 -17 -15   23.67    7.89
  -3 -17 -16   22.55    7.77
  -3 -17 -17   11.99    7.02
  -3 -18 -11   81.26   10.06
  -3 -18 -12   14.79    6.77
  -3 -18 -13   62.93    9.38
  -3 -18 -14   68.40    9.69
  -3 -18 -15   12.24    7.27
  -3 -18 -16   21.49    7.83
  -3 -19 -13   33.80    8.39
  -3 -19 -14    4.54    6.46
  -3 -19 -15   13.92    7.39
   4 -17 -15   41.13    9.38
   4 -17 -14   -0.62    6.96
   4 -16 -16   16.77    7.52
   4 -16 -15    6.40    6.71
   4 -16 -14   30.50    8.08
   4 -16 -13   36.78    8.45
   4 -16 -12    6.90    6.65
   4 -15 -16    7.89    6.65
   4 -15 -15   11.56    6.83
   4 -15 -14   -3.48    5.28
   4 -15 -13   -0.19    5.09
   4 -15 -12   40.19    7.89
   4 -15 -11   46.59    8.08
   4 -15 -10   33.80    7.77
   4 -14 -17   -3.67    6.21
   4 -14 -16   10.75    7.08
   4 -14 -15   17.33    6.96
   4 -14 -14    5.53    6.03
   4 -14 -13   12.49    5.96
   4 -14 -12    4.60    5.47
   4 -14 -11   20.75    6.34
   4 -14 -10   17.02    6.34
   4 -14  -9  126.30   10.19
   4 -13 -17   -3.98    6.83
   4 -13 -16   55.41    9.82
   4 -13 -15    5.09    6.40
   4 -13 -14    6.77    6.46
   4 -13 -12   -0.50    5.34
   4 -13 -11   20.00    6.21
   4 -13 -10   32.18    6.65
   4 -13  -9   38.14    7.02
   4 -13  -8   53.61    7.45
   4 -13  -7   -0.50    5.72
   4 -12 -17   -3.42    6.27
   4 -12 -16   13.98    6.90
   4 -12 -15   61.13    9.57
   4 -12 -14    9.19    6.27
   4 -12 -13    7.77    6.03
   4 -12 -12   10.19    5.84
   4 -12 -11   50.26    7.83
   4 -12 -10    1.55    5.22
   4 -12  -9    3.42    5.03
   4 -12  -8    6.59    5.16
   4 -12  -7  309.94   13.23
   4 -12  -6   26.03    6.40
   4 -11 -18   -3.35    6.83
   4 -11 -17   13.67    8.51
   4 -11 -16    5.22    7.21
   4 -11 -14   16.21    6.71
   4 -11 -13  248.43   15.03
   4 -11 -12   14.29    6.52
   4 -11 -11  173.45   12.05
   4 -11 -10  411.94   17.08
   4 -11  -9   54.48    7.39
   4 -11  -8  171.52   10.62
   4 -11  -7   12.61    5.34
   4 -11  -6   16.21    5.47
   4 -11  -5  693.74   17.08
   4 -11  -4  815.56   17.77
   4 -10 -18   -0.12    7.27
   4 -10 -17    3.85    6.65
   4 -10 -16   45.72    9.19
   4 -10 -15  166.31   13.54
   4 -10 -14   17.33    6.90
   4 -10 -13   46.03    8.01
   4 -10 -12    2.30    5.22
   4 -10 -11   10.37    5.84
   4 -10 -10   67.09    8.01
   4 -10  -9  331.49   14.60
   4 -10  -8   42.87    6.52
   4 -10  -7  160.22   10.06
   4 -10  -6   99.46    7.64
   4 -10  -5    4.22    4.60
   4 -10  -4  254.96   10.25
   4 -10  -3  455.68   12.42
   4  -9 -18    2.05    6.77
   4  -9 -17   -0.87    6.21
   4  -9 -16    5.84    5.84
   4  -9 -15   96.79   10.87
   4  -9 -14    5.34    5.90
   4  -9 -13  395.04   18.39
   4  -9 -12   94.74    9.82
   4  -9 -11  124.12   10.56
   4  -9 -10   13.05    5.84
   4  -9  -9    1.80    4.97
   4  -9  -8    6.09    4.85
   4  -9  -7   -0.75    4.22
   4  -9  -6   60.82    6.40
   4  -9  -5  396.60   12.86
   4  -9  -4 1119.22   20.00
   4  -9  -3  163.07    7.89
   4  -9  -2   36.40    4.91
   4  -9  -1  125.06    5.96
   4  -8 -18   -8.08    6.03
   4  -8 -17   -0.43    5.84
   4  -8 -16   -3.79    5.47
   4  -8 -15  182.89   14.16
   4  -8 -14    0.19    5.22
   4  -8 -13  151.77   12.05
   4  -8 -12  296.39   15.28
   4  -8 -11   34.98    6.90
   4  -8 -10   61.44    7.64
   4  -8  -9   17.89    5.40
   4  -8  -8    1.93    4.54
   4  -8  -7  615.58   17.27
   4  -8  -6   41.00    5.65
   4  -8  -5   53.55    5.90
   4  -8  -4  290.24   10.13
   4  -8  -3   93.62    6.27
   4  -8  -2  196.87    7.64
   4  -8  -1    5.16    3.60
   4  -8   0   37.77    3.60
   4  -7 -18    2.05    6.71
   4  -7 -17    2.48    6.65
   4  -7 -16   21.25    7.14
   4  -7 -15  298.57   17.21
   4  -7 -14   64.92    9.01
   4  -7 -13  740.64   24.85
   4  -7 -12    4.10    5.59
   4  -7 -11    3.04    5.47
   4  -7 -10   62.19    7.70
   4  -7  -9   82.62    8.20
   4  -7  -8   37.83    6.09
   4  -7  -7   95.36    7.45
   4  -7  -6    8.70    4.35
   4  -7  -5  138.41    7.83
   4  -7  -4 1366.10   21.93
   4  -7  -3   12.67    3.85
   4  -7  -2    6.65    3.54
   4  -7  -1   59.70    4.47
   4  -7   0  262.72    6.52
   4  -6 -18   10.25    7.58
   4  -6 -17   50.63    9.19
   4  -6 -16  169.23   13.79
   4  -6 -15   85.48   10.06
   4  -6 -14    6.77    5.72
   4  -6 -13  270.36   15.28
   4  -6 -12  286.83   15.10
   4  -6 -11   44.23    7.58
   4  -6 -10   63.61    7.45
   4  -6  -9   -0.12    3.98
   4  -6  -8   83.56    7.52
   4  -6  -7    0.43    3.67
   4  -6  -6   35.91    5.03
   4  -6  -5   17.52    4.29
   4  -6  -4  234.21    8.95
   4  -6  -3   55.35    5.03
   4  -6  -2  490.90   10.87
   4  -6  -1 1103.44   15.28
   4  -6   0  250.86    6.46
   4  -6   1  288.13    5.59
   4  -5 -18   10.50    7.39
   4  -5 -17   69.95   10.44
   4  -5 -16   -3.23    5.09
   4  -5 -15   92.50   10.50
   4  -5 -14   14.66    5.96
   4  -5 -13  468.41   19.94
   4  -5 -12   10.06    5.28
   4  -5 -11   33.36    6.65
   4  -5 -10   92.07    8.76
   4  -5  -9   44.11    6.34
   4  -5  -8   80.51    7.14
   4  -5  -7    0.87    3.60
   4  -5  -6  146.30    8.08
   4  -5  -5   41.81    5.03
   4  -5  -4    0.62    3.23
   4  -5  -3  819.10   15.10
   4  -5  -2  747.91   13.23
   4  -5  -1   65.85    4.29
   4  -5   0  291.86    6.71
   4  -5   1  166.93    4.47
   4  -4 -18   -2.05    6.34
   4  -4 -17    9.82    6.96
   4  -4 -16   28.70    7.52
   4  -4 -15  118.47   11.37
   4  -4 -14    1.86    5.22
   4  -4 -13  118.41   10.50
   4  -4 -12  161.52   11.56
   4  -4 -11    8.26    5.16
   4  -4 -10    4.29    4.29
   4  -4  -9   66.97    7.02
   4  -4  -8   64.55    6.52
   4  -4  -7   52.81    5.96
   4  -4  -6   42.93    5.16
   4  -4  -5  168.04    8.26
   4  -4  -4  193.52    8.20
   4  -4  -3  115.92    6.21
   4  -4  -2   48.77    4.22
   4  -4  -1 3311.50   29.94
   4  -4   0  238.43    6.15
   4  -4   1 1010.44   11.62
   4  -3 -18   -2.42    6.46
   4  -3 -17   -5.53    5.59
   4  -3 -16   61.13    9.32
   4  -3 -15   25.22    7.14
   4  -3 -14   41.13    7.52
   4  -3 -13   21.18    6.09
   4  -3 -12  143.94   11.12
   4  -3 -11    8.01    4.78
   4  -3 -10   81.94    8.08
   4  -3  -9    9.13    4.60
   4  -3  -8   55.41    6.21
   4  -3  -7    2.30    3.54
   4  -3  -6   74.24    6.15
   4  -3  -5  383.55   11.93
   4  -3  -4   -0.06    2.92
   4  -3  -3  310.43    9.38
   4  -3  -2  174.44    6.71
   4  -3  -1   92.25    4.66
   4  -3   0    6.46    2.17
   4  -3   1  456.55    7.70
   4  -3   2 1457.36   14.54
  -4   3  -5   42.74    3.35
  -4   3  -6  791.52   11.00
  -4   3  -7  292.17    7.58
  -4   3  -8   35.60    4.60
   4  -2 -18    1.43    6.52
   4  -2 -17   14.79    7.64
   4  -2 -16  101.63   11.06
   4  -2 -15    7.08    5.65
   4  -2 -14   31.00    6.90
   4  -2 -13   18.08    6.21
   4  -2 -12   -0.25    4.16
   4  -2 -11   21.56    5.84
   4  -2 -10   11.87    5.03
   4  -2  -9   40.75    5.96
   4  -2  -8  125.37    8.45
   4  -2  -7  156.80    8.95
   4  -2  -6    4.29    3.54
   4  -2  -5    2.24    3.11
   4  -2  -4   30.69    4.54
   4  -2  -3  389.27   10.56
   4  -2  -2  967.76   15.66
   4  -2  -1 3491.29   31.93
   4  -2   0  277.82    7.08
   4  -2   1  677.27   10.31
  -4   2  -2 1803.82   17.46
  -4   2  -3  752.01    9.88
  -4   2  -4  300.93    6.40
  -4   2  -5 3736.80   30.50
  -4   2  -6  715.04   11.24
  -4   2  -7  110.46    5.72
  -4   2  -8    5.78    3.91
  -4   2  -9  662.92   13.79
  -4   2 -10   72.06    6.46
   4  -1 -17   -2.30    6.21
   4  -1 -16    6.65    6.15
   4  -1 -15    3.60    5.47
   4  -1 -14  200.85   13.98
   4  -1 -13   65.29    8.32
   4  -1 -12   88.34    8.95
   4  -1 -11   27.96    6.09
   4  -1 -10    9.50    4.72
   4  -1  -9    4.10    4.16
   4  -1  -8   30.63    5.16
   4  -1  -7   11.74    3.98
   4  -1  -6    1.30    3.23
   4  -1  -5  504.32   13.85
   4  -1  -4   56.78    5.34
   4  -1  -3  141.08    6.90
   4  -1  -2  541.35   12.05
   4  -1  -1 3825.83   34.67
   4  -1   0 1791.03   20.56
  -4   1  -1   58.83    4.29
  -4   1  -2  668.58   10.37
  -4   1  -3   67.28    3.98
  -4   1  -4  143.94    5.40
  -4   1  -5    9.69    3.85
  -4   1  -6  914.27   13.73
  -4   1  -7  322.36    9.13
  -4   1  -8    4.35    4.29
  -4   1  -9  215.01    8.70
  -4   1 -10   79.39    6.77
  -4   1 -11   50.88    6.27
   4   0 -16   25.35    7.64
   4   0 -15   -2.30    5.09
   4   0 -14   -1.06    5.09
   4   0 -13    2.80    5.03
   4   0 -12   26.71    6.27
   4   0 -11  334.29   15.41
   4   0 -10  173.76   11.06
   4   0  -9    6.90    4.16
   4   0  -8  766.30   20.07
   4   0  -7  161.71    9.13
   4   0  -6   77.72    6.40
   4   0  -5   17.77    3.91
   4   0  -4   82.69    6.34
   4   0  -3  412.07   11.56
   4   0  -2  464.50   11.43
   4   0  -1 1947.45   23.48
  -4   0   0 2373.93   25.10
  -4   0  -1 1156.56   15.72
  -4   0  -2   11.31    3.91
  -4   0  -3 1265.40   15.78
  -4   0  -4  343.98    8.20
  -4   0  -5 2253.04   23.42
  -4   0  -6 1196.13   16.84
  -4   0  -7 1217.00   18.14
  -4   0  -8    0.75    4.16
  -4   0  -9    3.73    4.54
  -4   0 -10   13.17    5.22
  -4   0 -11   65.29    6.83
  -4   0 -12   -0.81    5.09
  -4   0 -13   10.75    5.65
   4   1 -15   21.18    7.02
   4   1 -14   -1.43    4.85
   4   1 -13   -3.17    4.66
   4   1 -12   -1.37    4.41
   4   1 -11   25.28    5.84
   4   1 -10   21.74    5.34
   4   1  -9   78.21    7.64
   4   1  -8   21.62    4.97
   4   1  -7   25.35    4.91
   4   1  -6    4.35    3.48
   4   1  -5  183.95    8.82
   4   1  -4  523.52   13.98
   4   1  -3 1017.71   18.70
   4   1  -2  102.88    6.03
   4   1  -1  112.44    5.96
  -4  -1   0   77.78    5.28
  -4  -1  -1  192.52    7.14
  -4  -1  -2   50.88    4.97
  -4  -1  -3  915.52   14.16
  -4  -1  -4  991.25   14.85
  -4  -1  -5   21.49    4.41
  -4  -1  -6  513.64   11.62
  -4  -1  -7  170.34    7.77
  -4  -1  -8    4.66    4.60
  -4  -1  -9  392.62   12.11
  -4  -1 -10   26.15    5.47
  -4  -1 -11  301.24   11.93
  -4  -1 -12   15.22    5.84
  -4  -1 -13   93.62    8.45
  -4  -1 -14    0.43    5.22
   4   2 -14  184.51   13.54
   4   2 -13    4.35    5.09
   4   2 -12  121.20   10.56
   4   2 -11   -1.93    4.04
   4   2 -10   11.00    4.54
   4   2  -9  350.56   14.85
   4   2  -8  545.63   17.46
   4   2  -7  154.44    9.19
   4   2  -6   15.16    4.16
   4   2  -5  594.46   15.78
   4   2  -4  204.64    9.13
   4   2  -3    8.88    3.54
   4   2  -2 1118.85   19.38
  -4  -2   1 1822.71   23.98
  -4  -2   0  177.05    7.52
  -4  -2  -2  112.01    6.09
  -4  -2  -3 1915.90   22.43
  -4  -2  -4  377.22    9.75
  -4  -2  -5  212.46    8.08
  -4  -2  -6   62.50    5.90
  -4  -2  -7    5.72    4.78
  -4  -2  -8  153.88    8.32
  -4  -2  -9  295.09   11.00
  -4  -2 -10   51.81    6.59
  -4  -2 -11  140.46    8.82
  -4  -2 -12    3.23    5.34
  -4  -2 -13  427.35   15.59
  -4  -2 -14  485.87   16.90
  -4  -2 -15    4.72    5.65
  -4  -2 -16   28.33    7.02
   4   3 -12    6.46    5.16
   4   3 -11   -1.30    4.22
   4   3 -10   48.33    6.90
   4   3  -9    6.59    4.66
   4   3  -8   34.98    5.84
   4   3  -7    0.31    3.35
   4   3  -6  520.53   15.78
   4   3  -5 1025.48   21.37
   4   3  -4    2.67    3.29
   4   3  -3  149.41    7.70
   4   3  -2   24.17    4.10
  -4  -3   1  402.25   11.49
  -4  -3   0   54.79    5.47
  -4  -3  -1 1019.70   17.08
  -4  -3  -2  232.59    8.26
  -4  -3  -3   39.51    4.85
  -4  -3  -4   80.45    5.78
  -4  -3  -5   -0.43    4.29
  -4  -3  -6  187.12    8.51
  -4  -3  -7    8.08    5.09
  -4  -3  -8  412.81   12.49
  -4  -3  -9  240.54   10.19
  -4  -3 -10 1473.57   25.28
  -4  -3 -11  935.89   20.81
  -4  -3 -12  190.28   10.56
  -4  -3 -13  196.25   11.43
  -4  -3 -14  274.52   13.48
  -4  -3 -15   38.21    7.58
  -4  -3 -16    7.39    5.90
  -4  -3 -17    9.13    6.34
   4   4 -11  110.52    9.82
   4   4 -10   -0.56    3.85
   4   4  -9   48.95    6.96
   4   4  -8  837.55   22.18
   4   4  -7   56.41    6.34
   4   4  -6    3.79    3.85
   4   4  -5   42.49    5.28
   4   4  -4    9.75    3.54
   4   4  -3   50.01    5.09
   4   4  -2  114.49    6.96
  -4  -4   1  472.76   12.67
  -4  -4   0  861.66   16.65
  -4  -4  -1  193.70    8.57
  -4  -4  -2  473.51   11.99
  -4  -4  -3 1215.45   19.20
  -4  -4  -4    8.57    4.72
  -4  -4  -5  921.36   17.08
  -4  -4  -6   96.54    7.33
  -4  -4  -7   -0.25    4.72
  -4  -4  -8  372.31   12.49
  -4  -4  -9  717.47   17.46
  -4  -4 -10 1125.50   22.05
  -4  -4 -11  103.87    8.51
  -4  -4 -12  113.00    9.32
  -4  -4 -13  644.35   19.32
  -4  -4 -14   56.35    8.14
  -4  -4 -15    7.02    6.03
  -4  -4 -16   23.42    6.90
  -4  -4 -17    9.94    6.34
  -4  -4 -18   -4.04    5.96
   4   5 -10    5.84    4.41
   4   5  -9   20.69    5.22
   4   5  -8   23.42    5.34
   4   5  -7    9.32    4.10
   4   5  -6  692.24   19.07
   4   5  -5   12.24    3.98
   4   5  -4    0.50    2.86
   4   5  -3  329.94   11.80
  -4  -5   2   79.95    6.77
   4   5  -2   94.93    6.65
  -4  -5   1  168.04    8.39
  -4  -5   0    2.30    4.47
  -4  -5  -1    8.01    4.54
  -4  -5  -2  723.37   15.41
  -4  -5  -3 2340.20   28.83
  -4  -5  -4  951.92   17.71
  -4  -5  -5   12.42    5.65
  -4  -5  -6 2916.46   34.17
  -4  -5  -7   30.19    6.27
  -4  -5  -8  785.80   17.77
  -4  -5  -9  560.05   15.78
  -4  -5 -10   57.90    7.27
  -4  -5 -11 1776.55   29.88
  -4  -5 -12  969.01   23.23
  -4  -5 -13  199.79   12.11
  -4  -5 -14   18.57    7.14
  -4  -5 -15  112.07   10.44
  -4  -5 -16   49.89    8.26
  -4  -5 -17   78.77    9.69
  -4  -5 -18   13.54    7.08
  -4  -5 -19   41.06    8.64
  -4  -5 -20   28.08    8.76
   4   6  -8  139.16    9.57
   4   6  -7   45.72    6.15
   4   6  -6   50.69    6.21
   4   6  -5  315.96   12.67
   4   6  -4  104.62    7.39
   4   6  -3  160.65    8.64
  -4  -6   2   26.59    5.40
  -4  -6   1    5.53    4.29
  -4  -6   0  361.99   11.87
  -4  -6  -1  284.96   10.50
  -4  -6  -2 1111.39   19.76
  -4  -6  -3  426.48   12.92
  -4  -6  -4   32.18    6.40
  -4  -6  -5  967.76   19.01
  -4  -6  -6 2380.64   31.31
  -4  -6  -7  714.92   17.08
  -4  -6  -8    1.55    5.40
  -4  -6  -9    0.43    5.47
  -4  -6 -10 1349.14   25.72
  -4  -6 -11  259.80   12.49
  -4  -6 -12  123.25    9.82
  -4  -6 -13 1696.29   32.55
  -4  -6 -14    7.27    6.71
  -4  -6 -15    7.39    6.90
  -4  -6 -16    8.32    6.46
  -4  -6 -17   12.49    7.02
  -4  -6 -18   17.27    7.27
  -4  -6 -19   53.55    9.26
  -4  -6 -20   -3.04    6.40
  -4  -6 -21   30.88    9.01
   4   7  -7   61.13    6.83
   4   7  -6  711.32   19.88
   4   7  -5   32.49    5.28
   4   7  -4  707.90   18.82
   4   7  -3   -0.19    2.98
  -4  -7   2   40.75    6.03
  -4  -7   1  224.33   10.13
  -4  -7   0   20.00    5.03
  -4  -7  -1    1.24    4.54
  -4  -7  -2  526.93   14.29
  -4  -7  -3   60.01    6.59
  -4  -7  -4   21.37    5.72
  -4  -7  -5   51.94    6.77
  -4  -7  -6    0.43    5.16
  -4  -7  -7    3.17    5.34
  -4  -7  -8  323.11   12.80
  -4  -7  -9   34.98    6.15
  -4  -7 -10   50.13    7.52
  -4  -7 -11  360.75   14.66
  -4  -7 -12  957.08   23.79
  -4  -7 -13  210.72   12.49
  -4  -7 -14   42.37    8.26
  -4  -7 -15   43.61    8.32
  -4  -7 -16    0.06    5.90
  -4  -7 -17   28.76    7.83
  -4  -7 -18    3.67    6.40
  -4  -7 -19   36.72    8.32
  -4  -7 -20    6.71    7.14
  -4  -7 -21   25.04    8.82
  -4  -7 -22   -3.04    7.27
   4   8  -5   79.70    7.21
   4   8  -4    9.75    4.10
   4   8  -3   19.94    4.35
  -4  -8   2  285.96   11.93
  -4  -8   1   61.13    6.77
  -4  -8   0  157.42    8.88
  -4  -8  -1   20.56    5.34
  -4  -8  -2   97.60    7.64
  -4  -8  -3  211.90    9.88
  -4  -8  -4   16.71    5.28
  -4  -8  -5    6.77    5.34
  -4  -8  -6  557.62   15.97
  -4  -8  -7  747.91   18.64
  -4  -8  -8    6.15    5.16
  -4  -8  -9   20.63    6.03
  -4  -8 -10  153.13   10.19
  -4  -8 -11   -5.84    5.84
  -4  -8 -12  119.96   10.19
  -4  -8 -13  408.21   17.02
  -4  -8 -14   -0.50    6.15
  -4  -8 -15    7.64    6.71
  -4  -8 -16    0.31    6.21
  -4  -8 -17  115.61   11.24
  -4  -8 -18   18.82    7.64
  -4  -8 -19   22.36    8.01
  -4  -8 -20    0.19    6.27
  -4  -8 -21    9.26    7.52
  -4  -8 -22   -5.53    7.02
   4   9  -4  192.40   10.37
   4   9  -3    1.80    3.29
   4   9  -2    8.26    3.67
  -4  -9   1   14.60    5.40
  -4  -9   0   11.12    5.09
  -4  -9  -1   61.50    6.90
  -4  -9  -2  508.23   14.97
  -4  -9  -3  190.47   10.06
  -4  -9  -4    7.95    5.22
  -4  -9  -5    7.58    5.72
  -4  -9  -6    3.11    5.59
  -4  -9  -7   30.69    6.40
  -4  -9  -8  524.51   16.40
  -4  -9  -9    2.11    5.47
  -4  -9 -10   63.37    8.01
  -4  -9 -11  180.90   11.49
  -4  -9 -12  117.10   10.62
  -4  -9 -13   81.75    9.69
  -4  -9 -14  156.86   11.87
  -4  -9 -15  106.54   10.44
  -4  -9 -16    9.13    6.34
  -4  -9 -17   14.16    7.02
  -4  -9 -18    0.50    5.84
  -4  -9 -19   42.31    8.70
  -4  -9 -20   -3.60    5.84
  -4  -9 -21   19.69    7.83
   4  10  -2   92.25    7.58
  -4 -10   1  482.58   15.34
  -4 -10   0  113.31    8.51
  -4 -10  -1  186.62   10.19
  -4 -10  -2  210.66   10.81
  -4 -10  -3  132.14    8.88
  -4 -10  -4   33.67    6.52
  -4 -10  -5  408.03   14.60
  -4 -10  -6    7.27    5.78
  -4 -10  -7    6.40    5.84
  -4 -10  -8  161.21   10.44
  -4 -10  -9  382.25   15.03
  -4 -10 -10  111.39    9.69
  -4 -10 -11   11.80    6.77
  -4 -10 -12   -2.24    5.84
  -4 -10 -13  313.10   15.47
  -4 -10 -14    3.67    6.52
  -4 -10 -15    1.30    6.09
  -4 -10 -16   -0.25    6.46
  -4 -10 -17   11.87    6.90
  -4 -10 -18   30.56    8.14
  -4 -10 -19   23.54    8.01
  -4 -10 -20   -0.68    6.77
  -4 -10 -21   40.13    9.50
  -4 -11   0  150.46    9.57
  -4 -11  -1    1.30    4.97
  -4 -11  -2  137.36    9.26
  -4 -11  -3   20.07    6.09
  -4 -11  -4  176.49   10.50
  -4 -11  -5  156.55   10.19
  -4 -11  -6   14.35    6.34
  -4 -11  -7   84.18    8.88
  -4 -11  -8   -0.93    5.90
  -4 -11  -9  169.78   11.31
  -4 -11 -10    8.64    6.83
  -4 -11 -11    3.60    6.27
  -4 -11 -12   -0.87    6.27
  -4 -11 -13   12.55    6.40
  -4 -11 -14  195.50   13.23
  -4 -11 -15   13.85    6.65
  -4 -11 -16   26.53    7.33
  -4 -11 -17   13.05    7.08
  -4 -11 -18   -2.80    6.03
  -4 -11 -19   41.75    9.07
  -4 -11 -20   21.74    8.14
  -4 -11 -21   16.40    8.14
  -4 -12  -1   34.23    6.27
  -4 -12  -2  266.64   12.30
  -4 -12  -3   19.26    5.72
  -4 -12  -4   -1.06    5.40
  -4 -12  -5    0.37    5.72
  -4 -12  -6  237.50   12.61
  -4 -12  -7  214.70   12.05
  -4 -12  -8  212.84   12.24
  -4 -12  -9   52.62    8.20
  -4 -12 -10   20.69    7.02
  -4 -12 -11  241.79   13.79
  -4 -12 -12   -1.99    5.78
  -4 -12 -13   22.92    7.14
  -4 -12 -14   15.16    6.71
  -4 -12 -15   55.85    9.01
  -4 -12 -16   27.58    7.77
  -4 -12 -17    9.13    6.71
  -4 -12 -18  133.07   12.55
  -4 -12 -19    5.47    7.08
  -4 -12 -20    3.48    7.08
  -4 -13  -3   34.85    6.71
  -4 -13  -4  269.74   12.86
  -4 -13  -5   -1.37    5.09
  -4 -13  -6   19.88    6.34
  -4 -13  -7  223.40   12.36
  -4 -13  -8   43.11    7.45
  -4 -13  -9    8.32    6.21
  -4 -13 -10   23.17    6.52
  -4 -13 -11  124.93   10.81
  -4 -13 -12   23.98    6.90
  -4 -13 -13   29.26    6.90
  -4 -13 -14   10.87    5.96
  -4 -13 -15   12.18    6.65
  -4 -13 -16    7.27    6.59
  -4 -13 -17    5.03    7.02
  -4 -13 -18   58.58    9.82
  -4 -13 -19   19.82    8.14
  -4 -13 -20   82.81   11.24
  -4 -14  -4   73.99    8.20
  -4 -14  -5   47.34    7.33
  -4 -14  -6   43.61    7.45
  -4 -14  -7    1.55    5.78
  -4 -14  -8  138.47   10.93
  -4 -14  -9    3.04    5.78
  -4 -14 -10   -0.62    5.47
  -4 -14 -11   29.32    6.77
  -4 -14 -12   -0.19    5.72
  -4 -14 -13   27.40    7.52
  -4 -14 -14   33.30    7.83
  -4 -14 -15    3.11    6.03
  -4 -14 -16    6.52    6.40
  -4 -14 -17  133.19   12.36
  -4 -14 -18  122.26   12.61
  -4 -14 -19   -1.86    5.84
  -4 -15  -6   17.58    6.46
  -4 -15  -7   43.11    7.70
  -4 -15  -8   13.29    6.52
  -4 -15  -9   25.97    7.02
  -4 -15 -10  236.51   14.10
  -4 -15 -11    2.36    5.78
  -4 -15 -12    5.65    5.90
  -4 -15 -13   63.24    8.95
  -4 -15 -14   -0.37    6.09
  -4 -15 -15   10.62    6.27
  -4 -15 -16    0.19    5.96
  -4 -15 -17   23.98    7.77
  -4 -15 -18   51.25    9.44
  -4 -15 -19   -4.16    6.27
  -4 -16  -7   52.37    8.20
  -4 -16  -8   20.50    6.96
  -4 -16  -9   51.13    8.14
  -4 -16 -10   27.46    7.52
  -4 -16 -11    3.35    6.21
  -4 -16 -12   56.41    8.64
  -4 -16 -14   18.51    6.96
  -4 -16 -15    3.29    6.46
  -4 -16 -16    2.05    6.40
  -4 -16 -17   89.64   11.24
  -4 -16 -18  120.95   13.11
  -4 -17  -9   26.15    7.45
  -4 -17 -10  184.88   13.17
  -4 -17 -11   13.54    7.08
  -4 -17 -12   12.92    6.65
  -4 -17 -13   17.15    6.77
  -4 -17 -14    4.04    6.27
  -4 -17 -15    3.91    6.46
  -4 -17 -16    5.78    6.52
  -4 -17 -17   -0.56    6.65
  -4 -18 -11    0.12    6.40
  -4 -18 -12   49.08    8.95
  -4 -18 -13   11.56    6.96
  -4 -18 -14    2.42    6.15
  -4 -18 -15   38.89    9.01
  -4 -18 -16    9.63    6.77
  -4 -19 -13    9.88    7.58
  -4 -19 -14    0.99    6.77
  -4 -19 -15   66.47   10.25
   5 -17 -15   47.71    9.75
   5 -16 -15   13.17    7.02
   5 -16 -14   43.80    8.32
   5 -16 -13   12.11    6.65
   5 -15 -16   20.87    7.89
   5 -15 -15    2.36    6.09
   5 -15 -14    7.14    6.34
   5 -15 -13   13.05    6.27
   5 -15 -12   33.24    7.58
   5 -15 -11   13.79    6.03
   5 -14 -16   28.64    8.20
   5 -14 -15   -0.87    5.84
   5 -14 -14   11.18    6.34
   5 -14 -13    1.80    5.34
   5 -14 -12   80.14    9.82
   5 -14 -11   15.03    6.27
   5 -14 -10  175.25   11.99
   5 -14  -9   65.42    8.14
   5 -13 -16   67.78   10.56
   5 -13 -15  137.42   12.92
   5 -13 -14   13.67    6.71
   5 -13 -13   -5.72    4.91
   5 -13 -12   19.76    6.59
   5 -13 -11    0.99    5.53
   5 -13 -10   60.76    8.14
   5 -13  -9   14.72    5.78
   5 -13  -8   33.92    6.71
   5 -12 -17  314.22   20.13
   5 -12 -16    2.86    6.90
   5 -12 -15   40.63    9.13
   5 -12 -14   59.14    9.38
   5 -12 -13    4.35    5.90
   5 -12 -12   -0.06    5.78
   5 -12 -11    0.50    5.40
   5 -12 -10   19.07    6.15
   5 -12  -9  281.36   13.85
   5 -12  -8   10.06    5.16
   5 -12  -7  236.13   11.80
   5 -12  -6   87.47    8.01
   5 -11 -17   40.13    9.19
   5 -11 -16   93.06   11.43
   5 -11 -15   19.69    7.39
   5 -11 -14    3.54    5.40
   5 -11 -13   17.15    6.46
   5 -11 -12   15.41    5.96
   5 -11 -11   -2.30    4.72
   5 -11 -10  159.66   11.24
   5 -11  -9   73.55    7.95
   5 -11  -8   49.82    6.96
   5 -11  -7  647.33   18.89
   5 -11  -6  187.92   10.37
   5 -11  -5   36.65    5.84
   5 -10 -17  210.97   16.34
   5 -10 -16   72.06   10.25
   5 -10 -15   12.36    6.59
   5 -10 -14   74.36    9.75
   5 -10 -13   -0.93    4.97
   5 -10 -12   13.54    6.15
   5 -10 -11   -0.31    5.22
   5 -10 -10    2.42    4.97
   5 -10  -9  169.10   11.06
   5 -10  -8   14.04    5.40
   5 -10  -7   12.92    4.97
   5 -10  -6  123.13    8.64
   5 -10  -5   66.10    6.96
   5 -10  -4    4.85    4.35
   5 -10  -3   -0.56    4.22
   5  -9 -16   86.97   11.49
   5  -9 -15  329.57   18.70
   5  -9 -14   -2.86    5.09
   5  -9 -13   10.19    5.78
   5  -9 -12    6.09    5.59
   5  -9 -11   46.10    7.52
   5  -9 -10  226.01   12.80
   5  -9  -9   94.18    8.64
   5  -9  -8    5.78    4.85
   5  -9  -7  362.49   13.98
   5  -9  -6   34.11    5.47
   5  -9  -5    5.84    4.35
   5  -9  -4  206.75    9.19
   5  -9  -3   45.16    5.47
   5  -9  -2    2.11    3.67
   5  -8 -17  161.77   14.72
   5  -8 -16   -0.50    5.65
   5  -8 -15   60.69    9.38
   5  -8 -14   -1.86    5.34
   5  -8 -13   18.02    6.46
   5  -8 -12    4.41    5.53
   5  -8 -11   64.86    8.39
   5  -8 -10    2.98    5.16
   5  -8  -9  736.60   21.43
   5  -8  -8   84.36    7.95
   5  -8  -7    1.74    4.60
   5  -8  -6  131.89    8.51
   5  -8  -5  294.34   11.43
   5  -8  -4   -0.43    3.73
   5  -8  -3  386.10   11.18
   5  -8  -2   47.15    4.78
   5  -8  -1   44.60    4.54
   5  -7 -17  218.24   16.34
   5  -7 -16   23.54    7.45
   5  -7 -15  179.79   14.23
   5  -7 -14    5.16    5.28
   5  -7 -13   15.90    6.15
   5  -7 -12  138.04   11.12
   5  -7 -11  445.68   18.57
   5  -7 -10 1160.47   27.77
   5  -7  -9   -0.19    4.78
   5  -7  -8   -0.37    4.41
   5  -7  -7  504.57   15.90
   5  -7  -6    0.19    3.73
   5  -7  -5   18.82    4.29
   5  -7  -4    8.32    3.67
   5  -7  -3  129.59    7.14
   5  -7  -2   38.64    4.54
   5  -7  -1  240.67    7.64
   5  -7   0    3.79    2.98
   5  -7   1  374.85    6.77
   5  -6 -17  129.34   13.23
   5  -6 -16   22.24    7.39
   5  -6 -15  171.77   13.79
   5  -6 -14   -0.06    4.85
   5  -6 -13    8.51    5.78
   5  -6 -12   22.24    6.15
   5  -6 -11   69.14    8.39
   5  -6 -10    9.63    5.34
   5  -6  -9   80.51    8.14
   5  -6  -8  131.21    9.07
   5  -6  -7   85.54    7.14
   5  -6  -6   25.10    4.66
   5  -6  -5   14.85    3.98
   5  -6  -4  296.45   10.25
   5  -6  -3  477.11   12.11
   5  -6  -2  294.96    9.07
   5  -6  -1 1326.03   18.08
   5  -6   0  131.64    5.47
   5  -6   1  502.02    8.32
   5  -5 -17   87.16   11.43
   5  -5 -16   60.38    9.75
   5  -5 -15   42.18    8.32
   5  -5 -14    1.74    5.47
   5  -5 -13    3.79    4.72
   5  -5 -12  144.13   11.43
   5  -5 -11  580.92   20.75
   5  -5 -10    0.62    4.60
   5  -5  -9   26.46    5.65
   5  -5  -8  109.52    8.39
   5  -5  -7   93.62    7.52
   5  -5  -6   16.84    4.29
   5  -5  -5   -1.24    3.23
   5  -5  -4  116.30    6.96
   5  -5  -3   12.36    3.73
   5  -5  -2   43.42    4.41
   5  -5  -1  111.95    5.53
   5  -5   0   74.80    4.35
   5  -5   1  391.50    7.58
   5  -5   2   20.50    2.24
   5  -4 -17  105.36   12.61
   5  -4 -16   73.18   10.19
   5  -4 -15   18.08    7.02
   5  -4 -14    5.90    5.03
   5  -4 -13    2.36    5.09
   5  -4 -12    9.13    5.22
   5  -4 -11  160.40   11.24
   5  -4 -10  626.02   20.31
   5  -4  -9    2.73    4.22
   5  -4  -8   50.94    6.15
   5  -4  -7    8.01    4.04
   5  -4  -6  126.67    8.01
   5  -4  -5  223.52    9.75
   5  -4  -4  124.06    7.14
   5  -4  -3   64.42    5.28
   5  -4  -2 2282.74   26.34
   5  -4  -1  461.83   10.44
   5  -4   0  580.79   10.75
   5  -4   1  327.02    7.21
   5  -4   2  825.25   10.44
   5  -4   3 1142.64   11.87
   5  -3 -17   -1.93    6.27
   5  -3 -16   37.46    8.51
   5  -3 -15   -2.55    4.72
   5  -3 -14   18.82    6.09
   5  -3 -13    0.06    4.60
   5  -3 -12  113.87   10.13
   5  -3 -11   29.20    6.34
   5  -3 -10   62.68    7.70
   5  -3  -9  195.25   11.31
   5  -3  -8    3.73    4.04
   5  -3  -7   58.27    6.27
   5  -3  -6   55.17    5.96
   5  -3  -5   18.26    4.16
   5  -3  -4   14.85    3.79
   5  -3  -3   26.59    4.29
   5  -3  -2  384.05   10.56
   5  -3  -1  154.00    6.40
   5  -3   0   34.79    3.48
   5  -3   1 1630.87   18.39
   5  -3   2    4.54    2.11
   5  -3   3  987.89   12.11
  -5   3  -4   20.25    2.73
  -5   3  -5 1008.58   11.80
  -5   3  -6 1229.12   14.16
  -5   3  -7   39.76    3.98
   5  -2 -17   10.69    6.71
   5  -2 -16   -8.14    5.22
   5  -2 -15   14.23    6.21
   5  -2 -14    0.56    4.91
   5  -2 -13   -1.68    4.29
   5  -2 -12   23.92    5.96
   5  -2 -11    5.16    4.85
   5  -2 -10  365.91   15.97
   5  -2  -9  648.63   20.00
   5  -2  -8  186.00   10.56
   5  -2  -7    7.58    3.60
   5  -2  -6   86.48    6.90
   5  -2  -5  279.56   11.12
   5  -2  -4    8.88    3.73
   5  -2  -3   28.70    4.22
   5  -2  -2   28.33    4.10
   5  -2  -1   33.30    3.91
   5  -2   0  834.20   13.98
   5  -2   1  373.74    8.70
  -5   2  -2  965.59   13.48
  -5   2  -3  196.25    6.09
  -5   2  -4 1431.95   16.21
[truncated: 1,288,959 more chars]
