# Supplementary material for: Nitro­sonium complexation by the tetra­phospho­nate cavitand 5,11,17,23-tetra­methyl-6,10:12,16:18,22:24,4-tetra­kis­(phenyl­phospho­nato-κ2 O,O)resorcin(4)arene
Source: Acta Crystallogr E Crystallogr Commun. 2017 Nov 3;73(Pt 12):1801–5. doi: 10.1107/S2056989017015857 (PMC5730227; doi:10.1107/S2056989017015857)
Supplement: Supplementary file 2 [file e-73-01801-Isup2.hkl]

data_I                                                                          
_shelx_title ' tpofno P-1'                                                      
_shelx_refln_list_code          4                                               
_shelx_F_calc_maximum      218.47                                               
_exptl_crystal_F_000      1268.00                                               
_reflns_d_resolution_high  0.7247                                               
                                                                                
loop_                                                                           
 _space_group_symop_operation_xyz                                               
 'x, y, z'                                                                      
 '-x, -y, -z'                                                                   
                                                                                
_cell_length_a    13.8560                                                       
_cell_length_b    14.9090                                                       
_cell_length_c    16.3570                                                       
_cell_angle_alpha  63.224                                                       
_cell_angle_beta   73.137                                                       
_cell_angle_gamma  88.093                                                       
                                                                                
_shelx_F_squared_multiplier     1.000                                           
                                                                                
loop_                                                                           
 _refln_index_h                                                                 
 _refln_index_k                                                                 
 _refln_index_l                                                                 
 _refln_F_squared_calc                                                          
 _refln_F_squared_meas                                                          
 _refln_F_squared_sigma                                                         
 _refln_observed_status                                                         
   1   0   0        300.87        291.32        28.92 o                         
   2   0   0         88.13        213.46         5.99 o                         
   3   0   0          3.43          7.88         6.07 o                         
   4   0   0      10838.78      11328.03        99.44 o                         
   5   0   0       1854.77       1913.68        22.78 o                         
   6   0   0       1827.16       2005.68        35.71 o                         
   7   0   0       5645.83       5838.99        52.59 o                         
   8   0   0        136.07        131.72        10.70 o                         
   9   0   0          4.77         -4.96         7.42 o                         
  10   0   0         19.92         21.50         9.08 o                         
  11   0   0         73.79         91.45        15.30 o                         
  12   0   0        528.16        499.07        33.35 o                         
  13   0   0        537.06        555.01        35.14 o                         
  14   0   0         56.22         34.77        18.96 o                         
  15   0   0        565.55        580.47        39.18 o                         
  16   0   0          9.63          8.75        19.13 o                         
  17   0   0         79.96         52.01        23.49 o                         
 -17   1   0         81.32         65.93        22.98 o                         
 -16   1   0          3.88        -16.93        16.93 o                         
 -15   1   0        295.39        300.86        30.54 o                         
 -14   1   0          0.01          2.78        18.04 o                         
 -13   1   0          2.96          0.14        17.04 o                         
 -12   1   0       1664.51       1608.04        40.53 o                         
 -11   1   0          1.84          2.80        12.53 o                         
 -10   1   0        919.50        921.50        26.08 o                         
  -9   1   0         15.71         18.11         8.42 o                         
  -8   1   0       1823.87       1880.08        28.45 o                         
  -7   1   0        301.84        347.80        13.36 o                         
  -6   1   0       1136.88       1321.45        21.23 o                         
  -5   1   0        504.63        466.16        12.80 o                         
  -4   1   0       7915.33       8551.94        88.48 o                         
  -3   1   0        783.81        853.60        12.76 o                         
  -2   1   0       4303.53       4891.83        27.83 o                         
  -1   1   0       1548.01       2237.13        35.09 o                         
   0   1   0      14269.23      13183.47       168.46 o                         
   1   1   0        553.89        949.93        11.28 o                         
   2   1   0      23449.11      23988.98       144.92 o                         
   3   1   0        145.18        116.72         6.89 o                         
   4   1   0        289.64        346.46        10.03 o                         
   5   1   0       2798.96       3101.60        31.89 o                         
   6   1   0       4030.92       4363.71        37.73 o                         
   7   1   0        323.02        310.37        13.15 o                         
   8   1   0       2461.07       2522.07        32.61 o                         
   9   1   0        465.23        416.35        15.88 o                         
  10   1   0          2.87          9.28         8.69 o                         
  11   1   0        203.33        196.32        24.06 o                         
  12   1   0       2334.07       2265.12        63.65 o                         
  13   1   0         25.26         18.06        18.55 o                         
  14   1   0          0.32        -10.76        16.43 o                         
  15   1   0         85.90         87.64        23.02 o                         
  16   1   0          0.95          5.22        20.46 o                         
  17   1   0         89.82        109.87        25.57 o                         
 -18   2   0         19.53          0.91        28.31 o                         
 -17   2   0          2.62         -0.52        18.75 o                         
 -16   2   0         41.31         56.56        20.25 o                         
 -15   2   0        131.47        133.65        27.57 o                         
 -14   2   0         51.19         26.01        17.21 o                         
 -13   2   0         61.81         58.49        15.30 o                         
 -12   2   0        523.61        480.93        25.17 o                         
 -11   2   0          2.15          7.12        13.30 o                         
 -10   2   0        196.65        227.84        13.71 o                         
  -9   2   0          2.09          3.96         7.99 o                         
  -8   2   0        608.60        598.33        17.51 o                         
  -7   2   0       4169.14       4440.99        41.08 o                         
  -6   2   0       2283.42       2477.26        31.67 o                         
  -5   2   0       3554.23       3978.16        33.35 o                         
  -4   2   0       1238.78       1302.45        19.37 o                         
  -3   2   0      10712.25      10802.41       109.76 o                         
  -2   2   0       5540.07       5304.13        54.73 o                         
  -1   2   0        174.00         49.18         4.49 o                         
   0   2   0      26710.14      29229.06       172.07 o                         
   1   2   0       7412.36       6493.20        50.17 o                         
   2   2   0       1039.21       1293.34        20.47 o                         
   3   2   0      17830.91      18246.12       105.82 o                         
   4   2   0        736.72        854.24        15.88 o                         
   5   2   0        335.60        418.53        13.89 o                         
   6   2   0        880.74       1046.80        20.71 o                         
   7   2   0        977.51        949.90        23.88 o                         
   8   2   0        140.78        124.51        10.56 o                         
   9   2   0        978.80        913.92        21.52 o                         
  10   2   0        994.15        979.40        29.01 o                         
  11   2   0         47.31         44.66        12.61 o                         
  12   2   0         23.16         22.61        18.82 o                         
  13   2   0         16.68          4.71        18.61 o                         
  14   2   0         36.87          1.92        18.74 o                         
  15   2   0        470.41        473.55        37.50 o                         
  16   2   0          4.12         11.69        20.77 o                         
  17   2   0         71.16         73.04        40.26 o                         
 -17   3   0        127.53         96.23        23.54 o                         
 -16   3   0          0.00         -9.35        19.84 o                         
 -15   3   0        700.18        726.14        41.63 o                         
 -14   3   0          6.06          8.99        13.25 o                         
 -13   3   0        444.34        421.63        24.66 o                         
 -12   3   0       1389.06       1302.53        37.67 o                         
 -11   3   0         60.23         44.89        14.05 o                         
 -10   3   0        366.66        373.60        20.90 o                         
  -9   3   0         15.58         22.51         9.56 o                         
  -8   3   0       2484.47       2676.24        33.89 o                         
  -7   3   0        623.63        611.04        16.69 o                         
  -6   3   0        791.20        733.51        18.29 o                         
  -5   3   0        119.75        176.64         9.96 o                         
  -4   3   0         18.71         33.50         6.49 o                         
  -3   3   0       9326.35       9368.90        55.12 o                         
  -2   3   0       4941.05       5952.51        71.25 o                         
  -1   3   0       2058.62       2287.87        23.12 o                         
   0   3   0       7310.69       9191.35       202.84 o                         
   1   3   0       1489.23       1446.29        15.76 o                         
   2   3   0         26.68         27.05         8.51 o                         
   3   3   0        140.54        167.84        10.94 o                         
   4   3   0        293.37        247.70        13.59 o                         
   5   3   0       7606.41       7763.11        77.99 o                         
   6   3   0       4670.40       4777.49        38.43 o                         
   7   3   0       1799.48       1726.14        26.45 o                         
   8   3   0        191.67        192.76        11.58 o                         
   9   3   0        110.07         93.21        11.72 o                         
  10   3   0        736.81        714.86        26.54 o                         
  11   3   0       1166.00       1144.36        34.03 o                         
  12   3   0       1166.50       1287.19        50.64 o                         
  13   3   0         49.80         43.49        20.35 o                         
  14   3   0         81.56         78.31        22.87 o                         
  15   3   0          0.11         13.40        19.70 o                         
  16   3   0          2.96         -7.92        21.22 o                         
 -17   4   0          1.71         -8.35        30.42 o                         
 -16   4   0          4.92         -6.24        32.20 o                         
 -15   4   0          5.58         -0.57        13.80 o                         
 -14   4   0          0.01         -8.60        12.81 o                         
 -13   4   0          0.76          0.30        12.75 o                         
 -12   4   0        501.55        499.21        25.31 o                         
 -11   4   0          5.43          9.33        12.86 o                         
 -10   4   0        130.94        128.52        15.11 o                         
  -9   4   0         83.22        105.94        11.21 o                         
  -8   4   0        412.10        449.94        15.74 o                         
  -7   4   0       2537.84       2643.53        32.23 o                         
  -6   4   0       5901.45       6593.44        71.98 o                         
  -5   4   0       2610.42       2738.68        28.92 o                         
  -4   4   0       1042.50       1104.45        29.38 o                         
  -3   4   0        496.35        470.80        11.11 o                         
  -2   4   0       1572.42       1338.02        23.05 o                         
  -1   4   0       7562.33       8489.56        93.73 o                         
   0   4   0      15015.65      13954.70        75.04 o                         
   1   4   0       6851.62       7480.94        84.04 o                         
   2   4   0        140.06        120.30         7.27 o                         
   3   4   0        100.03        140.89        12.01 o                         
   4   4   0       4302.20       4199.09        45.76 o                         
   5   4   0        993.05        884.34        28.19 o                         
   6   4   0        113.65        102.39        12.87 o                         
   7   4   0         73.92         77.54        12.26 o                         
   8   4   0        154.93        131.73        14.39 o                         
   9   4   0       1288.41       1315.86        34.34 o                         
  10   4   0         36.57         29.95        12.42 o                         
  11   4   0          5.34          5.02        11.66 o                         
  12   4   0        244.64        279.28        28.37 o                         
  13   4   0         21.84         20.43        18.74 o                         
  14   4   0        200.45        180.01        27.74 o                         
  15   4   0        398.09        414.14        37.98 o                         
  16   4   0        319.50        359.52        37.18 o                         
 -17   5   0         20.29         22.07        26.54 o                         
 -16   5   0         85.47         86.57        18.64 o                         
 -15   5   0        929.14       1091.12        53.53 o                         
 -14   5   0          0.16         -4.79        18.04 o                         
 -13   5   0        117.21        103.35        16.21 o                         
 -12   5   0       1135.67       1171.02        36.04 o                         
 -11   5   0       2646.67       2705.60        50.87 o                         
 -10   5   0        448.39        392.70        20.35 o                         
  -9   5   0          3.67          6.91         8.45 o                         
  -8   5   0       1663.81       1708.08        28.19 o                         
  -7   5   0        414.39        476.77        15.57 o                         
  -6   5   0        238.89        275.95        13.94 o                         
  -5   5   0        416.40        349.32        14.50 o                         
  -4   5   0       1202.82       1374.14        22.08 o                         
  -3   5   0       1847.77       1732.41        30.31 o                         
  -2   5   0       1968.66       2271.94        44.92 o                         
  -1   5   0        937.97        824.46        17.69 o                         
   0   5   0       1132.12       1015.22        16.59 o                         
   1   5   0         26.95         42.55         7.94 o                         
   2   5   0       1459.00       1484.10        19.62 o                         
   3   5   0        990.89       1048.51        23.97 o                         
   4   5   0          4.35          2.94         9.60 o                         
   5   5   0       2251.90       2026.71        35.60 o                         
   6   5   0       1144.84       1137.78        28.48 o                         
   7   5   0       2192.91       2052.50        39.45 o                         
   8   5   0          1.17        -11.25        11.25 o                         
   9   5   0        464.09        438.19        23.32 o                         
  10   5   0         15.63         13.41        13.57 o                         
  11   5   0         18.58         15.99        12.35 o                         
  12   5   0        166.34        187.64        25.55 o                         
  13   5   0         16.72         -0.40        18.74 o                         
  14   5   0         46.89         43.55        22.76 o                         
  15   5   0          3.43         25.09        22.37 o                         
  16   5   0        359.03        374.73        59.60 o                         
 -17   6   0         28.49         38.15        33.69 o                         
 -16   6   0         59.17         45.56        20.99 o                         
 -15   6   0         75.15         76.78        20.87 o                         
 -14   6   0         47.73         47.92        17.90 o                         
 -13   6   0        359.66        383.72        30.14 o                         
 -12   6   0        126.44        114.72        20.19 o                         
 -11   6   0        488.86        511.90        24.29 o                         
 -10   6   0        261.14        292.43        18.50 o                         
  -9   6   0        550.58        558.64        19.35 o                         
  -8   6   0        632.54        614.58        18.36 o                         
  -7   6   0       1730.50       1819.85        27.99 o                         
  -6   6   0       4376.75       4786.65        83.17 o                         
  -5   6   0        590.79        608.08        16.00 o                         
  -4   6   0       1084.37       1179.76        19.80 o                         
  -3   6   0       1243.96       1305.02        32.14 o                         
  -2   6   0          9.14         26.90         8.37 o                         
  -1   6   0        450.92        458.04        13.32 o                         
   0   6   0       7218.69       8506.36       115.86 o                         
   1   6   0        222.09        254.75        11.94 o                         
   2   6   0        731.68        825.29        16.98 o                         
   3   6   0          0.18          7.11         6.43 o                         
   4   6   0       1792.61       1615.11        95.44 o                         
   5   6   0         54.61         35.18        11.23 o                         
   6   6   0        133.13        108.65        13.90 o                         
   7   6   0          6.88         -0.35        11.25 o                         
   8   6   0        158.32        161.05        16.98 o                         
   9   6   0       1468.04       1483.89        38.67 o                         
  10   6   0        110.89        139.46        14.55 o                         
  11   6   0          1.39          0.18        11.08 o                         
  12   6   0         17.75         17.84        12.74 o                         
  13   6   0          7.72         -7.04        17.68 o                         
  14   6   0          0.67          0.33        17.94 o                         
  15   6   0        386.35        401.75        38.24 o                         
 -17   7   0         13.43         52.45        38.15 o                         
 -16   7   0          0.00         -7.61        16.95 o                         
 -15   7   0        953.60       1090.28        51.31 o                         
 -14   7   0          7.71         15.60        15.98 o                         
 -13   7   0          0.74        -13.75        14.21 o                         
 -12   7   0         10.07          8.02        15.54 o                         
 -11   7   0        162.78        185.30        25.63 o                         
 -10   7   0         91.37         70.20        17.34 o                         
  -9   7   0         63.00         54.83        16.64 o                         
  -8   7   0        919.53        932.57        24.82 o                         
  -7   7   0         35.62         56.07         9.51 o                         
  -6   7   0       1369.00       1310.12        33.32 o                         
  -5   7   0         24.75         31.57         8.59 o                         
  -4   7   0       1196.29       1257.80        20.91 o                         
  -3   7   0          4.87         13.14         8.28 o                         
  -2   7   0        301.23        346.17        13.21 o                         
  -1   7   0        784.15        921.89        18.93 o                         
   0   7   0        257.92        249.65        12.47 o                         
   1   7   0        678.04        691.16        16.98 o                         
   2   7   0       2618.37       2862.29        50.37 o                         
   3   7   0        316.24        316.88        17.45 o                         
   4   7   0         94.08         96.80        13.13 o                         
   5   7   0       5200.97       5010.50        60.88 o                         
   6   7   0        362.98        354.87        20.26 o                         
   7   7   0       3374.01       3257.18        53.58 o                         
   8   7   0        384.41        413.62        23.28 o                         
   9   7   0        152.58        135.28        16.91 o                         
  10   7   0          2.35         -1.06        10.11 o                         
  11   7   0          5.85          1.68        11.28 o                         
  12   7   0        346.72        377.94        25.11 o                         
  13   7   0          6.58         19.80        20.16 o                         
  14   7   0         78.49         73.70        25.49 o                         
  15   7   0          1.34        -22.94        33.40 o                         
 -16   8   0         32.40         12.54        20.04 o                         
 -15   8   0        112.56        119.09        23.87 o                         
 -14   8   0        391.32        429.44        34.08 o                         
 -13   8   0          0.17         -0.50        14.96 o                         
 -12   8   0        124.11        123.25        20.79 o                         
 -11   8   0        143.14        118.56        19.90 o                         
 -10   8   0         53.80         43.66        17.12 o                         
  -9   8   0          0.28         -3.10        14.32 o                         
  -8   8   0          2.50          5.86        12.38 o                         
  -7   8   0        102.12        118.11        14.51 o                         
  -6   8   0          2.56          4.09        11.33 o                         
  -5   8   0        924.31        854.76        30.36 o                         
  -4   8   0        153.00        185.77        11.27 o                         
  -3   8   0         59.64         36.43         8.62 o                         
  -2   8   0         98.35         74.82         9.61 o                         
  -1   8   0        543.83        518.17        22.23 o                         
   0   8   0       4542.75       5221.23       181.51 o                         
   1   8   0        638.52        684.83        21.45 o                         
   2   8   0        490.19        430.10        14.83 o                         
   3   8   0        221.30        229.05        16.60 o                         
   4   8   0        809.24        732.66        25.41 o                         
   5   8   0        677.90        665.88        25.65 o                         
   6   8   0        310.37        273.00        19.74 o                         
   7   8   0         20.34         23.83        13.71 o                         
   8   8   0        178.84        175.59        18.06 o                         
   9   8   0        876.10        913.23        33.48 o                         
  10   8   0          9.78         11.33        11.11 o                         
  11   8   0         10.18          4.88        11.87 o                         
  12   8   0         41.55         28.11        13.47 o                         
  13   8   0         24.79         30.16        21.59 o                         
  14   8   0          7.58          8.24        21.21 o                         
 -16   9   0          2.21         -4.46        30.71 o                         
 -15   9   0        334.41        361.44        34.30 o                         
 -14   9   0          0.75        -10.21        16.03 o                         
 -13   9   0         16.41          0.80        14.77 o                         
 -12   9   0        256.72        270.04        26.87 o                         
 -11   9   0         41.97         48.42        16.89 o                         
 -10   9   0        126.14        106.52        20.34 o                         
  -9   9   0          2.71        -10.81        14.69 o                         
  -8   9   0        232.96        200.29        17.96 o                         
  -7   9   0        648.53        652.52        26.07 o                         
  -6   9   0        548.27        559.09        34.73 o                         
  -5   9   0        351.17        340.69        19.45 o                         
  -4   9   0          0.75         10.65        10.93 o                         
  -3   9   0        460.74        430.99        20.06 o                         
  -2   9   0        615.17        610.06        17.19 o                         
  -1   9   0        794.90        839.13        21.68 o                         
   0   9   0        556.35        585.89        17.70 o                         
   1   9   0         54.09         81.95        10.28 o                         
   2   9   0        224.06        262.22        13.66 o                         
   3   9   0          0.26         -7.06        11.65 o                         
   4   9   0         36.23         47.36        13.61 o                         
   5   9   0          2.41          6.80        12.41 o                         
   6   9   0       2124.49       2151.12        46.08 o                         
   7   9   0         92.63         83.24        15.91 o                         
   8   9   0         61.42         71.45        15.49 o                         
   9   9   0        336.76        339.72        33.28 o                         
  10   9   0          2.00          5.04        11.92 o                         
  11   9   0         20.51         19.56        13.24 o                         
  12   9   0         31.73         21.28        14.36 o                         
  13   9   0         11.75         15.36        20.35 o                         
 -15  10   0          0.00        -10.75        23.85 o                         
 -14  10   0         45.63         49.50        20.61 o                         
 -13  10   0         35.87         31.98        18.27 o                         
 -12  10   0         63.87         34.40        16.68 o                         
 -11  10   0         21.31          3.35        15.60 o                         
 -10  10   0          0.09          5.32        15.18 o                         
  -9  10   0          2.29         -2.38        14.41 o                         
  -8  10   0         37.08         36.87        13.93 o                         
  -7  10   0        100.00        111.03        15.58 o                         
  -6  10   0        248.91        238.28        18.62 o                         
  -5  10   0         69.56         78.13        14.00 o                         
  -4  10   0         42.56         46.21        13.19 o                         
  -3  10   0       1516.96       1408.19        34.52 o                         
  -2  10   0         15.27         17.64        11.69 o                         
  -1  10   0        136.73        139.28        14.92 o                         
   0  10   0        301.64        352.69        15.78 o                         
   1  10   0         19.20         18.94         9.93 o                         
   2  10   0        498.62        463.93        21.98 o                         
   3  10   0        501.11        496.47        23.39 o                         
   4  10   0        574.17        553.01        25.00 o                         
   5  10   0        183.68        172.66        18.37 o                         
   6  10   0         94.88         84.28        15.65 o                         
   7  10   0          0.47         17.78        14.02 o                         
   8  10   0         28.09         29.94        13.92 o                         
   9  10   0        527.21        537.45        28.99 o                         
  10  10   0        285.93        301.87        23.64 o                         
  11  10   0          4.07         -2.94        13.59 o                         
  12  10   0        842.73        900.98        66.28 o                         
  13  10   0         32.44         38.13        22.56 o                         
 -14  11   0          5.58          5.47        17.35 o                         
 -13  11   0          0.01         -8.99        16.04 o                         
 -12  11   0          1.15          6.41        16.52 o                         
 -11  11   0        417.39        431.73        46.04 o                         
 -10  11   0          6.90          1.07        15.91 o                         
  -9  11   0        125.92        105.64        20.54 o                         
  -8  11   0        155.99        156.29        22.03 o                         
  -7  11   0        127.07        124.21        15.81 o                         
  -6  11   0         64.45         48.47        13.66 o                         
  -5  11   0        235.09        189.81        18.01 o                         
  -4  11   0        275.19        276.61        19.68 o                         
  -3  11   0          1.41          0.59        12.55 o                         
  -2  11   0         73.65         78.49        14.42 o                         
  -1  11   0         12.75         22.87        12.45 o                         
   0  11   0         46.55         44.00        12.71 o                         
   1  11   0        414.55        386.42        27.23 o                         
   2  11   0         18.35         25.32        15.39 o                         
   3  11   0         65.99         79.84        15.03 o                         
   4  11   0        721.38        692.34        29.83 o                         
   5  11   0         96.59        103.82        16.48 o                         
   6  11   0        135.01        136.53        17.73 o                         
   7  11   0          9.46          9.11        13.92 o                         
   8  11   0         30.51         29.92        14.31 o                         
   9  11   0        269.47        256.51        22.70 o                         
  10  11   0          8.48          5.88        13.14 o                         
  11  11   0        263.86        287.54        24.86 o                         
  12  11   0        133.18        155.90        22.10 o                         
 -13  12   0         92.92        112.06        23.81 o                         
 -12  12   0         87.71        109.43        22.99 o                         
 -11  12   0         10.99          8.27        16.85 o                         
 -10  12   0        457.20        467.37        36.23 o                         
  -9  12   0          6.70         12.22        16.22 o                         
  -8  12   0        235.12        232.55        35.46 o                         
  -7  12   0        310.29        315.43        22.00 o                         
  -6  12   0        688.96        732.09        34.69 o                         
  -5  12   0        136.65        132.14        17.26 o                         
  -4  12   0        313.87        336.11        24.41 o                         
  -3  12   0       4476.64       4388.71       165.01 o                         
  -2  12   0         75.16         76.32        15.06 o                         
  -1  12   0          0.50         -2.61        12.58 o                         
   0  12   0        209.32        201.30        23.42 o                         
   1  12   0        902.05        854.51        39.30 o                         
   2  12   0        895.39        895.48        40.92 o                         
   3  12   0         95.48         72.76        20.42 o                         
   4  12   0       1381.83       1273.65        48.39 o                         
   5  12   0          1.63         -1.16        15.70 o                         
   6  12   0          0.24          0.31        13.43 o                         
   7  12   0         36.94         39.27        15.23 o                         
   8  12   0        190.40        180.51        20.53 o                         
   9  12   0        143.37        146.70        19.29 o                         
  10  12   0         43.83         45.47        15.22 o                         
  11  12   0        193.95        244.40        24.19 o                         
 -12  13   0          9.32          0.12        29.37 o                         
 -11  13   0        133.91        144.73        24.54 o                         
 -10  13   0        287.97        290.84        30.15 o                         
  -9  13   0        133.47        116.71        34.43 o                         
  -8  13   0         46.14         52.95        19.38 o                         
  -7  13   0        356.03        338.89        23.61 o                         
  -6  13   0       1594.97       1524.33        43.10 o                         
  -5  13   0         22.85          3.68        13.24 o                         
  -4  13   0          1.29         -2.74        13.08 o                         
  -3  13   0         75.13         74.51        16.11 o                         
  -2  13   0         27.50         19.46        13.65 o                         
  -1  13   0         36.18         38.30        16.88 o                         
   0  13   0          2.08          2.68        17.59 o                         
   1  13   0        427.13        432.07        31.50 o                         
   2  13   0        174.53        144.83        23.26 o                         
   3  13   0          0.05         -7.70        14.91 o                         
   4  13   0          9.20          1.76        14.13 o                         
   5  13   0        192.68        173.26        24.27 o                         
   6  13   0        477.88        487.08        39.04 o                         
   7  13   0        270.31        264.75        29.00 o                         
   8  13   0         37.32         22.97        28.17 o                         
   9  13   0        579.80        579.85        33.10 o                         
  10  13   0          1.58         15.89        15.53 o                         
  11  13   0         17.66         14.92        26.25 o                         
 -11  14   0          0.97        -17.16        17.16 o                         
 -10  14   0        669.26        724.99        63.49 o                         
  -9  14   0          0.43          4.52        18.84 o                         
  -8  14   0        303.24        293.65        30.34 o                         
  -7  14   0         15.17         -3.74        18.11 o                         
  -6  14   0        129.81        133.66        18.41 o                         
  -5  14   0         60.19         59.02        16.09 o                         
  -4  14   0         12.32         -3.38        14.14 o                         
  -3  14   0       1056.94       1072.84        50.99 o                         
  -2  14   0        259.26        258.39        26.77 o                         
  -1  14   0         71.15         67.50        19.89 o                         
   0  14   0          6.79         15.47        18.19 o                         
   1  14   0        844.07        786.25        41.70 o                         
   2  14   0        319.45        314.44        29.30 o                         
   3  14   0         14.87         13.29        16.80 o                         
   4  14   0        227.20        241.33        27.31 o                         
   5  14   0          5.49         -1.21        16.32 o                         
   6  14   0        164.58        142.62        24.21 o                         
   7  14   0         15.09         33.62        19.73 o                         
   8  14   0         20.86         26.49        23.27 o                         
 -10  15   0         73.52        119.54        35.75 o                         
  -9  15   0         35.74         31.26        21.80 o                         
  -8  15   0        147.79        162.90        26.88 o                         
  -7  15   0        484.26        568.07        40.03 o                         
  -6  15   0         56.21         47.80        16.38 o                         
  -5  15   0          1.96         -6.48        14.73 o                         
  -4  15   0          4.29         11.28        19.98 o                         
  -3  15   0         13.21         15.18        19.20 o                         
  -2  15   0         13.79         14.06        18.61 o                         
  -1  15   0          8.82         -5.09        15.77 o                         
   0  15   0        434.23        437.50        33.79 o                         
   1  15   0        212.29        220.28        27.51 o                         
   2  15   0        431.99        408.06        37.86 o                         
   3  15   0          9.39          4.73        16.88 o                         
   4  15   0          0.13         17.28        17.75 o                         
   5  15   0         34.18         48.31        21.91 o                         
   6  15   0         23.02         33.46        18.87 o                         
   7  15   0         38.80         56.62        37.29 o                         
  -9  16   0        187.79        219.73        42.95 o                         
  -8  16   0         11.17         15.79        29.22 o                         
  -7  16   0        226.80        264.02        36.35 o                         
  -6  16   0         38.15         43.81        17.57 o                         
  -5  16   0        119.90        167.70        31.89 o                         
  -4  16   0         28.71         32.88        21.05 o                         
  -3  16   0        235.62        283.81        30.18 o                         
  -2  16   0          0.06         -3.26        17.73 o                         
  -1  16   0         35.32         29.11        18.92 o                         
   0  16   0          1.17          0.33        18.04 o                         
   1  16   0        242.98        198.23        42.61 o                         
   2  16   0        676.56        677.37        42.45 o                         
   3  16   0          9.09          1.38        18.35 o                         
   4  16   0         66.82         51.39        20.98 o                         
  -7  17   0        432.38        492.20        54.56 o                         
  -5  17   0         90.21         86.14        32.78 o                         
  -4  17   0          0.62         14.72        22.26 o                         
  -3  17   0         15.36         -8.61        27.59 o                         
  -2  17   0        124.45        129.28        30.57 o                         
  -1  17   0         40.42         50.40        22.72 o                         
   0  17   0         10.97         20.08        20.06 o                         
   1  17   0         63.27         73.95        22.74 o                         
  -5  18   0          0.01         -8.64        29.51 o                         
  -4  18   0         76.84        104.95        37.29 o                         
   1 -17   1        161.75        109.70        35.46 o                         
   2 -17   1          5.81          5.66        27.11 o                         
   3 -17   1         13.07          6.86        28.94 o                         
   4 -17   1         13.11         35.75        30.71 o                         
   5 -17   1          1.42         -3.60        26.25 o                         
   6 -17   1          1.28         19.10        29.51 o                         
  -3 -16   1          0.68         11.90        29.80 o                         
  -2 -16   1          2.13        -11.75        18.44 o                         
  -1 -16   1          2.95         -1.10        18.19 o                         
   0 -16   1       1229.47       1257.16        80.19 o                         
   1 -16   1        166.67        203.98        28.64 o                         
   2 -16   1          0.89        -15.03        19.20 o                         
   3 -16   1        188.61        223.84        30.57 o                         
   4 -16   1          0.67         -5.85        20.97 o                         
   5 -16   1        135.86        133.46        26.15 o                         
   6 -16   1         35.05         37.63        24.59 o                         
   7 -16   1         13.12         14.93        23.34 o                         
   8 -16   1        145.62        128.17        36.95 o                         
  -5 -15   1        170.89        174.53        26.35 o                         
  -4 -15   1          3.18          6.55        18.41 o                         
  -3 -15   1         35.30         16.63        19.07 o                         
  -2 -15   1          3.65        -10.40        17.29 o                         
  -1 -15   1         57.95         35.30        19.50 o                         
   0 -15   1        779.61        779.56        43.74 o                         
   1 -15   1        712.56        806.72        43.64 o                         
   2 -15   1         19.19          2.18        19.33 o                         
   3 -15   1        178.91        243.02        29.52 o                         
   4 -15   1        111.14         91.94        28.34 o                         
   5 -15   1         15.18          0.34        14.92 o                         
   6 -15   1         48.76         60.86        17.58 o                         
   7 -15   1          3.23         -8.62        15.34 o                         
   8 -15   1        420.02        456.16        37.67 o                         
   9 -15   1          1.30        -13.87        21.21 o                         
  10 -15   1        384.60        484.14        56.96 o                         
  -7 -14   1          3.15         -0.41        16.79 o                         
  -6 -14   1          0.46         -6.25        17.34 o                         
  -5 -14   1         54.47         34.92        18.03 o                         
  -4 -14   1         40.07         34.60        18.26 o                         
  -3 -14   1          0.00          8.08        15.20 o                         
  -2 -14   1        119.82        123.65        28.17 o                         
  -1 -14   1         24.34         29.99        17.74 o                         
   0 -14   1        429.14        458.66        34.22 o                         
   1 -14   1        596.67        538.46        34.82 o                         
   2 -14   1         23.92          6.98        17.14 o                         
   3 -14   1        140.02        120.43        23.22 o                         
   4 -14   1         44.59         41.55        15.89 o                         
   5 -14   1        139.90        158.97        19.77 o                         
   6 -14   1          2.78         -2.26        13.84 o                         
   7 -14   1         61.67         43.52        16.19 o                         
   8 -14   1         49.58         38.08        20.47 o                         
   9 -14   1         78.96         61.90        22.61 o                         
  10 -14   1         98.00         70.80        23.62 o                         
  11 -14   1          0.87        -19.68        19.68 o                         
  -9 -13   1         37.13         62.25        22.22 o                         
  -8 -13   1          3.14         11.87        18.89 o                         
  -7 -13   1        211.69        232.45        28.32 o                         
  -6 -13   1          0.05         -9.43        16.47 o                         
  -5 -13   1          6.86         23.02        17.47 o                         
  -4 -13   1          2.36          1.71        15.97 o                         
  -3 -13   1         50.05         43.76        17.52 o                         
  -2 -13   1        281.31        272.58        27.30 o                         
  -1 -13   1        118.88        106.11        20.97 o                         
   0 -13   1        760.09        675.36        37.39 o                         
   1 -13   1         69.48        101.03        20.46 o                         
   2 -13   1         14.92          4.87        16.53 o                         
   3 -13   1        153.52        172.04        19.24 o                         
   4 -13   1         43.94         40.65        15.75 o                         
   5 -13   1        197.27        194.61        20.60 o                         
   6 -13   1         13.61         -1.37        13.44 o                         
   7 -13   1        120.03         81.68        16.76 o                         
   8 -13   1        191.96        178.14        25.07 o                         
   9 -13   1         29.40         30.77        20.10 o                         
  10 -13   1         69.53         70.53        21.89 o                         
  11 -13   1          0.08        -17.77        17.77 o                         
  12 -13   1        432.34        425.98        53.65 o                         
 -11 -12   1        338.32        344.76        31.93 o                         
 -10 -12   1         11.87         17.14        15.28 o                         
  -9 -12   1          0.15          0.43        13.92 o                         
  -8 -12   1         28.48         31.77        14.97 o                         
  -7 -12   1         49.23         69.16        15.13 o                         
  -6 -12   1        525.42        480.93        48.30 o                         
  -5 -12   1        628.93        638.20        59.77 o                         
  -4 -12   1       1113.98       1050.16        45.69 o                         
  -3 -12   1        104.47        108.59        21.69 o                         
  -2 -12   1        446.34        418.36        30.52 o                         
  -1 -12   1          8.15         -7.33        14.44 o                         
   0 -12   1       1426.26       1337.01        47.96 o                         
   1 -12   1         90.86         72.78        19.63 o                         
   2 -12   1         77.57         60.00        14.73 o                         
   3 -12   1        334.95        310.67        21.91 o                         
   4 -12   1         32.88         23.94        14.56 o                         
   5 -12   1       1627.29       1621.12        42.94 o                         
   6 -12   1        854.40        808.53        32.39 o                         
   7 -12   1         12.43         12.99        13.31 o                         
   8 -12   1        138.03        117.19        17.61 o                         
   9 -12   1        109.73        110.73        21.69 o                         
  10 -12   1          5.46          3.96        16.75 o                         
  11 -12   1         59.17         59.73        20.34 o                         
  12 -12   1        816.96        835.31        52.93 o                         
  13 -12   1         88.52         88.16        23.18 o                         
 -12 -11   1        401.84        432.19        35.32 o                         
 -11 -11   1          0.19         22.52        14.84 o                         
 -10 -11   1         93.59        108.37        18.18 o                         
  -9 -11   1          9.19         -0.63        12.81 o                         
  -8 -11   1         14.64          3.38        11.84 o                         
  -7 -11   1        274.30        271.47        22.65 o                         
  -6 -11   1         32.82         20.56        14.71 o                         
  -5 -11   1         11.34          7.14        13.29 o                         
  -4 -11   1        150.56        163.64        22.55 o                         
  -3 -11   1        481.13        438.50        30.09 o                         
  -2 -11   1         19.77         19.08        19.24 o                         
  -1 -11   1         30.75         31.94        25.94 o                         
   0 -11   1        585.84        541.81        32.21 o                         
   1 -11   1        245.79        247.18        19.06 o                         
   2 -11   1         10.78         13.32        13.04 o                         
   3 -11   1         20.86         10.04        13.72 o                         
   4 -11   1          1.74         -4.23        12.88 o                         
   5 -11   1          0.51         -1.88        13.07 o                         
   6 -11   1         10.57          7.39        12.47 o                         
   7 -11   1        263.62        191.49        18.64 o                         
   8 -11   1       1448.28       1499.36        41.80 o                         
   9 -11   1         26.81         28.91        17.16 o                         
  10 -11   1         33.92         24.13        16.76 o                         
  11 -11   1          4.87         -1.18        20.85 o                         
  12 -11   1         14.01         19.62        17.35 o                         
  13 -11   1         26.26         20.22        18.73 o                         
  14 -11   1        121.82        133.77        25.08 o                         
 -12 -10   1          2.30         12.28        15.25 o                         
 -11 -10   1        755.00        859.35        37.73 o                         
 -10 -10   1          2.89          4.75        13.20 o                         
  -9 -10   1         38.52         45.32        14.31 o                         
  -8 -10   1         50.07         52.09        13.80 o                         
  -7 -10   1       1319.62       1370.98        35.36 o                         
  -6 -10   1        198.80        221.55        24.86 o                         
  -5 -10   1        651.27        644.58        27.86 o                         
  -4 -10   1       2389.42       2290.97        46.22 o                         
  -3 -10   1          3.98          3.78        12.67 o                         
  -2 -10   1         95.74        107.63        15.42 o                         
  -1 -10   1        303.71        303.98        25.43 o                         
   0 -10   1       1126.37       1155.90        31.16 o                         
   1 -10   1          7.84          2.47        11.64 o                         
   2 -10   1         34.72         41.78        13.04 o                         
   3 -10   1        306.92        316.16        20.32 o                         
   4 -10   1          4.57         -6.77        12.36 o                         
   5 -10   1        498.90        484.55        23.98 o                         
   6 -10   1       1142.59       1023.20        32.59 o                         
   7 -10   1         23.28         16.76        13.09 o                         
   8 -10   1        340.87        346.31        22.23 o                         
   9 -10   1        215.41        203.64        24.03 o                         
  10 -10   1        163.66        164.49        23.15 o                         
  11 -10   1         61.01         54.16        18.33 o                         
  12 -10   1          8.91         14.68        15.54 o                         
  13 -10   1         18.80         13.75        16.72 o                         
  14 -10   1          1.62          7.49        17.66 o                         
  15 -10   1        165.20        120.43        24.35 o                         
 -13  -9   1        249.64        225.79        30.97 o                         
 -12  -9   1        193.84        167.35        27.29 o                         
 -11  -9   1         59.27         36.93        18.26 o                         
 -10  -9   1        366.30        385.03        25.31 o                         
  -9  -9   1         18.67         15.34        11.79 o                         
  -8  -9   1          0.34          2.40        11.25 o                         
  -7  -9   1          7.37          1.18        12.26 o                         
  -6  -9   1        629.09        591.88        34.82 o                         
  -5  -9   1        986.49        934.42        34.46 o                         
  -4  -9   1         77.70         75.86        14.81 o                         
  -3  -9   1        486.49        438.56        21.62 o                         
  -2  -9   1          5.94          7.66        11.27 o                         
  -1  -9   1        134.51        119.75        11.56 o                         
   0  -9   1         52.64         43.34        10.01 o                         
   1  -9   1         83.78        124.40        14.14 o                         
   2  -9   1        429.94        440.51        20.23 o                         
   3  -9   1        176.65        166.58        15.82 o                         
   4  -9   1          9.27         10.38        11.78 o                         
   5  -9   1       2097.83       1966.11        40.87 o                         
   6  -9   1        412.53        362.28        20.53 o                         
   7  -9   1        330.26        311.81        20.05 o                         
   8  -9   1       1832.10       1876.61        42.57 o                         
   9  -9   1        143.92        153.20        17.21 o                         
  10  -9   1        261.92        277.00        25.88 o                         
  11  -9   1         17.33         -0.74        14.98 o                         
  12  -9   1        208.81        233.20        26.51 o                         
  13  -9   1         23.73          8.02        15.83 o                         
  14  -9   1         22.28         24.93        18.33 o                         
  15  -9   1        553.27        604.48        61.26 o                         
  16  -9   1         40.05         59.02        35.75 o                         
 -13  -8   1          2.29          7.68        27.59 o                         
 -12  -8   1          7.88          2.49        17.68 o                         
 -11  -8   1         77.26         68.14        14.97 o                         
 -10  -8   1          9.15         14.28        11.89 o                         
  -9  -8   1        131.43        124.07        16.10 o                         
  -8  -8   1         39.69         52.82        13.51 o                         
  -7  -8   1        661.12        657.21        27.99 o                         
  -6  -8   1         49.40         53.03        14.84 o                         
  -5  -8   1        211.19        178.24        17.29 o                         
  -4  -8   1        363.39        299.06        19.19 o                         
  -3  -8   1        382.50        378.89        19.55 o                         
  -2  -8   1        362.31        299.51        13.80 o                         
  -1  -8   1       1407.22       1369.84        27.58 o                         
   0  -8   1       1220.96       1200.50        38.46 o                         
   1  -8   1        869.36       1003.20        22.32 o                         
   2  -8   1         51.41         46.05         8.41 o                         
   3  -8   1         48.29         27.34        11.13 o                         
   4  -8   1        127.54        139.06        14.07 o                         
   5  -8   1       1017.39        851.67        26.24 o                         
   6  -8   1        782.94        799.28        27.07 o                         
   7  -8   1       1338.67       1354.22        40.85 o                         
   8  -8   1          1.84          2.19        12.11 o                         
   9  -8   1         50.45         47.85        14.12 o                         
  10  -8   1          6.44          6.79        14.25 o                         
  11  -8   1         17.91         19.23        15.66 o                         
  12  -8   1         81.68         85.53        19.54 o                         
  13  -8   1        129.06        118.65        21.43 o                         
  14  -8   1          0.67         -2.35        16.37 o                         
  15  -8   1        397.05        393.64        33.88 o                         
  16  -8   1          0.00        -10.98        19.69 o                         
 -14  -7   1        189.76        225.62        31.55 o                         
 -13  -7   1          1.31         -8.73        18.37 o                         
 -12  -7   1        195.36        230.83        28.84 o                         
 -11  -7   1        163.23        169.46        18.39 o                         
 -10  -7   1          0.47         -3.37        11.16 o                         
  -9  -7   1         96.22         95.76        15.08 o                         
  -8  -7   1        343.73        345.68        21.54 o                         
  -7  -7   1        182.95        169.16        17.56 o                         
  -6  -7   1         54.35         48.58        14.35 o                         
  -5  -7   1         21.04         32.53        12.43 o                         
  -4  -7   1       1042.52       1065.16        29.05 o                         
  -3  -7   1          0.31          2.72         7.07 o                         
  -2  -7   1         46.84         46.32         9.42 o                         
  -1  -7   1       1585.96       1690.45        39.03 o                         
   0  -7   1       9365.25      10069.00       165.07 o                         
   1  -7   1        688.37        824.18        17.66 o                         
   2  -7   1        600.25        644.45        15.09 o                         
   3  -7   1       2067.62       2189.86        47.16 o                         
   4  -7   1        345.67        322.87        16.95 o                         
   5  -7   1       1895.08       1753.20        34.12 o                         
   6  -7   1        352.62        413.23        19.38 o                         
   7  -7   1         19.90         22.25        11.56 o                         
   8  -7   1       1373.23       1415.05        34.55 o                         
   9  -7   1        132.21        125.50        15.43 o                         
  10  -7   1        830.86        738.35        36.15 o                         
  11  -7   1          0.02          3.74        17.90 o                         
  12  -7   1          0.56         -4.48        14.60 o                         
  13  -7   1          0.09         -3.10        14.68 o                         
  14  -7   1        620.22        566.02        37.41 o                         
  15  -7   1        173.05        198.83        26.64 o                         
  16  -7   1        124.38         99.36        23.48 o                         
  17  -7   1        852.84       1029.71        77.21 o                         
 -15  -6   1        114.79        102.26        42.95 o                         
 -14  -6   1        234.27        239.85        31.91 o                         
 -13  -6   1         18.95         12.81        23.85 o                         
 -12  -6   1         97.13         96.96        21.80 o                         
 -11  -6   1          0.03         -6.44        11.77 o                         
 -10  -6   1        195.20        181.87        17.82 o                         
  -9  -6   1         27.66         26.40        11.84 o                         
  -8  -6   1        252.12        269.78        18.75 o                         
  -7  -6   1        922.32        959.91        30.26 o                         
  -6  -6   1         52.62         56.05        13.35 o                         
  -5  -6   1        288.19        272.70        17.32 o                         
  -4  -6   1         11.84         26.87        11.20 o                         
  -3  -6   1        186.76        162.33        11.53 o                         
  -2  -6   1       2804.25       2832.73        55.31 o                         
  -1  -6   1        199.02        228.97        11.84 o                         
   0  -6   1       1302.01       1736.35        23.87 o                         
   1  -6   1        130.43        142.09        10.21 o                         
   2  -6   1        809.96        998.01        24.87 o                         
   3  -6   1       1003.52       1020.44        24.58 o                         
   4  -6   1       1399.21       1318.96        41.25 o                         
   5  -6   1       2466.54       2348.89        32.07 o                         
   6  -6   1        309.41        336.86        12.89 o                         
   7  -6   1        585.28        624.50        17.33 o                         
   8  -6   1        161.46        148.44        11.29 o                         
   9  -6   1       1338.22       1299.01        29.32 o                         
  10  -6   1          1.40          2.16        14.68 o                         
  11  -6   1        213.83        174.84        21.96 o                         
  12  -6   1         85.61         90.41        19.18 o                         
  13  -6   1        411.03        385.70        30.99 o                         
  14  -6   1          7.45         17.20        17.50 o                         
  15  -6   1         11.40          1.09        17.41 o                         
  16  -6   1         33.35         32.97        20.57 o                         
  17  -6   1        327.15        357.19        34.57 o                         
 -15  -5   1        374.65        432.63        38.98 o                         
 -14  -5   1        180.95        152.41        27.15 o                         
 -13  -5   1         16.76         15.05        19.76 o                         
 -12  -5   1        199.68        229.95        27.54 o                         
 -11  -5   1        443.73        411.16        23.62 o                         
 -10  -5   1         31.81         37.84        12.42 o                         
  -9  -5   1        295.86        252.06        18.72 o                         
  -8  -5   1        117.51        105.97        14.16 o                         
  -7  -5   1        103.21        102.10        14.36 o                         
  -6  -5   1        369.54        316.57        21.99 o                         
  -5  -5   1        566.81        574.37        21.22 o                         
  -4  -5   1        818.15        826.65        23.68 o                         
  -3  -5   1       2334.00       2465.37        53.53 o                         
  -2  -5   1         53.43        105.54         8.75 o                         
  -1  -5   1        458.29        411.35        14.07 o                         
   0  -5   1          1.75         -4.39         7.60 o                         
   1  -5   1       3561.15       3957.61        47.25 o                         
   2  -5   1         17.03         29.93         7.26 o                         
   3  -5   1         55.73         73.83        11.22 o                         
   4  -5   1        676.59        793.80        15.10 o                         
   5  -5   1       2012.39       1845.15        33.99 o                         
   6  -5   1        405.53        431.38        15.55 o                         
   7  -5   1        551.00        504.71        15.65 o                         
   8  -5   1        240.66        215.08        12.38 o                         
   9  -5   1         55.86         48.77         9.78 o                         
  10  -5   1         67.54         77.81        10.73 o                         
  11  -5   1        749.61        675.56        26.07 o                         
  12  -5   1       2561.23       2576.54        50.27 o                         
  13  -5   1        142.81        128.67        22.12 o                         
  14  -5   1        418.24        426.84        32.33 o                         
  15  -5   1         40.57         34.51        18.56 o                         
  16  -5   1          0.87          3.21        16.83 o                         
  17  -5   1        257.21        289.75        42.95 o                         
 -15  -4   1          2.36        -18.28        20.91 o                         
 -14  -4   1        758.39        882.45        69.61 o                         
 -13  -4   1          3.42         -3.06        17.99 o                         
 -12  -4   1         22.13         15.94        18.41 o                         
 -11  -4   1        328.85        347.24        21.53 o                         
 -10  -4   1        220.03        227.71        17.76 o                         
  -9  -4   1        639.85        593.86        24.49 o                         
  -8  -4   1        433.77        486.25        21.66 o                         
  -7  -4   1       3356.37       3306.12        56.90 o                         
  -6  -4   1       3282.41       3416.46        46.65 o                         
  -5  -4   1       1760.59       1776.49        44.62 o                         
  -4  -4   1       2060.76       2151.33        56.59 o                         
  -3  -4   1       3732.00       3553.79        59.81 o                         
  -2  -4   1       3150.94       3226.10        27.59 o                         
  -1  -4   1        105.28         94.94        23.49 o                         
   0  -4   1       3078.29       3006.01        33.45 o                         
   1  -4   1        407.94        560.79        11.52 o                         
   2  -4   1       4641.24       4591.90        59.46 o                         
   3  -4   1       1508.72       1631.22        18.07 o                         
   4  -4   1       4764.62       4845.77        53.82 o                         
   5  -4   1       1599.21       1559.47        42.63 o                         
   6  -4   1       1172.07       1292.42        36.23 o                         
   7  -4   1        984.37       1066.75        21.27 o                         
   8  -4   1        570.96        576.14        17.25 o                         
   9  -4   1        491.01        461.81        15.47 o                         
  10  -4   1       1312.48       1468.57        29.24 o                         
  11  -4   1        144.46        130.10        15.91 o                         
  12  -4   1       1203.25       1218.81        36.33 o                         
  13  -4   1        148.38        155.27        18.06 o                         
  14  -4   1        415.39        378.04        24.26 o                         
  15  -4   1        130.21        113.61        25.60 o                         
  16  -4   1         76.54         42.79        23.77 o                         
  17  -4   1         85.87         60.22        37.57 o                         
 -16  -3   1          0.04         -0.04        20.29 o                         
 -15  -3   1        622.38        657.18        44.63 o                         
 -14  -3   1        306.41        305.64        31.69 o                         
 -13  -3   1        764.32        801.07        44.39 o                         
 -12  -3   1         42.34         34.75        18.79 o                         
 -11  -3   1        283.98        255.68        26.86 o                         
 -10  -3   1       1033.06        939.86        38.42 o                         
  -9  -3   1        441.15        373.11        19.83 o                         
  -8  -3   1        715.53        701.75        25.36 o                         
  -7  -3   1         16.20         14.52         7.48 o                         
  -6  -3   1          2.92          2.21         7.29 o                         
  -5  -3   1        127.69        192.97         9.76 o                         
  -4  -3   1       1995.53       1971.80        20.80 o                         
  -3  -3   1       6613.24       6691.65       124.99 o                         
  -2  -3   1       2565.68       2251.55        39.93 o                         
  -1  -3   1       1063.44       1339.94        18.03 o                         
   0  -3   1        686.85       1225.62        15.72 o                         
   1  -3   1       3098.98       3535.03        29.19 o                         
   2  -3   1       6122.88       6316.16        46.51 o                         
   3  -3   1       1159.94       1325.41        23.67 o                         
   4  -3   1       1785.98       2169.54        22.65 o                         
   5  -3   1       7535.81       7726.28        78.72 o                         
   6  -3   1       5263.88       5898.97        41.25 o                         
   7  -3   1          5.42          2.83         8.40 o                         
   8  -3   1        515.27        464.11        16.10 o                         
   9  -3   1         31.90         13.66         9.21 o                         
  10  -3   1        359.48        347.86        16.54 o                         
  11  -3   1         24.15         13.89        12.05 o                         
  12  -3   1       1141.87       1145.01        35.12 o                         
  13  -3   1        138.95        176.71        18.78 o                         
  14  -3   1         42.99         35.38        15.27 o                         
  15  -3   1          1.27          1.10        13.81 o                         
  16  -3   1         20.45         26.80        18.86 o                         
  17  -3   1        127.35        179.18        43.81 o                         
 -16  -2   1         11.34          6.19        21.41 o                         
 -15  -2   1        598.93        568.82        40.89 o                         
 -14  -2   1        191.64        162.15        26.56 o                         
 -13  -2   1          5.60          2.86        18.14 o                         
 -12  -2   1        390.73        382.16        31.61 o                         
 -11  -2   1        981.68       1029.62        44.57 o                         
 -10  -2   1        251.55        236.36        16.95 o                         
  -9  -2   1          2.80         10.25         9.82 o                         
  -8  -2   1        145.41        138.77        10.64 o                         
  -7  -2   1       1359.72       1309.78        22.44 o                         
  -6  -2   1        355.65        335.76        13.47 o                         
  -5  -2   1        838.62        953.13        17.06 o                         
  -4  -2   1       7776.79       8434.02        98.15 o                         
  -3  -2   1       3332.32       3225.29        45.14 o                         
  -2  -2   1      10092.42      11164.81        87.86 o                         
  -1  -2   1       5134.01       5668.74        42.87 o                         
   0  -2   1        671.62        965.56        13.82 o                         
   1  -2   1      19601.45      18334.87       280.71 o                         
   2  -2   1      12459.78      12218.09        77.69 o                         
   3  -2   1      17281.89      18219.32       362.56 o                         
   4  -2   1       3016.26       3139.01        58.39 o                         
   5  -2   1       1521.16       1796.71        22.59 o                         
   6  -2   1       1852.41       1877.82        25.33 o                         
   7  -2   1          8.23         18.25         8.99 o                         
   8  -2   1        720.38        735.23        19.20 o                         
   9  -2   1       3351.94       3254.70        57.01 o                         
  10  -2   1       1271.15       1337.47        27.77 o                         
  11  -2   1        227.75        200.69        17.95 o                         
  12  -2   1        261.93        255.60        20.04 o                         
  13  -2   1        341.96        360.64        23.35 o                         
  14  -2   1        133.06        128.30        17.95 o                         
  15  -2   1         14.60          8.30        18.35 o                         
  16  -2   1          5.31         16.81        18.47 o                         
  17  -2   1        249.20        283.85        30.86 o                         
 -16  -1   1         43.45         46.01        21.98 o                         
 -15  -1   1        331.23        368.18        34.71 o                         
 -14  -1   1          3.73         -1.58        17.20 o                         
 -13  -1   1        170.60        213.68        26.95 o                         
 -12  -1   1          3.96         11.46        18.57 o                         
 -11  -1   1          1.66         16.49        16.77 o                         
 -10  -1   1       1960.88       1883.10        38.38 o                         
  -9  -1   1          0.56         -1.47         7.95 o                         
  -8  -1   1        250.35        279.40        12.84 o                         
  -7  -1   1        664.78        764.49        17.86 o                         
  -6  -1   1        837.45        835.32        17.46 o                         
  -5  -1   1        546.77        593.08        14.06 o                         
  -4  -1   1        531.00        514.97        11.67 o                         
  -3  -1   1      38068.21      38768.72       192.12 o                         
  -2  -1   1       2521.05       2485.89        36.06 o                         
  -1  -1   1        323.22        703.96         9.29 o                         
   0  -1   1      11879.52      12323.71       189.54 o                         
   1  -1   1        647.53        274.99         7.22 o                         
   2  -1   1      17286.33      17844.79       100.27 o                         
   3  -1   1        471.57        502.96        11.07 o                         
   4  -1   1        257.91        301.00        11.92 o                         
   5  -1   1       2723.13       2760.03        27.83 o                         
   6  -1   1         61.17        105.91        10.89 o                         
   7  -1   1         36.75         22.35         9.35 o                         
   8  -1   1       2215.15       2184.74        44.10 o                         
   9  -1   1         55.07         40.34         9.29 o                         
  10  -1   1        366.93        350.65        15.79 o                         
  11  -1   1         74.16         58.54        10.68 o                         
  12  -1   1       2025.74       2034.38        45.23 o                         
  13  -1   1         23.14         25.61        14.04 o                         
  14  -1   1         55.13         64.47        20.12 o                         
  15  -1   1          5.39         -5.53        17.98 o                         
  16  -1   1         66.49         62.39        22.18 o                         
  17  -1   1         32.58         39.85        21.55 o                         
  18  -1   1         13.61         45.59        28.60 o                         
 -17   0   1          4.19          2.98        25.05 o                         
 -16   0   1         27.99         13.34        19.42 o                         
 -15   0   1        163.27        182.65        29.97 o                         
 -14   0   1         19.73         11.49        18.41 o                         
 -13   0   1        166.36        135.45        23.79 o                         
 -12   0   1          4.46         -1.66        17.05 o                         
 -11   0   1        137.11        135.40        17.05 o                         
 -10   0   1       2749.43       2849.12       126.00 o                         
  -9   0   1        439.76        498.66        17.02 o                         
  -8   0   1        444.28        451.45        15.27 o                         
  -7   0   1      15449.56      16152.88       202.50 o                         
  -6   0   1        376.14        422.04        13.35 o                         
  -5   0   1       1078.30       1206.41        18.31 o                         
  -4   0   1       8645.90       9076.71       158.38 o                         
  -3   0   1      32106.79      31267.93       169.53 o                         
  -2   0   1        188.01        319.39         9.89 o                         
  -1   0   1       1227.81        828.86        26.16 o                         
   0   0   1        143.59        450.85         5.21 o                         
   1   0   1       1744.78       2198.56        55.56 o                         
   2   0   1      31822.74      31396.11       119.01 o                         
   3   0   1        324.71        379.11        38.01 o                         
   4   0   1       5688.66       5532.27        73.02 o                         
   5   0   1        137.70        111.01         9.05 o                         
   6   0   1        217.29        176.78        11.40 o                         
   7   0   1          1.35          3.14         8.50 o                         
   8   0   1       3092.22       3234.75        45.13 o                         
   9   0   1        196.40        172.34        11.83 o                         
  10   0   1        342.68        308.99        15.22 o                         
  11   0   1        368.71        313.32        22.68 o                         
  12   0   1         74.94         50.19        14.61 o                         
  13   0   1         14.07         10.88        17.65 o                         
  14   0   1        105.70         70.96        20.33 o                         
  15   0   1          0.38         -1.17        17.55 o                         
  16   0   1          7.12         12.87        19.36 o                         
  17   0   1         84.26        102.17        25.42 o                         
 -17   1   1         95.32        103.43        24.69 o                         
 -16   1   1          1.34        -17.23        17.23 o                         
 -15   1   1        487.62        474.17        38.61 o                         
 -14   1   1         89.83        117.35        22.45 o                         
 -13   1   1        227.82        249.65        27.31 o                         
 -12   1   1        206.67        166.43        18.51 o                         
 -11   1   1         91.47        104.75        16.72 o                         
 -10   1   1       4084.51       4276.02        67.98 o                         
  -9   1   1        843.21        761.91        19.65 o                         
  -8   1   1          4.21          0.50         7.35 o                         
  -7   1   1         15.61         28.36         7.84 o                         
  -6   1   1        176.56         89.73         8.65 o                         
  -5   1   1        286.53        293.30        10.49 o                         
  -4   1   1      16949.18      18066.76       103.21 o                         
  -3   1   1       7626.07       7879.34        80.55 o                         
  -2   1   1       1036.33       1274.66        19.13 o                         
  -1   1   1        583.93        315.26        11.42 o                         
   0   1   1        176.11        518.63        25.13 o                         
   1   1   1          6.15         88.70         3.06 o                         
   2   1   1      10784.17      10438.01       182.40 o                         
   3   1   1         23.65         23.60         7.00 o                         
   4   1   1        899.68        955.28        15.88 o                         
   5   1   1       1405.21       1536.88        20.39 o                         
   6   1   1        551.64        626.87        15.67 o                         
   7   1   1        129.51        180.67        11.48 o                         
   8   1   1        208.60        197.71        12.78 o                         
   9   1   1       2552.79       2483.59        34.52 o                         
  10   1   1       2147.78       2190.70        37.27 o                         
  11   1   1        398.88        415.17        17.81 o                         
  12   1   1        157.19        134.90        22.49 o                         
  13   1   1          1.38         -8.68        19.22 o                         
  14   1   1         12.72         -4.36        18.15 o                         
  15   1   1         40.72         40.91        21.39 o                         
  16   1   1         24.89         25.87        20.12 o                         
  17   1   1         32.94          9.54        21.10 o                         
 -17   2   1         51.47         36.34        22.25 o                         
 -16   2   1          0.00          9.77        18.10 o                         
 -15   2   1          7.19          7.56        17.68 o                         
 -14   2   1          2.05         -1.74        15.38 o                         
 -13   2   1        109.01         99.59        16.63 o                         
 -12   2   1          5.52          1.93        12.95 o                         
 -11   2   1         57.13         65.60        14.85 o                         
 -10   2   1       7030.80       7091.42       183.02 o                         
  -9   2   1       1167.72       1158.27        23.37 o                         
  -8   2   1       2730.64       2977.92        50.54 o                         
  -7   2   1       6679.59       6895.70        62.05 o                         
  -6   2   1         17.18         19.84         8.39 o                         
  -5   2   1        109.28        145.92         9.23 o                         
  -4   2   1      15728.22      16604.50        80.59 o                         
  -3   2   1      35566.52      36855.35       294.70 o                         
  -2   2   1       5467.04       5970.41        49.07 o                         
  -1   2   1       2968.79       2140.01        16.15 o                         
   0   2   1       8226.93       8295.67        98.08 o                         
   1   2   1       2840.10       2050.26        22.07 o                         
   2   2   1      47729.20      46627.70       378.00 o                         
   3   2   1          3.34          0.85        10.98 o                         
   4   2   1       5601.60       6042.03       136.71 o                         
   5   2   1        895.04        966.84        16.66 o                         
   6   2   1         26.63          5.04         7.98 o                         
   7   2   1        762.56        788.01        17.98 o                         
   8   2   1          0.74         11.31         8.04 o                         
   9   2   1        147.48        126.45        11.66 o                         
  10   2   1        173.74        175.34        13.48 o                         
  11   2   1         94.48         81.99        13.62 o                         
  12   2   1       5291.63       5333.83        96.63 o                         
  13   2   1         10.83         10.05        17.53 o                         
  14   2   1        372.18        398.49        55.45 o                         
  15   2   1          2.28          2.73        19.58 o                         
  16   2   1        123.12         95.45        24.42 o                         
  17   2   1        474.06        495.22        41.29 o                         
 -17   3   1        246.80        262.75        31.45 o                         
 -16   3   1         17.27         13.47        18.93 o                         
 -15   3   1        126.61        131.28        31.91 o                         
 -14   3   1        116.31        145.81        18.58 o                         
 -13   3   1        226.04        244.31        21.07 o                         
 -12   3   1         99.72         86.07        15.56 o                         
 -11   3   1         42.97         38.08        14.14 o                         
 -10   3   1       1560.44       1657.92        38.89 o                         
  -9   3   1         87.86        122.63        14.36 o                         
  -8   3   1        669.89        722.80        18.43 o                         
  -7   3   1       1335.09       1493.84        23.63 o                         
  -6   3   1         25.21         34.10         8.95 o                         
  -5   3   1        701.24        745.56        16.80 o                         
  -4   3   1        399.49        413.51        11.09 o                         
  -3   3   1       2251.78       2589.70        36.01 o                         
  -2   3   1       7666.79       8646.93        49.62 o                         
  -1   3   1        336.93        481.59         9.62 o                         
   0   3   1        434.37        220.05         9.77 o                         
   1   3   1        174.41        171.10         8.87 o                         
   2   3   1        523.64        430.11        11.87 o                         
   3   3   1       8749.41       9176.81       132.94 o                         
   4   3   1       4339.66       4774.93        51.73 o                         
   5   3   1      11177.96      11462.21       122.12 o                         
   6   3   1       1077.17       1177.84        18.70 o                         
   7   3   1        319.34        302.55        12.44 o                         
   8   3   1         26.04         11.68         8.25 o                         
   9   3   1        765.74        778.50        26.19 o                         
  10   3   1        932.53        954.17        30.23 o                         
  11   3   1         17.80         17.72        17.89 o                         
  12   3   1        515.19        518.89        25.70 o                         
  13   3   1          9.56         10.80        17.25 o                         
  14   3   1       1581.05       1675.22        61.43 o                         
  15   3   1        231.28        243.51        30.54 o                         
  16   3   1         99.69         97.16        26.53 o                         
  17   3   1          0.62          5.09        37.57 o                         
 -16   4   1         37.54         43.38        20.53 o                         
 -15   4   1         49.54         25.85        18.48 o                         
 -14   4   1        130.45        119.12        17.51 o                         
 -13   4   1         59.12         53.44        15.46 o                         
 -12   4   1         58.24         53.49        14.46 o                         
 -11   4   1          9.91          7.02        12.34 o                         
 -10   4   1       3509.69       3467.58        55.14 o                         
  -9   4   1          1.41         -3.75        11.02 o                         
  -8   4   1        180.17        202.27        12.11 o                         
  -7   4   1       1391.90       1403.64        37.71 o                         
  -6   4   1       1458.03       1609.63        36.61 o                         
  -5   4   1       2096.43       2171.28        40.23 o                         
  -4   4   1      14485.83      15678.04       119.75 o                         
  -3   4   1       9929.51      10413.53       217.48 o                         
  -2   4   1         28.12         16.74         5.98 o                         
  -1   4   1        905.22        681.75        12.75 o                         
   0   4   1       4803.98       5781.36        72.03 o                         
   1   4   1       1968.68       2301.69        41.83 o                         
   2   4   1       5120.44       4885.24        54.54 o                         
   3   4   1       5822.20       6459.79        87.13 o                         
   4   4   1       1031.52        899.56        21.95 o                         
   5   4   1        478.99        550.27        19.39 o                         
   6   4   1       1606.54       1519.07        30.40 o                         
   7   4   1         10.95          4.41        10.17 o                         
   8   4   1         23.14         35.50        11.42 o                         
   9   4   1          0.46          6.36        10.98 o                         
  10   4   1         22.01         24.90        12.53 o                         
  11   4   1        268.84        228.54        19.03 o                         
  12   4   1       2456.17       2266.65        49.76 o                         
  13   4   1         42.93         51.04        30.86 o                         
  14   4   1        187.05        202.30        28.52 o                         
  15   4   1         90.36         80.54        24.48 o                         
  16   4   1         17.81          5.43        21.77 o                         
  17   4   1        350.35        402.47        57.54 o                         
 -16   5   1          5.77         32.49        34.60 o                         
 -15   5   1        172.59        160.14        25.03 o                         
 -14   5   1         15.68          6.71        13.65 o                         
 -13   5   1        156.82        176.09        18.82 o                         
 -12   5   1        157.73        194.82        18.88 o                         
 -11   5   1        139.59        180.68        17.83 o                         
 -10   5   1        261.58        194.53        17.24 o                         
  -9   5   1         16.60         13.45        11.25 o                         
  -8   5   1        103.19        112.96        10.60 o                         
  -7   5   1        237.36        262.09        12.33 o                         
  -6   5   1       2151.99       2107.97        30.34 o                         
  -5   5   1        584.03        508.69        14.27 o                         
  -4   5   1        267.84        270.77        17.97 o                         
  -3   5   1       2556.41       2828.81        39.72 o                         
  -2   5   1        227.77        270.65         9.96 o                         
  -1   5   1       3018.05       3369.35        54.09 o                         
   0   5   1         57.40         66.45         7.57 o                         
   1   5   1        376.55        402.27        12.39 o                         
   2   5   1        261.67        306.13        12.61 o                         
   3   5   1          0.32          0.78        10.48 o                         
   4   5   1         10.16         26.43        10.97 o                         
   5   5   1        273.29        295.86        16.89 o                         
   6   5   1        294.22        352.62        18.01 o                         
   7   5   1       2700.79       2551.93        75.80 o                         
   8   5   1        349.10        301.62        21.00 o                         
   9   5   1        848.21        739.73        27.86 o                         
  10   5   1         38.88         34.27        13.73 o                         
  11   5   1        912.74        939.11        33.01 o                         
  12   5   1        271.67        276.74        21.66 o                         
  13   5   1         84.56         96.96        21.64 o                         
  14   5   1       2332.92       2467.81       110.01 o                         
  15   5   1        117.65         94.94        25.63 o                         
  16   5   1        282.94        308.95        36.12 o                         
 -16   6   1         72.22         85.96        22.63 o                         
 -15   6   1        310.00        265.30        28.13 o                         
 -14   6   1         11.50         14.69        15.42 o                         
 -13   6   1        905.63        908.77        43.96 o                         
 -12   6   1        342.40        318.60        20.94 o                         
 -11   6   1        132.50        112.09        14.82 o                         
 -10   6   1       1590.74       1585.42        38.10 o                         
  -9   6   1          7.95         14.58        10.48 o                         
  -8   6   1        701.90        728.44        21.76 o                         
  -7   6   1        267.70        308.75        14.70 o                         
  -6   6   1         21.43         20.04         8.15 o                         
  -5   6   1       6201.46       6173.10       111.25 o                         
  -4   6   1       4737.39       5060.02        89.97 o                         
  -3   6   1       2502.50       2449.34        64.56 o                         
  -2   6   1        713.51        596.43        14.41 o                         
  -1   6   1        500.69        478.14        14.06 o                         
   0   6   1         77.34         81.89         9.27 o                         
   1   6   1       3575.46       3435.03        71.60 o                         
   2   6   1       2362.00       2229.84        25.14 o                         
   3   6   1        616.12        551.13        17.17 o                         
   4   6   1       1440.33       1336.43        28.71 o                         
   5   6   1         46.92         47.61        11.84 o                         
   6   6   1       3346.01       3169.25        53.97 o                         
   7   6   1        216.72        226.50        16.82 o                         
   8   6   1         61.18         57.81        13.42 o                         
   9   6   1          1.04         -0.17        12.06 o                         
  10   6   1        609.36        701.58        29.35 o                         
  11   6   1        300.38        290.18        22.04 o                         
  12   6   1          0.19         -6.65        11.47 o                         
  13   6   1        296.95        302.49        30.69 o                         
  14   6   1        473.87        531.57        39.98 o                         
  15   6   1          8.95         -0.82        20.52 o                         
  16   6   1          2.71         14.01        40.55 o                         
 -17   7   1          3.52         -1.78        31.91 o                         
 -16   7   1          0.77          4.45        18.41 o                         
 -15   7   1        156.69        139.55        23.29 o                         
 -14   7   1         33.49         22.96        17.57 o                         
 -13   7   1        266.65        304.96        40.55 o                         
 -12   7   1          0.10          6.23        14.81 o                         
 -11   7   1        637.57        653.78        49.19 o                         
 -10   7   1        110.61        126.20        15.11 o                         
  -9   7   1        333.89        307.89        18.53 o                         
  -8   7   1         18.02         22.14         9.39 o                         
  -7   7   1       1396.30       1613.39        27.37 o                         
  -6   7   1          2.64          9.68         8.03 o                         
  -5   7   1       1091.45       1134.62        23.55 o                         
  -4   7   1        239.58        278.47        12.24 o                         
  -3   7   1       2091.14       2294.32        54.08 o                         
  -2   7   1       1063.74       1148.52        21.76 o                         
  -1   7   1         56.03         77.40         9.54 o                         
   0   7   1        327.25        307.74        13.18 o                         
   1   7   1        146.98        208.44        12.07 o                         
   2   7   1       1010.04       1116.43        20.01 o                         
   3   7   1        227.94        202.59        10.29 o                         
   4   7   1          1.91          6.85        10.15 o                         
   5   7   1         83.81         77.56        13.02 o                         
   6   7   1          6.92         14.21        10.92 o                         
   7   7   1        558.39        589.71        28.38 o                         
   8   7   1        181.85        161.98        17.21 o                         
   9   7   1        437.22        402.77        23.53 o                         
  10   7   1          6.66          2.79        12.75 o                         
  11   7   1         78.47         56.48        15.05 o                         
  12   7   1         52.77         83.48        15.41 o                         
  13   7   1         68.57         52.66        21.85 o                         
  14   7   1        355.27        374.59        35.67 o                         
  15   7   1          2.61         -0.53        22.65 o                         
 -16   8   1         26.10         21.79        29.22 o                         
 -15   8   1         73.59         63.77        20.86 o                         
 -14   8   1        202.29        202.70        37.29 o                         
 -13   8   1          0.46         -1.06        15.17 o                         
 -12   8   1         86.86         85.30        19.90 o                         
 -11   8   1         41.43         35.31        16.29 o                         
 -10   8   1          3.02          5.24        14.36 o                         
  -9   8   1        634.94        636.82        34.14 o                         
  -8   8   1         46.43         76.57        18.15 o                         
  -7   8   1       2292.59       2501.03        73.15 o                         
  -6   8   1       4871.65       4879.78       109.47 o                         
  -5   8   1        285.49        216.68        12.48 o                         
  -4   8   1         19.16         26.15         8.87 o                         
  -3   8   1        532.80        546.02        16.11 o                         
  -2   8   1        699.14        777.54        25.20 o                         
  -1   8   1          8.35         12.55         8.31 o                         
   0   8   1        267.29        247.82        12.50 o                         
   1   8   1       1138.58       1171.89        22.05 o                         
   2   8   1        117.15         97.32        10.10 o                         
   3   8   1          5.40          4.95         7.92 o                         
   4   8   1         79.51         74.65        15.00 o                         
   5   8   1         20.77         28.69        12.13 o                         
   6   8   1       1858.83       1644.61        37.67 o                         
   7   8   1        188.34        169.86        17.49 o                         
   8   8   1         94.58        112.01        16.05 o                         
   9   8   1         48.12         31.94        13.74 o                         
  10   8   1        337.01        292.02        24.28 o                         
  11   8   1         12.82         26.53        21.30 o                         
  12   8   1          8.64         -2.17        11.48 o                         
  13   8   1         26.53         33.85        14.92 o                         
  14   8   1        326.56        335.16        34.65 o                         
  15   8   1          8.95         29.51        37.57 o                         
 -16   9   1        370.51        437.64        55.76 o                         
 -15   9   1          0.24         -6.08        17.15 o                         
 -14   9   1        110.69        137.72        27.71 o                         
 -13   9   1        367.68        423.92        47.99 o                         
 -12   9   1          0.05         -2.10        14.39 o                         
 -11   9   1         15.47         19.35        15.54 o                         
 -10   9   1        265.22        245.04        25.29 o                         
  -9   9   1         88.95         82.81        18.57 o                         
  -8   9   1        271.75        229.40        23.35 o                         
  -7   9   1       3016.74       3245.62        71.31 o                         
  -6   9   1       2065.77       1959.50        42.87 o                         
  -5   9   1         58.41         58.98        12.05 o                         
  -4   9   1        621.81        598.91        17.61 o                         
  -3   9   1         70.29         67.08        10.23 o                         
  -2   9   1        111.65        103.52        10.59 o                         
  -1   9   1        371.16        403.34        15.14 o                         
   0   9   1        305.30        328.24        14.07 o                         
   1   9   1        749.75        723.10        19.12 o                         
   2   9   1         70.76         86.14        10.64 o                         
   3   9   1        163.09        160.74        15.54 o                         
   4   9   1        289.44        287.77        18.81 o                         
   5   9   1         36.07         34.34        13.14 o                         
   6   9   1       1374.96       1295.21        42.25 o                         
   7   9   1        225.43        229.75        19.80 o                         
   8   9   1          9.12         -0.84        12.84 o                         
   9   9   1        243.88        230.44        20.26 o                         
  10   9   1          3.14          4.63        13.35 o                         
  11   9   1        175.63        164.90        19.36 o                         
  12   9   1         15.11         11.12        13.16 o                         
  13   9   1        218.81        251.08        23.70 o                         
  14   9   1        172.93        203.90        30.73 o                         
 -15  10   1         70.87         68.57        32.49 o                         
 -14  10   1         19.66         10.35        17.16 o                         
 -13  10   1         59.63         44.03        23.71 o                         
 -12  10   1          5.70          4.62        15.83 o                         
 -11  10   1         22.46         31.18        16.40 o                         
 -10  10   1         68.16         71.19        18.39 o                         
  -9  10   1        402.13        374.73        41.12 o                         
  -8  10   1         21.37          8.49        14.56 o                         
  -7  10   1       3728.39       3407.19        73.97 o                         
  -6  10   1         16.97         28.65        12.14 o                         
  -5  10   1        358.36        342.78        19.99 o                         
  -4  10   1        396.00        369.04        19.93 o                         
  -3  10   1         77.76         75.61        13.42 o                         
  -2  10   1        343.98        378.84        19.62 o                         
  -1  10   1        179.20        173.43        12.73 o                         
   0  10   1        173.07        180.01        12.89 o                         
   1  10   1        483.56        500.14        17.70 o                         
   2  10   1        285.72        296.33        18.94 o                         
   3  10   1        155.96        152.90        16.48 o                         
   4  10   1        924.47        895.65        29.60 o                         
   5  10   1       1290.98       1252.53        35.24 o                         
   6  10   1       3881.86       3858.12        62.00 o                         
   7  10   1         40.63         40.95        14.62 o                         
   8  10   1          0.36         -9.46        12.18 o                         
   9  10   1          0.07         -6.48        12.81 o                         
  10  10   1         11.58         27.72        14.62 o                         
  11  10   1        422.06        448.89        28.34 o                         
  12  10   1         94.58        120.93        19.04 o                         
  13  10   1         24.85         31.46        15.11 o                         
 -14  11   1         15.42          4.14        18.41 o                         
 -13  11   1        262.92        276.21        29.31 o                         
 -12  11   1          1.14          2.05        15.96 o                         
 -11  11   1          1.36          5.84        16.33 o                         
 -10  11   1         42.30         26.81        16.80 o                         
  -9  11   1        224.51        229.04        25.72 o                         
  -8  11   1          0.76          5.95        15.17 o                         
  -7  11   1        630.89        569.42        25.66 o                         
  -6  11   1        992.51        846.44        29.57 o                         
  -5  11   1        779.71        725.69        28.04 o                         
  -4  11   1          3.17         -2.83        12.46 o                         
  -3  11   1        327.31        315.98        19.91 o                         
  -2  11   1        309.46        348.10        20.33 o                         
  -1  11   1        236.24        222.32        17.30 o                         
   0  11   1         80.22         88.07        14.16 o                         
   1  11   1         17.88         11.04        11.82 o                         
   2  11   1        134.78        130.04        15.74 o                         
   3  11   1         35.90         36.16        14.43 o                         
   4  11   1          5.47         11.91        13.50 o                         
   5  11   1        766.76        694.44        28.78 o                         
   6  11   1          0.87         -6.94        13.86 o                         
   7  11   1        971.95        955.37        34.47 o                         
   8  11   1         35.82         47.43        15.39 o                         
   9  11   1        140.82        148.41        18.91 o                         
  10  11   1          8.72         11.06        14.30 o                         
  11  11   1        258.99        263.64        22.80 o                         
  12  11   1         41.80         42.40        15.42 o                         
  13  11   1         69.72         61.83        22.47 o                         
 -13  12   1          5.82          1.70        16.68 o                         
 -12  12   1          0.02        -15.80        15.80 o                         
 -11  12   1         30.31         26.42        18.53 o                         
 -10  12   1         80.60         73.23        20.93 o                         
  -9  12   1         21.45         28.56        16.85 o                         
  -8  12   1         42.57         44.57        18.43 o                         
  -7  12   1          2.27          0.96        15.70 o                         
  -6  12   1         50.65         38.38        13.46 o                         
  -5  12   1         46.18         40.26        14.40 o                         
  -4  12   1       1083.96       1086.21        33.92 o                         
  -3  12   1         33.90         10.16        12.34 o                         
  -2  12   1        191.07        177.82        17.17 o                         
  -1  12   1       1163.34       1099.22        33.03 o                         
   0  12   1          0.89          4.13        18.33 o                         
   1  12   1         36.58         39.07        16.70 o                         
   2  12   1        285.36        261.07        25.01 o                         
   3  12   1        105.94         91.19        19.83 o                         
   4  12   1        154.55        141.73        17.37 o                         
   5  12   1        433.69        425.39        24.90 o                         
   6  12   1         82.07         84.54        16.36 o                         
   7  12   1          2.63         13.84        15.57 o                         
   8  12   1        152.45        140.83        19.20 o                         
   9  12   1         59.14         47.48        16.78 o                         
  10  12   1          0.85          1.07        14.15 o                         
  11  12   1        158.76        146.69        20.29 o                         
  12  12   1         78.97         57.99        17.31 o                         
 -12  13   1          6.51          3.19        16.96 o                         
 -11  13   1          0.97          4.47        16.86 o                         
 -10  13   1         64.67         52.36        19.25 o                         
  -9  13   1        357.59        397.67        46.21 o                         
  -8  13   1         79.74         78.98        20.34 o                         
  -7  13   1         12.13         10.11        16.92 o                         
  -6  13   1        763.75        793.09        34.59 o                         
  -5  13   1        287.89        266.20        21.00 o                         
  -4  13   1        160.61        152.34        18.14 o                         
  -3  13   1         58.05         56.31        14.43 o                         
  -2  13   1         26.90         24.96        13.11 o                         
  -1  13   1        153.12        159.50        21.64 o                         
   0  13   1          0.04         -1.95        15.12 o                         
   1  13   1          0.89         -3.61        14.95 o                         
   2  13   1        425.38        506.50        33.57 o                         
   3  13   1         94.23         84.01        20.01 o                         
   4  13   1         38.78         56.00        17.98 o                         
   5  13   1         10.15         -7.05        15.50 o                         
   6  13   1          0.10         11.06        16.80 o                         
   7  13   1         27.03         43.82        15.43 o                         
   8  13   1         13.32          6.54        14.32 o                         
   9  13   1        100.34        108.93        19.42 o                         
  10  13   1         36.18         34.75        16.22 o                         
  11  13   1        160.52        156.00        21.28 o                         
 -11  14   1          2.86         12.99        19.25 o                         
 -10  14   1        179.85        222.00        28.44 o                         
  -9  14   1         95.88         95.01        23.07 o                         
  -8  14   1        527.54        525.89        51.59 o                         
  -7  14   1        359.26        345.48        30.65 o                         
  -6  14   1        697.60        644.29        30.38 o                         
  -5  14   1         74.79         83.84        17.16 o                         
  -4  14   1        107.69         86.72        17.02 o                         
  -3  14   1         63.98         35.80        14.38 o                         
  -2  14   1         57.55         64.64        19.20 o                         
  -1  14   1       1437.86       1420.07        53.82 o                         
   0  14   1         13.44         13.24        15.64 o                         
   1  14   1         12.79          3.45        15.54 o                         
   2  14   1         71.11         56.28        19.01 o                         
   3  14   1        412.62        353.31        29.99 o                         
   4  14   1         64.84         55.36        19.11 o                         
   5  14   1         71.89         80.14        20.27 o                         
   6  14   1        108.04         86.26        20.92 o                         
   7  14   1        150.63        116.54        23.86 o                         
   8  14   1          0.23         -5.91        16.46 o                         
   9  14   1         27.02         22.40        20.67 o                         
  10  14   1         43.49         36.95        27.74 o                         
 -10  15   1          0.56         -8.62        20.28 o                         
  -9  15   1        453.38        468.83        38.43 o                         
  -8  15   1         14.93          9.56        19.51 o                         
  -7  15   1       1305.77       1396.75        56.82 o                         
  -6  15   1        157.55        123.56        23.54 o                         
  -5  15   1         81.86         85.37        17.53 o                         
  -4  15   1          0.91         14.08        14.42 o                         
  -3  15   1          5.93          4.75        17.95 o                         
  -2  15   1          2.98          7.49        16.27 o                         
  -1  15   1        565.17        566.47        35.97 o                         
   0  15   1         63.94         55.92        18.86 o                         
   1  15   1          8.36          2.63        16.79 o                         
   2  15   1        700.79        745.57        60.22 o                         
   3  15   1          6.07         11.76        17.21 o                         
   4  15   1        198.52        170.23        24.81 o                         
   5  15   1          8.22         -3.39        17.29 o                         
   6  15   1        145.99        148.69        25.31 o                         
   7  15   1         59.38         50.98        23.56 o                         
   8  15   1          0.54         -6.24        35.17 o                         
  -9  16   1          0.76         -3.89        28.02 o                         
  -8  16   1        523.79        573.59        57.54 o                         
  -7  16   1        413.82        394.80        35.61 o                         
  -6  16   1          0.39          3.43        19.13 o                         
  -5  16   1        235.18        212.23        22.32 o                         
  -4  16   1          5.77         -1.63        19.83 o                         
  -3  16   1          9.96         22.10        19.46 o                         
  -2  16   1         69.24         46.14        19.38 o                         
  -1  16   1       1295.17       1323.63        77.79 o                         
   0  16   1         23.74          2.62        17.10 o                         
   1  16   1        115.77        100.28        22.55 o                         
   2  16   1          0.62          2.37        15.30 o                         
   3  16   1        106.48         99.52        21.62 o                         
   4  16   1          1.11         11.02        18.47 o                         
   5  16   1         20.98          9.18        18.55 o                         
   6  16   1         12.31         30.09        33.69 o                         
  -8  17   1        127.67        106.72        36.66 o                         
  -7  17   1         13.52         19.39        29.51 o                         
  -6  17   1        203.95        193.12        28.57 o                         
  -5  17   1          0.02        -19.51        20.93 o                         
  -4  17   1          0.70         -5.28        21.75 o                         
  -3  17   1          4.05          1.26        19.55 o                         
  -2  17   1        123.48        103.98        24.52 o                         
  -1  17   1        213.51        181.88        26.40 o                         
   0  17   1         26.41         18.16        22.82 o                         
   1  17   1         21.39         14.09        18.95 o                         
   2  17   1         58.03         42.84        20.00 o                         
   3  17   1          5.63          4.75        31.00 o                         
  -4  18   1        113.16        131.15        37.86 o                         
  -3  18   1         13.59         32.78        30.71 o                         
  -2  18   1          2.72         29.22        29.51 o                         
  -1  18   1        304.02        389.03        50.10 o                         
   6 -17   2        118.85        195.88        40.84 o                         
   0 -16   2         68.51         68.32        23.55 o                         
   1 -16   2        270.58        228.14        30.07 o                         
   2 -16   2        123.21        119.56        28.17 o                         
   3 -16   2          1.39         13.30        21.85 o                         
   4 -16   2          0.35        -18.88        20.53 o                         
   5 -16   2        154.06        171.19        28.75 o                         
   6 -16   2        103.53        124.00        33.11 o                         
   7 -16   2         38.18         44.71        22.23 o                         
   8 -16   2         35.24         29.51        34.26 o                         
  -4 -15   2          4.79         11.30        19.33 o                         
  -3 -15   2        121.98        128.57        24.78 o                         
  -2 -15   2         53.56         43.41        19.09 o                         
  -1 -15   2         50.44         32.61        19.35 o                         
   0 -15   2         22.65          4.36        20.33 o                         
   1 -15   2        728.30        717.08        43.43 o                         
   2 -15   2          5.22         -4.97        18.72 o                         
   3 -15   2        483.63        501.92        38.54 o                         
   4 -15   2         14.78         -3.52        20.20 o                         
   5 -15   2         91.40        109.99        24.28 o                         
   6 -15   2         50.76         59.87        18.14 o                         
   7 -15   2         39.90         62.14        18.01 o                         
   8 -15   2         10.06          5.41        22.48 o                         
   9 -15   2         52.39         43.81        31.62 o                         
  -6 -14   2         95.09        104.43        33.23 o                         
  -5 -14   2        246.34        257.09        29.85 o                         
  -4 -14   2         23.55         25.64        18.95 o                         
  -3 -14   2         52.70         34.86        18.75 o                         
  -2 -14   2        200.20        199.23        26.07 o                         
  -1 -14   2         32.52         42.62        17.96 o                         
   0 -14   2        363.34        385.69        33.06 o                         
   1 -14   2         80.11         84.38        22.16 o                         
   2 -14   2        688.10        742.39        42.26 o                         
   3 -14   2         72.31         56.76        21.96 o                         
   4 -14   2          0.73         -6.29        19.25 o                         
   5 -14   2         10.10          7.49        14.59 o                         
   6 -14   2         25.06          4.84        14.73 o                         
   7 -14   2        397.36        408.37        27.77 o                         
   8 -14   2         77.73         78.10        19.20 o                         
   9 -14   2        245.38        262.68        30.81 o                         
  10 -14   2         51.94         70.11        24.02 o                         
  -8 -13   2         54.92         50.03        21.57 o                         
  -7 -13   2         22.17         15.04        19.25 o                         
  -6 -13   2        240.45        232.06        27.99 o                         
  -5 -13   2         23.57          5.16        16.30 o                         
  -4 -13   2         10.36         -3.54        15.79 o                         
  -3 -13   2         19.49         18.70        17.25 o                         
  -2 -13   2        403.30        419.77        32.21 o                         
  -1 -13   2        166.59        131.73        22.69 o                         
   0 -13   2          0.46         18.56        16.65 o                         
   1 -13   2        125.48        116.86        21.78 o                         
   2 -13   2         19.46          6.97        18.27 o                         
   3 -13   2         42.92         39.97        16.03 o                         
   4 -13   2         95.15         61.45        17.04 o                         
   5 -13   2        574.84        600.05        30.14 o                         
   6 -13   2        143.85        113.55        18.03 o                         
   7 -13   2         84.86         97.46        17.95 o                         
   8 -13   2         19.54          6.81        15.60 o                         
   9 -13   2         16.68          9.53        19.18 o                         
  10 -13   2        343.72        355.63        47.70 o                         
  11 -13   2          2.28        -18.73        18.73 o                         
  12 -13   2        310.89        344.31        50.39 o                         
 -10 -12   2         44.14         73.60        20.61 o                         
  -9 -12   2        465.00        486.06        38.05 o                         
  -8 -12   2         62.11         66.06        21.22 o                         
  -7 -12   2        872.10        928.12        63.34 o                         
  -6 -12   2        266.74        250.44        27.91 o                         
  -5 -12   2        722.52        662.96        39.07 o                         
  -4 -12   2         32.36         29.27        17.34 o                         
  -3 -12   2          2.79         -6.17        15.11 o                         
  -2 -12   2       1462.92       1373.62        51.06 o                         
  -1 -12   2          0.55         10.83        16.05 o                         
   0 -12   2         52.10         37.38        18.93 o                         
   1 -12   2         22.06         17.37        16.54 o                         
   2 -12   2       2803.86       2751.09        54.16 o                         
   3 -12   2          4.04         -9.10        13.73 o                         
   4 -12   2         76.90         56.54        15.87 o                         
   5 -12   2        945.50        959.75        35.04 o                         
   6 -12   2        385.87        405.87        25.33 o                         
   7 -12   2         49.22         29.24        15.51 o                         
   8 -12   2          3.02          0.29        13.95 o                         
   9 -12   2        108.93        122.67        23.39 o                         
  10 -12   2         94.37        106.77        23.35 o                         
  11 -12   2        146.04        141.71        24.31 o                         
  12 -12   2         96.65         82.89        22.49 o                         
  13 -12   2         50.90         33.71        20.55 o                         
 -11 -11   2          0.93         -6.55        16.23 o                         
 -10 -11   2        376.36        410.88        28.37 o                         
  -9 -11   2        741.64        813.91        36.19 o                         
  -8 -11   2          2.07         -5.15        12.19 o                         
  -7 -11   2        386.30        341.82        23.82 o                         
  -6 -11   2        375.02        354.62        27.36 o                         
  -5 -11   2          5.57          8.08        15.62 o                         
  -4 -11   2        461.29        411.75        31.14 o                         
  -3 -11   2         18.39         14.89        16.08 o                         
  -2 -11   2       1606.57       1487.89        73.04 o                         
  -1 -11   2         12.97         23.45        16.22 o                         
   0 -11   2          6.32          4.69        15.54 o                         
   1 -11   2         63.56         63.97        18.43 o                         
   2 -11   2        189.68        186.29        18.53 o                         
   3 -11   2        203.92        197.91        19.15 o                         
   4 -11   2        284.80        228.39        20.02 o                         
   5 -11   2        601.52        604.34        28.12 o                         
   6 -11   2          3.69          0.92        13.24 o                         
   7 -11   2        161.34        140.78        17.53 o                         
   8 -11   2          0.68         -8.76        12.91 o                         
   9 -11   2        113.32         90.48        17.43 o                         
  10 -11   2        326.17        313.90        43.84 o                         
  11 -11   2        584.18        598.11        39.10 o                         
  12 -11   2          3.52         -2.05        17.08 o                         
  13 -11   2        147.18        170.18        25.74 o                         
  14 -11   2        307.09        333.32        33.53 o                         
 -12 -10   2         50.84         59.94        27.74 o                         
 -11 -10   2         11.99         15.68        14.49 o                         
 -10 -10   2        137.43        129.45        18.84 o                         
  -9 -10   2        585.87        622.24        31.24 o                         
  -8 -10   2         27.00         39.22        13.69 o                         
  -7 -10   2        216.57        211.86        19.76 o                         
  -6 -10   2          4.61         12.12        12.04 o                         
  -5 -10   2        496.45        459.64        24.33 o                         
  -4 -10   2        515.83        450.77        23.72 o                         
  -3 -10   2        140.77        129.46        15.23 o                         
  -2 -10   2       1015.10        944.53        39.90 o                         
  -1 -10   2          1.14         -8.75        15.94 o                         
   0 -10   2        321.02        314.57        19.70 o                         
   1 -10   2         16.92         19.54        12.83 o                         
   2 -10   2       1840.96       1843.26        41.56 o                         
   3 -10   2        253.44        283.40        20.30 o                         
   4 -10   2        153.38        162.90        17.62 o                         
   5 -10   2       1826.08       1712.66        54.66 o                         
   6 -10   2       1089.63       1066.18        34.02 o                         
   7 -10   2         64.81         73.71        14.98 o                         
   8 -10   2        113.21        119.17        17.06 o                         
   9 -10   2         17.82         24.37        13.72 o                         
  10 -10   2        882.36        893.83        43.40 o                         
  11 -10   2         12.91         15.04        16.22 o                         
  12 -10   2         46.80         28.19        18.56 o                         
  13 -10   2         17.24        -14.86        17.05 o                         
  14 -10   2          0.16          9.96        17.60 o                         
  15 -10   2         53.96         44.97        22.04 o                         
 -12  -9   2         32.34         17.20        19.90 o                         
 -11  -9   2          7.61         12.38        13.17 o                         
 -10  -9   2        576.86        614.52        31.03 o                         
  -9  -9   2          1.53         -2.71        11.55 o                         
  -8  -9   2         27.32         19.07        12.55 o                         
  -7  -9   2          0.56         -5.77        10.70 o                         
  -6  -9   2        164.96        153.27        16.80 o                         
  -5  -9   2        421.11        395.63        22.64 o                         
  -4  -9   2         38.27         35.95        11.43 o                         
  -3  -9   2         53.64         42.72        13.63 o                         
  -2  -9   2         52.06         34.01        12.99 o                         
  -1  -9   2          0.14          0.61         9.21 o                         
   0  -9   2         90.41         99.43        15.15 o                         
   1  -9   2         30.52         27.84        12.27 o                         
   2  -9   2          0.80         -3.19        11.70 o                         
   3  -9   2          0.43          9.28        12.03 o                         
   4  -9   2          0.46          3.32        12.22 o                         
   5  -9   2        218.97        174.21        17.11 o                         
   6  -9   2        535.21        499.98        24.24 o                         
   7  -9   2         39.30         23.37        13.97 o                         
   8  -9   2         22.73         25.16        13.86 o                         
   9  -9   2         26.34         48.77        14.18 o                         
  10  -9   2        183.71        178.50        22.67 o                         
  11  -9   2          0.28         -6.77        14.11 o                         
  12  -9   2          1.22         -5.23        15.35 o                         
  13  -9   2          5.17          3.72        16.10 o                         
  14  -9   2        367.47        425.96        35.20 o                         
  15  -9   2          1.91          3.54        17.76 o                         
 -13  -8   2          1.16          2.68        18.86 o                         
 -12  -8   2          0.03         -4.49        17.43 o                         
 -11  -8   2          0.61          4.98        12.89 o                         
 -10  -8   2         43.71         56.12        14.03 o                         
  -9  -8   2          9.17         -4.07        11.60 o                         
  -8  -8   2         96.56         70.68        14.50 o                         
  -7  -8   2        776.26        786.76        30.21 o                         
  -6  -8   2       1546.80       1510.83        53.96 o                         
  -5  -8   2        169.49        143.22        15.53 o                         
  -4  -8   2       1372.86       1330.44        43.86 o                         
  -3  -8   2        125.86        141.35        15.42 o                         
  -2  -8   2          7.60         11.80         8.53 o                         
  -1  -8   2          7.78          1.85         8.80 o                         
   0  -8   2         85.00        101.55        11.04 o                         
   1  -8   2         75.15         75.83        10.12 o                         
   2  -8   2        876.60        811.16        25.48 o                         
   3  -8   2        408.25        393.20        19.89 o                         
   4  -8   2          2.69          1.09        10.81 o                         
   5  -8   2        108.88        103.57        13.91 o                         
   6  -8   2         95.76         86.01        14.35 o                         
   7  -8   2       1483.91       1407.02        36.07 o                         
   8  -8   2        179.82        146.01        17.06 o                         
   9  -8   2         11.60          4.95        12.83 o                         
  10  -8   2        639.29        632.77        35.40 o                         
  11  -8   2          1.58         14.81        15.05 o                         
  12  -8   2          0.03        -11.91        15.15 o                         
  13  -8   2         76.10         78.07        20.36 o                         
  14  -8   2         30.30         24.40        18.33 o                         
  15  -8   2          0.91        -10.38        17.48 o                         
  16  -8   2         52.27         52.82        21.55 o                         
 -13  -7   2         44.14         51.93        20.89 o                         
 -12  -7   2          1.64          3.56        17.80 o                         
 -11  -7   2         37.25         44.32        14.09 o                         
 -10  -7   2        184.29        180.63        18.57 o                         
  -9  -7   2          4.48          0.10        11.38 o                         
  -8  -7   2        518.96        510.52        26.72 o                         
  -7  -7   2       1056.14        965.87        32.16 o                         
  -6  -7   2       1374.17       1283.10        35.48 o                         
  -5  -7   2        917.05        821.88        27.81 o                         
  -4  -7   2        185.33        192.53        16.36 o                         
  -3  -7   2         80.69         95.46        13.67 o                         
  -2  -7   2        279.51        307.88        12.92 o                         
  -1  -7   2         47.69         51.89         9.57 o                         
   0  -7   2        216.47        233.68        12.53 o                         
   1  -7   2         37.92         48.49         9.25 o                         
   2  -7   2         99.84        140.74        13.83 o                         
   3  -7   2         17.53         18.94        10.95 o                         
   4  -7   2          6.40         -0.67         9.68 o                         
   5  -7   2        107.43        112.30        13.66 o                         
   6  -7   2         90.16         71.99        12.71 o                         
   7  -7   2       2771.13       2642.22       101.66 o                         
   8  -7   2        523.00        526.88        23.68 o                         
   9  -7   2        186.88        128.91        18.15 o                         
  10  -7   2        951.67        995.28        32.20 o                         
  11  -7   2        316.58        318.05        27.81 o                         
  12  -7   2          6.85          2.59        15.74 o                         
  13  -7   2         29.36         26.80        17.05 o                         
  14  -7   2       2103.24       2208.85        69.64 o                         
  15  -7   2         50.84         38.68        20.08 o                         
  16  -7   2         91.51        115.44        25.91 o                         
  17  -7   2          0.58         16.99        32.49 o                         
 -14  -6   2         11.73         12.30        19.74 o                         
 -13  -6   2         14.61         46.90        20.62 o                         
 -12  -6   2        149.17        164.63        25.46 o                         
 -11  -6   2         29.32         22.72        17.30 o                         
 -10  -6   2         54.98         66.80        14.37 o                         
  -9  -6   2         80.53         82.15        20.28 o                         
  -8  -6   2        913.12        847.98        30.32 o                         
  -7  -6   2       1042.53        997.21        31.63 o                         
  -6  -6   2         36.71         22.51        11.22 o                         
  -5  -6   2       1038.21        892.34        27.36 o                         
  -4  -6   2        141.73        127.35        14.26 o                         
  -3  -6   2          0.05          4.77         7.39 o                         
  -2  -6   2        623.15        620.25        16.06 o                         
  -1  -6   2       1486.67       1689.52        60.61 o                         
   0  -6   2        671.98        816.84        18.11 o                         
   1  -6   2          0.53         -7.15         8.48 o                         
   2  -6   2        276.35        238.69        16.07 o                         
   3  -6   2        586.29        615.84        21.04 o                         
   4  -6   2         58.28         40.93        11.22 o                         
   5  -6   2        137.73        128.16        13.15 o                         
   6  -6   2        733.48        791.90        22.76 o                         
   7  -6   2          3.03         -2.38        10.79 o                         
   8  -6   2          0.09          4.39        11.47 o                         
   9  -6   2         53.25         43.19        13.43 o                         
  10  -6   2        119.79        126.13        16.03 o                         
  11  -6   2       1045.94        991.00        42.78 o                         
  12  -6   2        116.02        128.60        21.67 o                         
  13  -6   2         55.06         42.33        20.42 o                         
  14  -6   2        259.40        257.86        28.64 o                         
  15  -6   2        423.66        419.11        34.42 o                         
  16  -6   2         28.66         43.22        19.44 o                         
  17  -6   2        127.89        157.65        48.44 o                         
  18  -6   2         35.22         84.99        38.77 o                         
 -14  -5   2        140.25        147.27        27.65 o                         
 -13  -5   2        248.15        330.23        33.01 o                         
 -12  -5   2          1.21        -13.58        17.68 o                         
 -11  -5   2        159.74        165.63        24.61 o                         
 -10  -5   2         57.88         73.19        13.78 o                         
  -9  -5   2       1027.52       1021.59        32.91 o                         
  -8  -5   2        176.45        172.82        16.36 o                         
  -7  -5   2       2262.66       2338.49        65.22 o                         
  -6  -5   2       6156.63       5944.74        68.06 o                         
  -5  -5   2        352.07        444.42        19.75 o                         
  -4  -5   2        471.83        406.91        11.46 o                         
  -3  -5   2       4989.12       5021.05        45.48 o                         
  -2  -5   2        769.70        781.54        16.87 o                         
  -1  -5   2        621.36        695.97        15.98 o                         
   0  -5   2          7.58          9.49         8.78 o                         
   1  -5   2         86.26         66.22        11.74 o                         
   2  -5   2         10.42         13.45        11.08 o                         
   3  -5   2          0.07          8.80        10.51 o                         
   4  -5   2        487.07        528.48        19.16 o                         
   5  -5   2         85.98        100.58         8.10 o                         
   6  -5   2         26.46         20.64         7.44 o                         
   7  -5   2       7018.74       7074.89        89.00 o                         
   8  -5   2         68.88        101.06        10.03 o                         
   9  -5   2        793.32        698.11        20.00 o                         
  10  -5   2        304.86        311.25        15.46 o                         
  11  -5   2          0.04          1.31        14.67 o                         
  12  -5   2       1580.71       1567.81        53.34 o                         
  13  -5   2         14.53         -2.53        16.56 o                         
  14  -5   2       2039.84       2130.26        65.88 o                         
  15  -5   2         51.36         72.03        20.19 o                         
  16  -5   2          0.48          9.88        18.57 o                         
  17  -5   2         54.01         52.74        22.24 o                         
 -15  -4   2          8.63         18.00        21.16 o                         
 -14  -4   2          3.89          1.35        19.76 o                         
 -13  -4   2         41.10         26.08        19.16 o                         
 -12  -4   2          1.97          2.19        19.53 o                         
 -11  -4   2          6.90         27.58        17.69 o                         
 -10  -4   2        115.76        141.52        15.83 o                         
  -9  -4   2        175.21        162.01        16.00 o                         
  -8  -4   2         43.55         32.44        11.38 o                         
  -7  -4   2          0.62          3.30        11.23 o                         
  -6  -4   2       1689.69       1722.93        60.05 o                         
  -5  -4   2       2246.33       2005.22        35.68 o                         
  -4  -4   2        569.55        511.47        12.97 o                         
  -3  -4   2        409.16        392.16        11.44 o                         
  -2  -4   2       2186.98       2152.57        24.44 o                         
  -1  -4   2        166.60        180.10         9.64 o                         
   0  -4   2        558.95        531.81        16.72 o                         
   1  -4   2         18.30         30.82         5.72 o                         
   2  -4   2          2.12          0.52         9.43 o                         
   3  -4   2       4363.55       4255.37       159.17 o                         
   4  -4   2        245.06        280.64        14.74 o                         
   5  -4   2       4009.16       3987.19        33.86 o                         
   6  -4   2        898.65        847.50        17.55 o                         
   7  -4   2         43.57         44.06         8.21 o                         
   8  -4   2         71.53         69.14         9.20 o                         
   9  -4   2        186.33        194.62        12.60 o                         
  10  -4   2        587.48        553.05        22.55 o                         
  11  -4   2        344.24        378.20        17.62 o                         
  12  -4   2        246.50        230.12        19.74 o                         
  13  -4   2       1399.47       1315.60        49.12 o                         
  14  -4   2          0.45          1.76        25.63 o                         
  15  -4   2        925.83        945.77        46.16 o                         
  16  -4   2          3.61         15.10        18.37 o                         
  17  -4   2        171.06        173.81        37.57 o                         
 -15  -3   2         24.94         34.36        22.88 o                         
 -14  -3   2        275.74        305.87        32.03 o                         
 -13  -3   2         57.51         55.08        21.54 o                         
 -12  -3   2        102.69         95.96        21.64 o                         
 -11  -3   2        541.05        506.15        34.57 o                         
 -10  -3   2        148.23        140.78        15.67 o                         
  -9  -3   2        633.26        611.54        24.38 o                         
  -8  -3   2          7.00         25.03        10.64 o                         
  -7  -3   2         34.95         15.56         9.44 o                         
  -6  -3   2       1014.40        980.80        19.28 o                         
  -5  -3   2       3386.03       3241.60        75.01 o                         
  -4  -3   2         74.91         99.81         8.31 o                         
  -3  -3   2       5665.77       5903.21        40.26 o                         
  -2  -3   2       1238.81       1278.26        28.76 o                         
  -1  -3   2       1722.32       1981.79        26.80 o                         
   0  -3   2       1870.29       1918.29        28.52 o                         
   1  -3   2       8269.07       8956.68        91.17 o                         
   2  -3   2        549.45        556.79        20.49 o                         
   3  -3   2       3667.45       3966.60        63.56 o                         
   4  -3   2       6432.37       6924.15        81.49 o                         
   5  -3   2          7.66         13.11         7.10 o                         
   6  -3   2        324.00        367.60        12.97 o                         
   7  -3   2        796.95        708.83        17.55 o                         
   8  -3   2          3.37         -1.07         7.13 o                         
   9  -3   2        373.78        371.37        21.28 o                         
  10  -3   2         92.33        105.39        12.03 o                         
  11  -3   2        278.79        279.74        16.24 o                         
  12  -3   2       1865.05       1855.56        43.80 o                         
  13  -3   2       1432.62       1433.20        40.53 o                         
  14  -3   2        352.74        347.28        23.97 o                         
  15  -3   2          0.02         -5.25        26.25 o                         
  16  -3   2         19.80         33.40        31.91 o                         
  17  -3   2         16.22        -30.09        31.62 o                         
  18  -3   2         21.87         28.31        37.86 o                         
 -16  -2   2          0.11        -16.08        30.09 o                         
 -15  -2   2          0.31         -5.38        19.19 o                         
 -14  -2   2         23.48         23.39        19.63 o                         
 -13  -2   2        375.20        322.83        31.39 o                         
 -12  -2   2        503.97        531.83        36.30 o                         
 -11  -2   2         26.99         22.20        17.75 o                         
 -10  -2   2       1055.09       1122.06        45.07 o                         
  -9  -2   2         38.16         30.90        10.15 o                         
  -8  -2   2        936.51        929.96        20.80 o                         
  -7  -2   2       1125.26       1161.62        21.35 o                         
  -6  -2   2        191.36        213.15        13.46 o                         
  -5  -2   2       6738.34       6879.26        98.57 o                         
  -4  -2   2       5072.42       5448.56        38.90 o                         
  -3  -2   2       2245.33       2334.93        29.18 o                         
  -2  -2   2       2825.85       2585.18        43.58 o                         
  -1  -2   2       7329.94       6911.82        39.62 o                         
   0  -2   2        187.95        431.57        12.34 o                         
   1  -2   2      21505.54      22762.13       189.20 o                         
   2  -2   2        802.66        753.75        16.37 o                         
   3  -2   2       8385.49       8803.38        53.60 o                         
   4  -2   2       8016.95       8600.81        87.78 o                         
   5  -2   2       4325.37       4668.46        42.38 o                         
   6  -2   2       2853.95       3384.72        58.32 o                         
   7  -2   2         15.23         39.92         9.07 o                         
   8  -2   2          6.94         12.12         8.61 o                         
   9  -2   2        734.83        845.46        21.78 o                         
  10  -2   2        590.25        535.65        20.35 o                         
  11  -2   2       1246.56       1282.83        28.93 o                         
  12  -2   2       2511.64       2567.58        50.00 o                         
  13  -2   2          5.28          4.91        13.79 o                         
  14  -2   2          0.57         -4.33        13.77 o                         
  15  -2   2         29.59         12.46        18.23 o                         
  16  -2   2         23.74          9.00        18.31 o                         
  17  -2   2          5.08          5.09        33.11 o                         
  18  -2   2         24.35         28.02        36.37 o                         
 -16  -1   2         71.41         85.76        23.90 o                         
 -15  -1   2          3.65         -8.50        18.47 o                         
 -14  -1   2         30.76         21.27        19.25 o                         
 -13  -1   2        230.75        247.91        28.63 o                         
 -12  -1   2         76.13        111.32        23.00 o                         
 -11  -1   2        293.27        279.86        27.15 o                         
 -10  -1   2        414.80        403.73        29.63 o                         
  -9  -1   2          9.33         12.97         8.43 o                         
  -8  -1   2        292.29        341.89        14.04 o                         
  -7  -1   2        809.25        907.96        22.74 o                         
  -6  -1   2       1496.01       1626.20        33.95 o                         
  -5  -1   2       2814.72       2804.60        29.16 o                         
  -4  -1   2        464.80        501.22        12.17 o                         
  -3  -1   2       2726.47       2733.74        34.21 o                         
  -2  -1   2      16337.64      16966.53       116.92 o                         
  -1  -1   2       1301.58       1745.90        16.98 o                         
   0  -1   2       6096.36       5399.25        37.82 o                         
   1  -1   2      13451.64      15971.26       225.23 o                         
   2  -1   2      23439.50      23497.66       434.58 o                         
   3  -1   2      17422.62      16914.85       150.24 o                         
   4  -1   2       3147.89       3115.34        49.70 o                         
   5  -1   2       4470.72       5215.72        43.58 o                         
   6  -1   2         53.66         43.86         9.84 o                         
   7  -1   2       1224.75       1079.39        21.84 o                         
   8  -1   2         45.98         42.15        10.77 o                         
   9  -1   2       1656.22       1807.05        30.28 o                         
  10  -1   2          5.91          5.94         9.88 o                         
  11  -1   2         33.02         30.08         9.79 o                         
  12  -1   2        503.30        447.20        23.94 o                         
  13  -1   2         17.96         31.76        14.37 o                         
  14  -1   2          2.02         -6.50        16.27 o                         
  15  -1   2        158.00        156.05        24.51 o                         
  16  -1   2          0.05         -5.53        18.17 o                         
  17  -1   2          2.24         -1.50        20.05 o                         
  18  -1   2         89.65        104.40        31.02 o                         
 -16   0   2         68.26         60.28        27.71 o                         
 -15   0   2         32.49         32.62        19.96 o                         
 -14   0   2         20.43         22.73        19.57 o                         
 -13   0   2         28.76         30.39        18.63 o                         
 -12   0   2        618.41        647.95        37.31 o                         
 -11   0   2        373.76        425.60        31.18 o                         
 -10   0   2       2041.28       2057.18        49.58 o                         
  -9   0   2         93.84         79.99         9.80 o                         
  -8   0   2       2224.85       2146.78        46.45 o                         
  -7   0   2       1123.12       1073.84        20.55 o                         
  -6   0   2       3950.28       4124.47        40.41 o                         
  -5   0   2       8037.15       7913.76        98.32 o                         
  -4   0   2       2173.16       2171.25        22.56 o                         
  -3   0   2         37.45         21.96         5.77 o                         
  -2   0   2        235.29        197.61         7.56 o                         
  -1   0   2      20925.48      18969.89       187.18 o                         
   0   0   2       1691.53       1159.28        22.12 o                         
   1   0   2       1728.23       1341.69        28.65 o                         
   2   0   2       3733.11       3614.46        39.72 o                         
   3   0   2       3274.65       3396.58        34.25 o                         
   4   0   2        125.40         70.35         8.24 o                         
   5   0   2        582.12        651.90        14.83 o                         
   6   0   2        621.98        845.74        18.16 o                         
   7   0   2        355.91        334.80        14.50 o                         
   8   0   2         41.48         28.35        10.32 o                         
   9   0   2         80.91         75.96        10.96 o                         
  10   0   2         12.98          9.60         8.22 o                         
  11   0   2         22.22         22.46         9.96 o                         
  12   0   2        373.30        424.57        18.83 o                         
  13   0   2          3.89         10.58        17.40 o                         
  14   0   2         12.52         21.56        17.14 o                         
  15   0   2        378.12        444.25        34.51 o                         
  16   0   2          7.50         20.57        20.10 o                         
  17   0   2         40.72         21.92        21.12 o                         
  18   0   2          6.51         15.02        22.48 o                         
 -16   1   2         18.39         14.95        18.41 o                         
 -15   1   2          0.45          2.22        16.34 o                         
 -14   1   2          1.37         -7.66        16.83 o                         
 -13   1   2        914.05        927.75        45.31 o                         
 -12   1   2        446.29        465.78        37.41 o                         
 -11   1   2         56.72         36.52        14.44 o                         
 -10   1   2         24.98         11.80        12.52 o                         
  -9   1   2        301.39        276.17        18.40 o                         
  -8   1   2          0.12         14.36         8.28 o                         
  -7   1   2       7179.33       7350.66        67.77 o                         
  -6   1   2         97.53        127.27         9.12 o                         
  -5   1   2         31.94         16.82         6.57 o                         
  -4   1   2       2731.69       2613.66        23.75 o                         
  -3   1   2        933.99        987.87        12.97 o                         
  -2   1   2       7244.49       6814.29        82.92 o                         
  -1   1   2       1158.97       1129.83        25.39 o                         
   0   1   2      18030.28      15747.51        69.12 o                         
   1   1   2          0.02         26.01         4.43 o                         
   2   1   2       6347.76       6175.71        37.78 o                         
   3   1   2         84.68        106.03        10.41 o                         
   4   1   2        346.12        223.43        11.28 o                         
   5   1   2        636.26        706.22        15.02 o                         
   6   1   2       2374.40       2617.80        29.31 o                         
   7   1   2        612.46        546.15        16.44 o                         
   8   1   2        670.77        650.31        18.26 o                         
   9   1   2        639.81        719.14        19.95 o                         
  10   1   2        117.71        137.55        12.77 o                         
  11   1   2        971.82        942.12        22.64 o                         
  12   1   2        372.38        379.18        21.52 o                         
  13   1   2          1.59         -2.14        16.30 o                         
  14   1   2          4.78        -14.16        16.10 o                         
  15   1   2        103.21         92.89        21.85 o                         
  16   1   2         10.33         -2.13        18.67 o                         
  17   1   2         20.43          1.72        20.52 o                         
  18   1   2         22.98         23.94        30.71 o                         
 -17   2   2        304.76        341.96        47.41 o                         
 -16   2   2          0.39          6.97        18.69 o                         
 -15   2   2          0.05          3.10        16.83 o                         
 -14   2   2         19.24         13.78        19.84 o                         
 -13   2   2        255.16        201.78        25.00 o                         
 -12   2   2        731.70        677.48        29.28 o                         
 -11   2   2          1.02        -12.44        12.44 o                         
 -10   2   2       1504.50       1685.26        39.66 o                         
  -9   2   2         53.55         60.08        15.28 o                         
  -8   2   2      26956.01      27037.58       313.48 o                         
  -7   2   2       4481.10       4646.54        40.07 o                         
  -6   2   2       1010.07        951.12        16.88 o                         
  -5   2   2        172.38        125.97         7.58 o                         
  -4   2   2       4635.06       4540.05        52.28 o                         
  -3   2   2          4.61         14.36         8.36 o                         
  -2   2   2       3854.30       3600.52        73.68 o                         
  -1   2   2      37615.59      35677.62       136.21 o                         
   0   2   2         74.59        137.69         5.13 o                         
   1   2   2        138.72         85.37         5.66 o                         
   2   2   2       9241.47       9382.30        60.85 o                         
   3   2   2       8976.02       8485.32       133.97 o                         
   4   2   2        572.54        546.10        12.03 o                         
   5   2   2        477.06        584.94        13.66 o                         
   6   2   2       1086.91       1155.67        20.00 o                         
   7   2   2        209.62        141.84        11.21 o                         
   8   2   2        291.68        329.52        14.28 o                         
   9   2   2        298.93        331.08        15.05 o                         
  10   2   2        113.75         87.27        11.46 o                         
  11   2   2          0.08         19.87        11.96 o                         
  12   2   2       1370.64       1443.02        38.00 o                         
  13   2   2       2421.54       2397.83        67.03 o                         
  14   2   2        234.46        243.49        27.96 o                         
  15   2   2         19.75         13.51        19.42 o                         
  16   2   2        269.38        290.89        31.46 o                         
  17   2   2          0.24        -18.75        20.62 o                         
 -17   3   2         74.51         70.64        30.09 o                         
 -16   3   2          1.20          8.63        18.95 o                         
 -15   3   2          0.63          3.45        17.10 o                         
 -14   3   2         11.24         12.64        16.71 o                         
 -13   3   2        898.80        888.88        33.99 o                         
 -12   3   2         55.49         54.84        15.02 o                         
 -11   3   2        158.91        137.41        16.87 o                         
 -10   3   2        114.07        118.07        16.20 o                         
  -9   3   2        186.06        176.18        18.41 o                         
  -8   3   2       1450.82       1577.38        28.01 o                         
  -7   3   2       1565.21       1484.78        22.11 o                         
  -6   3   2       4151.18       4447.16        47.91 o                         
  -5   3   2       1830.23       1798.04        21.11 o                         
  -4   3   2        936.51        841.58        13.46 o                         
  -3   3   2       2173.35       2118.05        20.06 o                         
  -2   3   2       7442.60       8377.97        76.72 o                         
  -1   3   2      13470.26      15352.09       149.96 o                         
   0   3   2       4571.68       3941.15        30.44 o                         
   1   3   2      28712.10      30290.26       158.95 o                         
   2   3   2        399.67        304.41         9.09 o                         
   3   3   2       9689.91       9900.01        75.52 o                         
   4   3   2        828.77       1094.57        26.98 o                         
   5   3   2       6153.53       6733.33        48.12 o                         
   6   3   2          4.73          1.15         7.89 o                         
   7   3   2        213.89        173.15        10.62 o                         
   8   3   2          3.09         -2.20         7.68 o                         
   9   3   2         18.41         25.65         8.86 o                         
  10   3   2          5.72          4.93        11.44 o                         
  11   3   2       1226.99       1291.82        35.93 o                         
  12   3   2       5818.62       5688.50        76.25 o                         
  13   3   2        700.73        755.88        43.84 o                         
  14   3   2         51.03         62.97        21.43 o                         
  15   3   2        223.20        203.07        27.38 o                         
  16   3   2         19.41         20.59        20.91 o                         
  17   3   2          0.06        -16.80        21.30 o                         
 -17   4   2        246.73        219.73        39.64 o                         
 -16   4   2          4.08         -9.96        18.41 o                         
 -15   4   2          1.12         20.68        18.29 o                         
 -14   4   2         79.82         83.57        16.93 o                         
 -13   4   2        873.94        872.15        33.99 o                         
 -12   4   2        372.71        403.09        24.48 o                         
 -11   4   2        226.87        261.10        20.14 o                         
 -10   4   2        943.57       1017.10        31.85 o                         
  -9   4   2         85.80         72.70        13.61 o                         
  -8   4   2        817.57        699.02        24.44 o                         
  -7   4   2        232.90        260.79        11.64 o                         
  -6   4   2       1186.39       1370.06        28.12 o                         
  -5   4   2      10757.71      10835.72        86.10 o                         
  -4   4   2        207.13        233.53         9.74 o                         
  -3   4   2        580.15        596.83        11.95 o                         
  -2   4   2       1697.77       1621.51        18.37 o                         
  -1   4   2       4341.64       4017.42        53.65 o                         
   0   4   2        431.94        629.00        12.16 o                         
   1   4   2        978.08        872.99        23.24 o                         
   2   4   2       9406.18       9859.77        50.07 o                         
   3   4   2       3169.21       3286.05        25.99 o                         
   4   4   2       2210.36       2327.40        31.78 o                         
   5   4   2       5574.92       6054.79        69.88 o                         
   6   4   2         94.50         61.93         7.56 o                         
   7   4   2         86.84         42.54         7.49 o                         
   8   4   2        109.58        103.22         8.86 o                         
   9   4   2        280.75        304.59        19.18 o                         
  10   4   2          1.48         -2.74        11.67 o                         
  11   4   2         49.08         52.41        14.55 o                         
  12   4   2        369.67        340.02        22.68 o                         
  13   4   2        485.22        425.40        24.72 o                         
  14   4   2       2084.29       2324.91        71.56 o                         
  15   4   2         20.01         23.37        20.01 o                         
  16   4   2         94.25        119.05        26.12 o                         
  17   4   2         51.95         63.49        40.26 o                         
 -16   5   2         60.31         54.27        35.17 o                         
 -15   5   2          3.17         -0.60        14.37 o                         
 -14   5   2          5.77          7.64        13.77 o                         
 -13   5   2        220.30        218.82        20.14 o                         
 -12   5   2          1.87         -3.26        12.72 o                         
 -11   5   2       1372.31       1481.29        40.00 o                         
 -10   5   2         18.53         24.46        13.26 o                         
  -9   5   2        108.32        114.08        14.71 o                         
  -8   5   2         83.02         87.18        13.28 o                         
  -7   5   2        368.87        419.82        13.96 o                         
  -6   5   2       1123.72       1242.52        38.77 o                         
  -5   5   2        161.08        195.63        11.96 o                         
  -4   5   2       3364.24       3483.98        43.69 o                         
  -3   5   2       1062.25       1095.77        18.29 o                         
  -2   5   2        112.42        120.62         8.66 o                         
  -1   5   2         49.64         26.94         6.73 o                         
   0   5   2        684.00        651.40        13.20 o                         
   1   5   2       2145.40       2498.51        40.06 o                         
   2   5   2        975.43       1025.10        15.79 o                         
   3   5   2        215.68        179.14         8.70 o                         
   4   5   2       3888.85       3667.22        87.31 o                         
   5   5   2         28.51         22.58        11.60 o                         
   6   5   2        665.37        672.63        22.34 o                         
   7   5   2        405.97        312.72        17.81 o                         
   8   5   2         64.23        100.07        14.14 o                         
   9   5   2          2.80         12.52        11.18 o                         
  10   5   2        421.79        430.27        22.68 o                         
  11   5   2        600.15        606.87        27.09 o                         
  12   5   2          0.05          7.03        12.60 o                         
  13   5   2        269.45        276.66        19.57 o                         
  14   5   2        106.52        106.63        24.79 o                         
  15   5   2        189.06        183.64        29.21 o                         
  16   5   2        442.56        489.79        40.26 o                         
  17   5   2          4.68          2.06        36.66 o                         
 -16   6   2         10.50          8.23        19.47 o                         
 -15   6   2        138.12        154.16        25.90 o                         
 -14   6   2         57.59         55.71        21.78 o                         
 -13   6   2         54.23         73.31        15.04 o                         
 -12   6   2        419.86        418.32        24.59 o                         
 -11   6   2         19.17          7.88        12.16 o                         
 -10   6   2         14.73         -4.72        11.92 o                         
  -9   6   2          1.26         -8.31         9.01 o                         
  -8   6   2       3433.61       3288.27        59.91 o                         
  -7   6   2        901.96       1020.93        30.11 o                         
  -6   6   2        132.55        153.96        10.63 o                         
  -5   6   2       1284.89       1394.27        22.34 o                         
  -4   6   2       2324.85       2282.00        28.10 o                         
  -3   6   2       2138.00       2063.99        35.41 o                         
  -2   6   2       2498.97       2645.97        30.46 o                         
  -1   6   2        553.96        635.91        14.96 o                         
   0   6   2         81.24        123.30         9.43 o                         
   1   6   2       2979.14       2916.29        28.74 o                         
   2   6   2       1114.05       1127.16        21.93 o                         
   3   6   2        121.76        175.42         9.59 o                         
   4   6   2       4738.85       5276.49        54.27 o                         
   5   6   2         45.16         36.56        16.76 o                         
   6   6   2        204.72        159.93        14.91 o                         
   7   6   2       4202.28       3980.49        54.30 o                         
   8   6   2       1770.84       1705.91        41.97 o                         
   9   6   2        230.55        219.58        18.15 o                         
  10   6   2        555.28        542.32        25.75 o                         
  11   6   2        349.13        327.73        21.94 o                         
  12   6   2        319.29        339.30        23.64 o                         
  13   6   2          0.14         -2.33        14.00 o                         
  14   6   2        178.47        187.85        27.42 o                         
  15   6   2         38.12         31.71        31.43 o                         
  16   6   2        189.82        196.12        31.62 o                         
 -16   7   2        327.65        337.44        45.92 o                         
 -15   7   2          4.36         19.10        17.04 o                         
 -14   7   2        191.91        192.32        25.16 o                         
 -13   7   2         14.95          2.33        15.01 o                         
 -12   7   2         16.60         12.93        16.10 o                         
 -11   7   2         38.54         71.70        13.48 o                         
 -10   7   2          8.68          9.33        11.01 o                         
  -9   7   2       1924.72       2026.59        64.69 o                         
  -8   7   2        152.79        131.31        14.14 o                         
  -7   7   2        143.31        123.24        10.87 o                         
  -6   7   2        252.66        292.16        12.99 o                         
  -5   7   2        167.06        183.36        11.04 o                         
  -4   7   2         18.95         40.53         8.53 o                         
  -3   7   2       3257.34       3448.82        84.17 o                         
  -2   7   2        353.14        383.02        13.83 o                         
  -1   7   2       1735.12       1970.61        33.73 o                         
   0   7   2        200.95        185.39        11.55 o                         
   1   7   2        637.37        792.15        17.59 o                         
   2   7   2        426.77        444.77        13.86 o                         
   3   7   2        884.77       1020.41        18.21 o                         
   4   7   2       2656.39       2524.19        46.49 o                         
   5   7   2        306.31        320.94        18.03 o                         
   6   7   2        465.24        472.20        21.20 o                         
   7   7   2        913.13        904.40        28.80 o                         
   8   7   2        595.66        567.94        25.26 o                         
   9   7   2        156.31        158.66        17.77 o                         
  10   7   2         20.28         25.65        14.38 o                         
  11   7   2       1057.07       1000.88        35.16 o                         
  12   7   2          0.00         -4.39        13.77 o                         
  13   7   2          7.40         19.61        14.84 o                         
  14   7   2         94.03        119.97        25.59 o                         
  15   7   2        123.80        117.84        26.51 o                         
  16   7   2        348.07        297.23        54.27 o                         
 -16   8   2          3.88          8.93        26.25 o                         
 -15   8   2        326.01        350.67        32.75 o                         
 -14   8   2        397.64        355.84        32.20 o                         
 -13   8   2        329.94        345.19        30.04 o                         
 -12   8   2         59.09         36.73        16.52 o                         
 -11   8   2         37.55         34.64        16.68 o                         
 -10   8   2         19.77         -0.85        14.85 o                         
  -9   8   2        718.51        632.06        25.30 o                         
  -8   8   2         79.46        105.74        13.92 o                         
  -7   8   2       2822.13       3022.75        74.83 o                         
  -6   8   2        877.64        838.20        20.54 o                         
  -5   8   2        216.38        234.41        12.57 o                         
  -4   8   2        865.63        919.03        26.04 o                         
  -3   8   2       1216.61       1215.79        26.58 o                         
  -2   8   2         33.32         30.98         9.10 o                         
  -1   8   2          0.12          7.32         8.49 o                         
   0   8   2        659.28        693.15        17.66 o                         
   1   8   2        550.39        537.19        15.80 o                         
   2   8   2       2577.62       2602.57        78.84 o                         
   3   8   2        711.24        668.78        20.70 o                         
   4   8   2        468.24        475.10        20.77 o                         
   5   8   2        373.90        299.77        18.71 o                         
   6   8   2        722.41        658.31        25.40 o                         
   7   8   2       3021.81       2931.97        50.88 o                         
   8   8   2        255.61        226.00        19.66 o                         
   9   8   2          0.08         -2.36        13.00 o                         
  10   8   2         77.91         86.53        16.38 o                         
  11   8   2          6.24          9.68        13.45 o                         
  12   8   2        292.80        309.12        23.89 o                         
  13   8   2         39.30         30.18        15.06 o                         
  14   8   2        404.50        428.35        37.04 o                         
  15   8   2         18.98          6.99        21.35 o                         
 -16   9   2        262.83        338.36        49.19 o                         
 -15   9   2          9.42          0.15        17.82 o                         
 -14   9   2         29.67         44.08        19.12 o                         
 -13   9   2         24.23         23.23        17.05 o                         
 -12   9   2          2.83         11.37        14.61 o                         
 -11   9   2          1.09         -0.76        14.19 o                         
 -10   9   2          2.13          6.50        14.38 o                         
  -9   9   2        100.42         90.06        18.25 o                         
  -8   9   2         17.11          5.55        14.33 o                         
  -7   9   2        136.92        149.12        20.12 o                         
  -6   9   2          1.23          0.83         8.74 o                         
  -5   9   2         21.53         11.45         8.84 o                         
  -4   9   2        172.27        164.59        12.04 o                         
  -3   9   2       2172.14       2119.25        34.60 o                         
  -2   9   2         69.10         62.44         9.66 o                         
  -1   9   2       1033.99       1115.27        23.92 o                         
   0   9   2        139.11        164.70        11.50 o                         
   1   9   2         45.18         62.90         9.67 o                         
   2   9   2         58.38         61.81         9.95 o                         
   3   9   2        973.53       1026.24        24.66 o                         
   4   9   2       2430.88       2374.46        42.15 o                         
   5   9   2         20.60         12.61        11.88 o                         
   6   9   2        366.91        365.32        29.56 o                         
   7   9   2         65.74         53.83        14.89 o                         
   8   9   2          1.36          1.17        12.67 o                         
   9   9   2        482.72        481.66        31.24 o                         
  10   9   2        160.92        146.77        18.50 o                         
  11   9   2        413.63        459.60        26.83 o                         
  12   9   2        568.21        617.45        31.27 o                         
  13   9   2        166.23        172.45        17.78 o                         
  14   9   2        136.41        143.34        26.79 o                         
  15   9   2         54.10         49.76        39.64 o                         
 -15  10   2        182.82        162.77        38.77 o                         
 -14  10   2         28.82         22.58        18.62 o                         
 -13  10   2        151.92        166.05        24.61 o                         
 -12  10   2          5.96          8.15        15.58 o                         
 -11  10   2        108.86         98.80        19.61 o                         
 -10  10   2        210.73        200.08        23.46 o                         
  -9  10   2         97.12         75.63        19.25 o                         
  -8  10   2        130.27         94.76        18.82 o                         
  -7  10   2         62.53         48.13        17.14 o                         
  -6  10   2        543.46        528.82        22.60 o                         
  -5  10   2        615.18        620.93        30.34 o                         
  -4  10   2        743.17        694.64        24.54 o                         
  -3  10   2        186.48        183.21        12.98 o                         
  -2  10   2         76.09         77.98        10.63 o                         
  -1  10   2        660.77        689.11        25.52 o                         
   0  10   2         98.88         91.28        11.10 o                         
   1  10   2         64.67         50.48        10.31 o                         
   2  10   2         80.67         65.39        10.56 o                         
   3  10   2        208.05        184.20        16.73 o                         
   4  10   2        964.05        999.81        37.29 o                         
   5  10   2       1257.86       1311.40        47.85 o                         
   6  10   2        358.16        334.97        21.98 o                         
   7  10   2        450.56        430.61        24.21 o                         
   8  10   2        491.71        513.06        26.65 o                         
   9  10   2        612.43        618.94        30.72 o                         
  10  10   2         14.19          9.68        12.79 o                         
  11  10   2        188.59        193.33        21.11 o                         
  12  10   2         60.00         56.99        18.76 o                         
  13  10   2         37.11         33.39        15.75 o                         
  14  10   2          0.25          8.06        33.11 o                         
 -14  11   2        118.67        111.24        23.79 o                         
 -13  11   2         23.71          3.87        16.80 o                         
 -12  11   2         48.84         44.11        18.94 o                         
 -11  11   2         27.92         28.61        17.09 o                         
 -10  11   2         20.44         15.01        16.23 o                         
  -9  11   2         52.65         46.73        17.09 o                         
  -8  11   2        341.56        328.07        28.02 o                         
  -7  11   2         35.52         25.94        16.86 o                         
  -6  11   2        294.06        265.18        18.75 o                         
  -5  11   2          1.12         -6.59        11.62 o                         
  -4  11   2          1.00         -8.31        11.26 o                         
  -3  11   2          1.35         -7.83        11.63 o                         
  -2  11   2          9.92          4.83        11.55 o                         
  -1  11   2         18.63         15.45        10.33 o                         
   0  11   2         69.60         82.65        11.48 o                         
   1  11   2        130.16        131.40        12.81 o                         
   2  11   2          5.25          3.39        12.31 o                         
   3  11   2          4.19         -1.32        11.56 o                         
   4  11   2        729.90        666.55        27.22 o                         
   5  11   2        340.20        274.77        21.06 o                         
   6  11   2         19.19         44.27        15.25 o                         
   7  11   2        319.32        345.18        23.47 o                         
   8  11   2        484.40        473.85        30.25 o                         
   9  11   2          7.15         14.87        13.50 o                         
  10  11   2        208.91        216.89        21.31 o                         
  11  11   2         44.54         55.98        16.17 o                         
  12  11   2        337.15        317.84        26.03 o                         
  13  11   2          7.69         26.22        16.12 o                         
  14  11   2        201.88        213.73        36.66 o                         
 -13  12   2         41.49         27.11        19.71 o                         
 -12  12   2         54.31         36.54        18.68 o                         
 -11  12   2        436.01        514.08        37.04 o                         
 -10  12   2          0.28         -9.12        20.59 o                         
  -9  12   2        132.43        112.85        21.36 o                         
  -8  12   2        246.72        250.62        25.28 o                         
  -7  12   2        452.79        466.04        31.40 o                         
  -6  12   2        503.72        495.69        24.26 o                         
  -5  12   2       1582.29       1556.75        47.69 o                         
  -4  12   2        527.29        522.34        24.57 o                         
  -3  12   2         32.34         32.95        13.62 o                         
  -2  12   2         95.47        101.39        14.78 o                         
  -1  12   2       1034.28       1090.82        32.05 o                         
   0  12   2          0.46         -2.88        11.36 o                         
   1  12   2        738.61        682.52        34.30 o                         
   2  12   2        534.72        502.74        23.76 o                         
   3  12   2        379.41        379.49        22.03 o                         
   4  12   2       1154.46       1252.98        36.15 o                         
   5  12   2         44.53         30.95        14.30 o                         
   6  12   2         37.60         34.88        15.13 o                         
   7  12   2         34.66         23.34        14.11 o                         
   8  12   2         36.76         34.13        15.13 o                         
   9  12   2        202.09        219.56        21.37 o                         
  10  12   2         17.48         18.76        14.93 o                         
  11  12   2         51.87         68.61        17.60 o                         
  12  12   2         59.23         77.68        18.75 o                         
  13  12   2          1.14          5.95        23.56 o                         
 -12  13   2          6.67          4.10        17.38 o                         
 -11  13   2         22.16         17.04        18.02 o                         
 -10  13   2         20.14          8.27        16.76 o                         
  -9  13   2         48.11         41.43        19.07 o                         
  -8  13   2         83.62         82.55        20.02 o                         
  -7  13   2        201.26        200.38        24.97 o                         
  -6  13   2         23.46          0.14        16.84 o                         
  -5  13   2          6.23         -1.38        12.51 o                         
  -4  13   2        144.49        131.48        17.39 o                         
  -3  13   2        977.14       1018.74        42.00 o                         
  -2  13   2         41.43         16.35        12.65 o                         
  -1  13   2         60.53         59.29        13.63 o                         
   0  13   2         56.87         66.06        18.23 o                         
   1  13   2        980.94        896.66        70.80 o                         
   2  13   2         20.00         14.32        15.70 o                         
   3  13   2         19.90          2.49        15.16 o                         
   4  13   2        654.29        590.76        35.08 o                         
   5  13   2        135.36        121.12        17.55 o                         
   6  13   2          0.05          5.51        13.78 o                         
   7  13   2        132.19        135.50        19.44 o                         
   8  13   2        411.51        428.72        27.84 o                         
   9  13   2         14.21         11.22        15.48 o                         
  10  13   2          2.74         -5.13        15.05 o                         
  11  13   2        523.56        548.91        38.60 o                         
  12  13   2         17.93         20.59        24.14 o                         
 -11  14   2        585.62        588.75        58.45 o                         
 -10  14   2         17.21         -1.05        21.93 o                         
  -9  14   2         49.06         41.47        19.51 o                         
  -8  14   2        184.59        196.67        26.03 o                         
  -7  14   2        295.92        272.58        28.55 o                         
  -6  14   2          1.17          1.28        17.77 o                         
  -5  14   2        378.40        345.18        23.69 o                         
  -4  14   2       1185.76       1246.00        41.78 o                         
  -3  14   2          1.27         -3.55        12.40 o                         
  -2  14   2        208.09        189.45        18.58 o                         
  -1  14   2       1045.45        978.44        42.84 o                         
   0  14   2         36.97         33.19        17.13 o                         
   1  14   2        701.96        627.73        35.94 o                         
   2  14   2         91.34         95.00        20.74 o                         
   3  14   2         87.38         84.50        20.48 o                         
   4  14   2          0.14        -14.77        14.77 o                         
   5  14   2        164.82        161.92        24.12 o                         
   6  14   2        307.66        290.54        29.30 o                         
   7  14   2          0.75        -16.87        16.94 o                         
   8  14   2          0.14         10.07        17.79 o                         
   9  14   2        170.86        235.59        23.57 o                         
  10  14   2          1.89         -1.45        16.39 o                         
  11  14   2         54.56         40.55        33.40 o                         
 -10  15   2         95.63         95.94        23.92 o                         
  -9  15   2         65.71         58.67        21.81 o                         
  -8  15   2        147.28        143.93        25.82 o                         
  -7  15   2        246.61        236.16        27.69 o                         
  -6  15   2        552.73        609.89        46.21 o                         
  -5  15   2        191.14        177.80        20.37 o                         
  -4  15   2        376.00        398.37        26.96 o                         
  -3  15   2        121.27        114.72        16.88 o                         
  -2  15   2        331.06        257.97        26.85 o                         
  -1  15   2          3.54          3.17        15.80 o                         
   0  15   2        123.56        139.12        22.20 o                         
   1  15   2        341.24        385.30        31.25 o                         
   2  15   2        149.20        130.03        23.49 o                         
   3  15   2         45.01         23.70        17.42 o                         
   4  15   2         65.91         62.74        19.46 o                         
   5  15   2         21.99         21.81        16.99 o                         
   6  15   2         27.37         40.64        18.56 o                         
   7  15   2         29.20         25.59        19.01 o                         
   8  15   2         13.66         22.16        20.73 o                         
   9  15   2          8.24         15.50        36.37 o                         
  -9  16   2        190.76        158.68        28.54 o                         
  -8  16   2        573.10        566.50        41.59 o                         
  -7  16   2        104.01         82.64        23.54 o                         
  -6  16   2         37.68         62.40        21.71 o                         
  -5  16   2         11.91          2.00        19.51 o                         
  -4  16   2        200.46        192.19        21.00 o                         
  -3  16   2         24.09         -1.19        17.40 o                         
  -2  16   2         13.05         19.25        17.23 o                         
  -1  16   2         85.57         69.78        19.77 o                         
   0  16   2         69.36         63.58        20.48 o                         
   1  16   2        205.00        199.07        25.35 o                         
   2  16   2         14.03         14.48        17.89 o                         
   3  16   2         79.09         59.86        20.71 o                         
   4  16   2        305.37        337.70        32.27 o                         
   5  16   2         10.32          7.70        17.28 o                         
   6  16   2          3.60          6.31        18.77 o                         
   7  16   2          0.76         25.05        37.86 o                         
  -8  17   2        801.38        829.07        68.57 o                         
  -7  17   2        215.77        251.88        42.04 o                         
  -6  17   2          8.84         23.21        20.55 o                         
  -5  17   2          1.17        -19.10        32.49 o                         
  -4  17   2         94.99         98.14        25.33 o                         
  -3  17   2         20.06          6.62        19.98 o                         
  -2  17   2          1.13          6.59        17.89 o                         
  -1  17   2         88.16         48.79        20.60 o                         
   0  17   2         32.86         37.74        19.16 o                         
   1  17   2        262.68        258.64        30.48 o                         
   2  17   2         19.60         14.49        18.37 o                         
   3  17   2          3.78         -1.98        17.15 o                         
   4  17   2        205.57        215.35        28.40 o                         
   5  17   2         34.60         41.12        32.49 o                         
  -7  18   2          0.34        -19.39        25.34 o                         
  -3  18   2          0.07        -13.01        21.06 o                         
  -2  18   2        208.01        249.41        31.64 o                         
  -1  18   2          8.74         -4.59        18.69 o                         
   0  18   2         19.78         15.07        19.41 o                         
   1  18   2         41.10         32.68        20.56 o                         
   2 -16   3         88.98        112.10        35.17 o                         
   3 -16   3        106.79         91.80        35.75 o                         
   4 -16   3         89.01        131.15        35.17 o                         
   5 -16   3          0.44          2.40        25.91 o                         
   6 -16   3          1.38        -16.99        25.63 o                         
   7 -16   3         48.04         56.62        32.49 o                         
  -2 -15   3         63.00         72.22        23.26 o                         
  -1 -15   3          3.15          3.02        18.67 o                         
   0 -15   3        403.26        461.78        54.56 o                         
   1 -15   3          1.00        -18.77        18.77 o                         
   2 -15   3        191.81        223.11        29.96 o                         
   3 -15   3        453.22        431.21        36.54 o                         
   4 -15   3         16.41          4.21        19.77 o                         
   5 -15   3          9.20         -4.84        26.22 o                         
   6 -15   3          3.38         11.77        20.25 o                         
   7 -15   3         25.70          0.37        16.87 o                         
   8 -15   3          5.52        -13.58        21.06 o                         
   9 -15   3          0.09        -19.96        32.78 o                         
  -5 -14   3        413.60        484.75        37.95 o                         
  -4 -14   3         28.94         21.03        18.37 o                         
  -3 -14   3          0.56         -6.52        17.04 o                         
  -2 -14   3         13.83          1.00        15.70 o                         
  -1 -14   3        171.62        232.42        30.86 o                         
   0 -14   3        410.51        402.01        34.43 o                         
   1 -14   3         54.10         46.82        20.49 o                         
   2 -14   3        502.59        440.63        35.73 o                         
   3 -14   3        451.89        443.48        35.91 o                         
   4 -14   3         24.66         24.80        19.30 o                         
   5 -14   3         11.00        -14.58        14.58 o                         
   6 -14   3          1.12         -4.15        15.30 o                         
   7 -14   3         21.85          8.02        16.55 o                         
   8 -14   3        313.09        365.09        28.90 o                         
   9 -14   3          3.90        -12.09        20.33 o                         
  10 -14   3        171.85        159.83        29.42 o                         
  -7 -13   3          5.21          9.55        23.56 o                         
  -6 -13   3          0.87          5.10        19.01 o                         
  -5 -13   3         15.33          6.63        16.93 o                         
  -4 -13   3         40.70         79.27        35.17 o                         
  -3 -13   3          0.03          5.84        16.57 o                         
  -2 -13   3         23.23         29.17        17.59 o                         
  -1 -13   3        187.72        160.08        24.72 o                         
   0 -13   3        804.59        796.00        42.95 o                         
   1 -13   3         19.45         11.45        19.01 o                         
   2 -13   3        197.27        185.92        25.84 o                         
   3 -13   3         64.00         96.46        22.33 o                         
   4 -13   3          4.39          0.01        15.24 o                         
   5 -13   3         45.60         35.46        15.81 o                         
   6 -13   3         28.55          3.50        15.65 o                         
   7 -13   3        204.42        180.49        20.91 o                         
   8 -13   3          0.09          1.86        15.29 o                         
   9 -13   3          0.17        -15.31        15.31 o                         
  10 -13   3         14.55          7.02        24.59 o                         
  11 -13   3          4.67        -17.13        19.45 o                         
  -9 -12   3         39.34         28.94        27.11 o                         
  -8 -12   3        686.76        773.41        45.74 o                         
  -7 -12   3          6.09          2.94        17.73 o                         
  -6 -12   3        251.04        242.35        28.30 o                         
  -5 -12   3         68.69         77.92        21.45 o                         
  -4 -12   3         87.03         72.54        20.71 o                         
  -3 -12   3         11.18         -6.74        14.65 o                         
  -2 -12   3         22.26         25.83        20.42 o                         
  -1 -12   3         62.66         75.86        25.48 o                         
   0 -12   3         42.23         38.62        18.21 o                         
   1 -12   3          0.56        -14.73        15.13 o                         
   2 -12   3         55.32         42.99        27.57 o                         
   3 -12   3        738.66        793.79       111.79 o                         
   4 -12   3        324.67        296.22        23.23 o                         
   5 -12   3        119.03        108.71        18.17 o                         
   6 -12   3        222.14        223.67        21.36 o                         
   7 -12   3          5.50         34.17        18.03 o                         
   8 -12   3         63.94         52.00        16.80 o                         
   9 -12   3          9.28         11.73        15.51 o                         
  10 -12   3         95.04        122.83        24.44 o                         
  11 -12   3         69.83         67.76        22.21 o                         
  12 -12   3          0.03         -5.96        18.93 o                         
  13 -12   3         79.30         76.92        33.97 o                         
 -11 -11   3         17.28         -5.37        21.79 o                         
 -10 -11   3         13.13          6.90        15.80 o                         
  -9 -11   3         24.93         32.58        14.59 o                         
  -8 -11   3        507.26        482.60        36.15 o                         
  -7 -11   3        101.56         94.19        20.92 o                         
  -6 -11   3        795.99        853.74        70.06 o                         
  -5 -11   3        710.19        623.92        37.91 o                         
  -4 -11   3         60.45         59.36        18.96 o                         
  -3 -11   3        122.18        124.69        21.40 o                         
  -2 -11   3          4.00         13.04        16.88 o                         
  -1 -11   3          2.10         -7.15        14.47 o                         
   0 -11   3       1046.56        969.72        41.77 o                         
   1 -11   3        116.94         96.69        20.93 o                         
   2 -11   3         13.95         16.15        14.19 o                         
   3 -11   3          2.59          3.35        14.04 o                         
   4 -11   3         92.95         81.10        16.66 o                         
   5 -11   3         29.57         30.85        16.83 o                         
   6 -11   3        382.99        340.05        23.43 o                         
   7 -11   3        172.76        153.56        18.95 o                         
   8 -11   3          0.13          0.69        14.19 o                         
   9 -11   3         60.82         50.71        16.15 o                         
  10 -11   3          2.72          6.69        17.71 o                         
  11 -11   3         65.89         37.33        19.61 o                         
  12 -11   3        261.75        278.79        30.18 o                         
  13 -11   3         52.62         64.28        21.80 o                         
  14 -11   3        113.01        100.15        32.78 o                         
 -11 -10   3          0.63         -2.98        21.79 o                         
 -10 -10   3          1.53          0.83        15.24 o                         
  -9 -10   3          0.01          1.00        13.20 o                         
  -8 -10   3        385.26        443.60        32.04 o                         
  -7 -10   3        121.86        134.44        17.36 o                         
  -6 -10   3        353.31        356.06        23.11 o                         
  -5 -10   3       1573.01       1524.24        41.70 o                         
  -4 -10   3          5.80         -6.09        14.60 o                         
  -3 -10   3       1298.48       1280.10        68.57 o                         
  -2 -10   3        182.51        152.81        21.53 o                         
  -1 -10   3        959.95        891.61        39.13 o                         
   0 -10   3         57.03         44.36        18.31 o                         
   1 -10   3         55.88         46.91        14.29 o                         
   2 -10   3         72.75         64.69        15.55 o                         
   3 -10   3        431.85        396.13        23.71 o                         
   4 -10   3        495.77        525.58        25.79 o                         
   5 -10   3         20.81         16.16        13.77 o                         
   6 -10   3          6.00          7.95        13.84 o                         
   7 -10   3        891.00        895.90        35.04 o                         
   8 -10   3        264.43        229.55        20.53 o                         
   9 -10   3         44.90         30.55        14.79 o                         
  10 -10   3         39.69         58.58        15.79 o                         
  11 -10   3         33.18         48.71        19.78 o                         
  12 -10   3        190.34        194.84        26.04 o                         
  13 -10   3        196.45        152.18        25.40 o                         
  14 -10   3         13.11         27.52        19.18 o                         
  15 -10   3         57.60         35.17        28.60 o                         
 -12  -9   3          3.80         41.46        25.05 o                         
 -11  -9   3          1.00        -13.41        16.79 o                         
 -10  -9   3         23.06         24.63        13.71 o                         
  -9  -9   3          0.01         -4.45        11.82 o                         
  -8  -9   3         24.87         33.43        13.10 o                         
  -7  -9   3        366.38        346.02        22.74 o                         
  -6  -9   3        303.69        266.52        20.53 o                         
  -5  -9   3          5.30          5.64        11.39 o                         
  -4  -9   3         17.06         10.47        10.87 o                         
  -3  -9   3        136.56        143.74        15.50 o                         
  -2  -9   3         35.15         36.97        17.00 o                         
  -1  -9   3        122.33        128.67        20.52 o                         
   0  -9   3        586.90        569.61        23.74 o                         
   1  -9   3        421.00        394.29        21.47 o                         
   2  -9   3          3.36          1.42        13.06 o                         
   3  -9   3         35.03         38.52        14.25 o                         
   4  -9   3       1474.61       1362.04        36.69 o                         
   5  -9   3        141.64        155.75        17.64 o                         
   6  -9   3       2214.35       2126.93        45.48 o                         
   7  -9   3       3192.50       3196.28        65.01 o                         
   8  -9   3         50.85         38.73        14.08 o                         
   9  -9   3        350.71        336.63        22.80 o                         
  10  -9   3         43.47         40.39        14.41 o                         
  11  -9   3        115.12        114.00        21.06 o                         
  12  -9   3        227.11        260.00        39.66 o                         
  13  -9   3        333.78        319.17        30.64 o                         
  14  -9   3        253.77        231.80        28.16 o                         
  15  -9   3         58.78         71.45        21.34 o                         
 -12  -8   3        225.90        229.39        33.23 o                         
 -11  -8   3         15.98         18.45        17.95 o                         
 -10  -8   3          0.80         -5.45        12.67 o                         
  -9  -8   3         15.85         17.73        12.39 o                         
  -8  -8   3        486.70        451.13        25.49 o                         
  -7  -8   3         52.92         42.07        13.01 o                         
  -6  -8   3         18.90         13.28        11.85 o                         
  -5  -8   3         94.55         82.31        13.81 o                         
  -4  -8   3        124.75        119.67        15.71 o                         
  -3  -8   3        161.00        140.84        14.60 o                         
  -2  -8   3        279.89        264.31        16.45 o                         
  -1  -8   3        288.76        310.30        13.99 o                         
   0  -8   3          2.22          5.75         7.93 o                         
   1  -8   3        155.82        179.18        15.75 o                         
   2  -8   3        105.12        104.13        14.74 o                         
   3  -8   3       1880.84       1840.28        74.81 o                         
   4  -8   3       1231.92       1328.30        62.74 o                         
   5  -8   3        344.73        365.13        20.51 o                         
   6  -8   3        116.39        128.43        16.52 o                         
   7  -8   3        390.84        418.87        22.70 o                         
   8  -8   3          1.61        -11.00        13.02 o                         
   9  -8   3        655.51        609.96        27.36 o                         
  10  -8   3        208.61        191.29        18.82 o                         
  11  -8   3          2.45         -4.19        14.68 o                         
  12  -8   3        349.01        339.96        29.51 o                         
  13  -8   3         42.97         39.02        17.68 o                         
  14  -8   3        388.47        348.72        31.62 o                         
  15  -8   3        300.43        257.57        30.30 o                         
  16  -8   3        311.43        280.16        32.73 o                         
 -13  -7   3          1.22        -17.68        18.00 o                         
 -12  -7   3         14.71         15.42        18.03 o                         
 -11  -7   3         67.89         50.94        18.39 o                         
 -10  -7   3         13.53         11.37        12.78 o                         
  -9  -7   3         17.71         29.90        15.90 o                         
  -8  -7   3        272.25        241.23        19.50 o                         
  -7  -7   3        115.37        119.84        15.59 o                         
  -6  -7   3       1525.83       1389.91        37.36 o                         
  -5  -7   3        348.79        339.45        20.11 o                         
  -4  -7   3          0.51         -6.66         9.74 o                         
  -3  -7   3        111.28         85.66        12.38 o                         
  -2  -7   3         58.12         59.49         8.95 o                         
  -1  -7   3          8.64          6.84         7.37 o                         
   0  -7   3          0.60          5.90         7.37 o                         
   1  -7   3       1665.71       1619.05        55.55 o                         
   2  -7   3        492.26        475.16        20.63 o                         
   3  -7   3         12.66          5.34        11.14 o                         
   4  -7   3        973.00        935.64        27.60 o                         
   5  -7   3        490.87        474.41        21.26 o                         
   6  -7   3         46.41         17.97        12.28 o                         
   7  -7   3       5365.41       5264.12       179.11 o                         
   8  -7   3          0.43         -8.74        12.30 o                         
   9  -7   3          3.49          1.82        12.48 o                         
  10  -7   3        123.19        133.28        16.60 o                         
  11  -7   3         66.25         51.50        17.55 o                         
  12  -7   3        225.14        238.70        25.49 o                         
  13  -7   3         33.38         24.10        16.22 o                         
  14  -7   3         23.21         29.80        27.45 o                         
  15  -7   3        101.53        120.17        45.61 o                         
  16  -7   3        472.14        421.46        52.62 o                         
  17  -7   3         13.10         11.32        32.49 o                         
 -13  -6   3         31.72         33.52        20.83 o                         
 -12  -6   3        145.84        153.19        24.77 o                         
 -11  -6   3          2.63         11.75        22.96 o                         
 -10  -6   3          0.23         -1.11        15.27 o                         
  -9  -6   3         24.29         48.47        13.23 o                         
  -8  -6   3        442.53        424.66        23.72 o                         
  -7  -6   3        483.78        469.15        25.77 o                         
  -6  -6   3       2085.10       2070.06        43.23 o                         
  -5  -6   3       1076.29        984.44        31.12 o                         
  -4  -6   3        694.83        727.26        24.88 o                         
  -3  -6   3       1253.03       1119.05        24.23 o                         
  -2  -6   3        169.68        140.50         9.98 o                         
  -1  -6   3        968.50        912.06        28.74 o                         
   0  -6   3        833.01        872.97        41.52 o                         
   1  -6   3          0.33         -4.18         6.51 o                         
   2  -6   3        566.79        635.68        27.21 o                         
   3  -6   3         98.18         90.12        13.42 o                         
   4  -6   3       1844.64       1770.12        34.68 o                         
   5  -6   3         77.17         74.75        12.44 o                         
   6  -6   3        662.15        622.87        23.38 o                         
   7  -6   3        914.47        870.47        27.67 o                         
   8  -6   3          4.39         -0.48        11.67 o                         
   9  -6   3        178.13        185.93        18.82 o                         
  10  -6   3         47.72         60.71        14.34 o                         
  11  -6   3        169.54        205.31        19.32 o                         
  12  -6   3       1081.59       1103.98        46.09 o                         
  13  -6   3         33.88         18.76        16.37 o                         
  14  -6   3         64.35         79.47        20.91 o                         
  15  -6   3        101.04         99.54        22.71 o                         
  16  -6   3        532.04        658.61        42.34 o                         
  17  -6   3        113.46        124.05        26.64 o                         
 -14  -5   3         10.34         -5.87        18.14 o                         
 -13  -5   3         46.79         54.19        26.54 o                         
 -12  -5   3         21.26         33.90        18.31 o                         
 -11  -5   3        160.64        141.40        23.72 o                         
 -10  -5   3         66.62         62.27        14.44 o                         
  -9  -5   3        443.45        444.66        24.35 o                         
  -8  -5   3        132.64        132.72        16.10 o                         
  -7  -5   3         93.83         79.78        13.67 o                         
  -6  -5   3       1688.40       1785.65        38.67 o                         
  -5  -5   3        951.29        917.84        27.22 o                         
  -4  -5   3       1561.86       1488.80        32.70 o                         
  -3  -5   3        330.41        290.49        12.17 o                         
  -2  -5   3         93.90         95.23         8.89 o                         
  -1  -5   3        149.94        172.69        10.24 o                         
   0  -5   3        229.22        279.71        11.46 o                         
   1  -5   3         30.16         54.42         7.96 o                         
   2  -5   3        410.66        408.59        18.36 o                         
   3  -5   3         36.54          0.93        11.16 o                         
   4  -5   3       1584.88       1533.78        30.74 o                         
   5  -5   3        426.86        498.53        19.61 o                         
   6  -5   3         78.84         74.66         7.66 o                         
   7  -5   3       1863.78       1883.71        38.36 o                         
   8  -5   3        270.49        317.41        18.39 o                         
   9  -5   3        951.14        924.41        29.06 o                         
  10  -5   3        901.13        885.81        29.82 o                         
  11  -5   3        512.12        456.03        23.72 o                         
  12  -5   3        224.49        178.40        23.29 o                         
  13  -5   3        730.90        748.63        38.83 o                         
  14  -5   3        192.77        192.61        24.73 o                         
  15  -5   3         45.89         42.85        19.05 o                         
  16  -5   3        359.41        351.31        32.35 o                         
  17  -5   3         52.55         54.84        22.27 o                         
 -14  -4   3         15.57         53.07        32.03 o                         
 -13  -4   3          9.55         23.87        18.55 o                         
 -12  -4   3        271.44        227.64        27.99 o                         
 -11  -4   3          6.70         -0.98        16.14 o                         
 -10  -4   3        102.70        107.07        20.67 o                         
  -9  -4   3        380.14        263.22        19.34 o                         
  -8  -4   3         48.63         33.04        12.33 o                         
  -7  -4   3       1288.77       1236.70        32.62 o                         
  -6  -4   3        380.58        419.04        20.29 o                         
  -5  -4   3        153.48        190.87        10.35 o                         
  -4  -4   3        264.49        261.08        12.04 o                         
  -3  -4   3       4408.83       4484.62        74.14 o                         
  -2  -4   3        270.63        270.37        11.80 o                         
  -1  -4   3        296.58        253.33        11.16 o                         
   0  -4   3       2726.08       2996.25        29.55 o                         
   1  -4   3       1711.12       1754.82        21.60 o                         
   2  -4   3        281.58        264.26        15.43 o                         
   3  -4   3          7.96          2.07        10.77 o                         
   4  -4   3        200.99        134.71        13.43 o                         
   5  -4   3       5096.90       5462.96        39.83 o                         
   6  -4   3        606.96        643.15        15.24 o                         
   7  -4   3          1.30         13.09         7.32 o                         
   8  -4   3        274.10        228.39        12.52 o                         
   9  -4   3        903.76        934.70        22.48 o                         
  10  -4   3         27.77         34.73         9.99 o                         
  11  -4   3         46.68         48.53        10.68 o                         
  12  -4   3        620.12        659.73        35.79 o                         
  13  -4   3       2413.61       2415.96        65.98 o                         
  14  -4   3         74.97         80.11        19.91 o                         
  15  -4   3        191.60        214.52        26.24 o                         
  16  -4   3        197.37        207.95        30.40 o                         
  17  -4   3        141.32        155.59        25.65 o                         
  18  -4   3         14.05         23.27        27.11 o                         
 -15  -3   3        152.23        169.15        28.48 o                         
 -14  -3   3         13.80         -3.49        19.13 o                         
 -13  -3   3        586.18        575.14        39.73 o                         
 -12  -3   3          5.14         -3.13        16.65 o                         
 -11  -3   3         81.90         97.68        21.85 o                         
 -10  -3   3          0.01          1.97        16.88 o                         
  -9  -3   3        270.32        261.83        18.40 o                         
  -8  -3   3        822.36        790.02        26.95 o                         
  -7  -3   3        560.07        548.73        22.32 o                         
  -6  -3   3        440.03        537.75        15.45 o                         
  -5  -3   3         43.79         38.43         8.02 o                         
  -4  -3   3        819.14        768.49        16.55 o                         
  -3  -3   3       3918.32       3906.14        48.15 o                         
  -2  -3   3       2401.34       2702.50        46.03 o                         
  -1  -3   3          1.39          4.33         6.46 o                         
   0  -3   3        937.75        846.24        32.69 o                         
   1  -3   3       1418.68       1318.44        25.59 o                         
   2  -3   3        416.42        430.75        17.71 o                         
   3  -3   3       5877.39       6396.22       101.69 o                         
   4  -3   3       7042.11       7093.63        77.01 o                         
   5  -3   3       4455.79       4724.60        38.12 o                         
   6  -3   3        142.15        127.32         9.52 o                         
   7  -3   3        385.54        444.69        14.68 o                         
   8  -3   3         24.16         20.70         8.18 o                         
   9  -3   3        129.43         91.23        10.21 o                         
  10  -3   3        122.46        101.46        11.28 o                         
  11  -3   3       1347.89       1337.36        29.71 o                         
  12  -3   3       1047.76        994.95        27.36 o                         
  13  -3   3        168.05        151.21        18.15 o                         
  14  -3   3         64.05         73.53        22.63 o                         
  15  -3   3        319.50        307.26        31.39 o                         
  16  -3   3        219.55        262.98        24.19 o                         
  17  -3   3         13.77         12.81        25.05 o                         
  18  -3   3          6.41         26.54        28.02 o                         
 -15  -2   3        711.42        699.11        46.50 o                         
 -14  -2   3        224.97        225.73        30.86 o                         
 -13  -2   3        290.40        285.82        30.94 o                         
 -12  -2   3          1.55         12.53        17.64 o                         
 -11  -2   3        152.29        164.29        24.12 o                         
 -10  -2   3        449.31        456.25        32.51 o                         
  -9  -2   3          2.73         -2.91         9.93 o                         
  -8  -2   3       3822.44       3803.11        98.31 o                         
  -7  -2   3        111.29        121.05        10.41 o                         
  -6  -2   3          1.60          6.85         7.52 o                         
  -5  -2   3       1125.74       1170.60        21.13 o                         
  -4  -2   3         59.35         42.59         8.15 o                         
  -3  -2   3       2201.39       2066.24        36.42 o                         
  -2  -2   3        270.12        265.98        10.27 o                         
  -1  -2   3       3698.50       3680.37        29.90 o                         
   0  -2   3         31.89         24.37        10.35 o                         
   1  -2   3        490.74        542.95        15.57 o                         
   2  -2   3       4304.83       4496.51        71.69 o                         
   3  -2   3       5013.64       5022.42        41.14 o                         
   4  -2   3       4078.64       3592.73        29.75 o                         
   5  -2   3        926.12        916.60        20.82 o                         
   6  -2   3       2250.44       2349.34        37.71 o                         
   7  -2   3       2578.99       2622.72        32.42 o                         
   8  -2   3        133.56        150.71        12.42 o                         
   9  -2   3        326.90        333.01        15.42 o                         
  10  -2   3         55.15         55.28        11.29 o                         
  11  -2   3         68.13         97.72        12.83 o                         
  12  -2   3       4698.09       4850.85        57.46 o                         
  13  -2   3        547.77        508.71        26.21 o                         
  14  -2   3         86.94         92.95        17.24 o                         
  15  -2   3        105.53        117.55        18.93 o                         
  16  -2   3          1.91          3.60        32.78 o                         
  17  -2   3          0.92        -16.70        32.49 o                         
  18  -2   3          0.06        -30.42        30.42 o                         
 -15  -1   3        124.61        131.09        25.54 o                         
 -14  -1   3          6.67          8.35        18.20 o                         
 -13  -1   3        101.40         95.94        22.98 o                         
 -12  -1   3        359.47        369.32        31.31 o                         
 -11  -1   3        360.60        372.19        30.40 o                         
 -10  -1   3        321.26        304.58        27.93 o                         
  -9  -1   3          5.80         21.68        16.37 o                         
  -8  -1   3         97.46        102.24        10.29 o                         
  -7  -1   3         63.25         47.32         8.54 o                         
  -6  -1   3        726.12        763.95        36.41 o                         
  -5  -1   3        668.24        763.63        17.68 o                         
  -4  -1   3       4766.96       4879.18        44.25 o                         
  -3  -1   3      10553.17      10649.57        75.45 o                         
  -2  -1   3       4301.38       4406.14        57.27 o                         
  -1  -1   3       2029.45       2127.86        33.75 o                         
   0  -1   3       1277.41       1577.10        20.37 o                         
   1  -1   3       1260.98       1593.31        30.25 o                         
   2  -1   3       8338.38       8537.18       155.56 o                         
   3  -1   3       8779.68       9187.38        53.79 o                         
   4  -1   3        199.58        315.05        10.25 o                         
   5  -1   3       4740.59       4826.14        38.01 o                         
   6  -1   3       2212.49       2278.53        30.77 o                         
   7  -1   3       1234.01       1486.90        25.74 o                         
   8  -1   3        729.41        767.92        20.29 o                         
   9  -1   3        595.90        553.04        18.86 o                         
  10  -1   3        264.02        246.79        15.72 o                         
  11  -1   3        152.75        143.24        13.74 o                         
  12  -1   3         41.40         37.41        12.11 o                         
  13  -1   3         96.07        113.28        16.70 o                         
  14  -1   3          1.18        -13.51        13.51 o                         
  15  -1   3        156.97        146.46        23.35 o                         
  16  -1   3         47.80         33.19        27.57 o                         
  17  -1   3        241.91        231.84        29.58 o                         
  18  -1   3         10.38        -19.67        32.49 o                         
 -16   0   3         83.25         73.61        31.91 o                         
 -15   0   3        191.44        195.71        28.22 o                         
 -14   0   3         18.53         32.32        19.36 o                         
 -13   0   3         18.72         16.21        17.42 o                         
 -12   0   3          0.01          6.29        17.47 o                         
 -11   0   3        421.16        445.02        32.69 o                         
 -10   0   3       1210.36       1124.65        44.56 o                         
  -9   0   3         78.38         68.21        13.73 o                         
  -8   0   3       2116.66       2104.53        63.04 o                         
  -7   0   3       1496.82       1523.82        25.29 o                         
  -6   0   3        498.15        453.16        14.22 o                         
  -5   0   3       2371.22       2330.72        41.74 o                         
  -4   0   3       1752.11       2002.99        26.24 o                         
  -3   0   3       2489.94       2234.60        52.24 o                         
  -2   0   3       2219.42       2302.20        41.32 o                         
  -1   0   3      10687.26      12586.48       101.63 o                         
   0   0   3      13664.02      13606.20       154.52 o                         
   1   0   3      17005.85      19879.13        84.91 o                         
   2   0   3         91.45        110.07         7.14 o                         
   3   0   3      13086.90      13047.16        85.14 o                         
   4   0   3       5280.63       6016.33        57.38 o                         
   5   0   3        716.44        642.23        14.78 o                         
   6   0   3        342.14        358.17        13.92 o                         
   7   0   3        359.86        451.46        15.95 o                         
   8   0   3         84.92         89.96        11.72 o                         
   9   0   3        522.86        512.22        18.14 o                         
  10   0   3         54.58         63.57        12.37 o                         
  11   0   3         38.00         51.57        11.45 o                         
  12   0   3         45.48         48.05        11.19 o                         
  13   0   3          6.60         12.75        13.50 o                         
  14   0   3        128.15        135.70        22.55 o                         
  15   0   3         46.97         36.09        19.33 o                         
  16   0   3        117.88         79.86        22.63 o                         
  17   0   3        110.88         94.52        24.73 o                         
  18   0   3         34.31          8.47        21.81 o                         
 -16   1   3         14.75          2.84        19.69 o                         
 -15   1   3         11.19          0.90        17.82 o                         
 -14   1   3        152.53        150.74        23.69 o                         
 -13   1   3        704.39        661.79        40.09 o                         
 -12   1   3        514.19        487.46        34.24 o                         
 -11   1   3        845.61        833.06        30.99 o                         
 -10   1   3         75.67         50.10        14.42 o                         
  -9   1   3        242.28        207.29        17.57 o                         
  -8   1   3       1356.34       1452.53        24.44 o                         
  -7   1   3         21.89         10.53         7.38 o                         
  -6   1   3        597.93        560.45        14.63 o                         
  -5   1   3       1120.94       1138.95        20.18 o                         
  -4   1   3        737.55        706.48        15.57 o                         
  -3   1   3       2457.20       1981.09        19.94 o                         
  -2   1   3       3204.75       3629.61        26.50 o                         
  -1   1   3         48.90         95.07         6.97 o                         
   0   1   3      13873.08      12974.93       158.77 o                         
   1   1   3         48.78         43.20        11.78 o                         
   2   1   3      13069.28      13914.55        98.96 o                         
   3   1   3        481.25        509.08        11.11 o                         
   4   1   3       5382.64       4384.20        39.21 o                         
   5   1   3         68.10         75.18         8.96 o                         
   6   1   3         17.31         24.41         9.92 o                         
   7   1   3         13.32         19.88        10.34 o                         
   8   1   3         42.88         41.89        10.73 o                         
   9   1   3        224.20        192.18        13.08 o                         
  10   1   3        141.37        193.09        13.78 o                         
  11   1   3         13.13          2.42        10.32 o                         
  12   1   3        210.26        202.23        15.36 o                         
  13   1   3        347.41        351.13        28.76 o                         
  14   1   3          0.43          5.92        17.10 o                         
  15   1   3         29.90         14.01        25.94 o                         
  16   1   3         28.56         26.95        19.40 o                         
  17   1   3          1.65        -16.38        19.72 o                         
  18   1   3          3.33        -10.17        30.86 o                         
 -16   2   3          9.14         -3.16        19.25 o                         
 -15   2   3        634.03        699.94        43.88 o                         
 -14   2   3         76.53         83.98        21.30 o                         
 -13   2   3         27.69         40.59        18.21 o                         
 -12   2   3         52.81         46.55        15.00 o                         
 -11   2   3       2703.10       2602.62        56.44 o                         
 -10   2   3       5382.53       5046.20        68.23 o                         
  -9   2   3         49.53         50.10        13.53 o                         
  -8   2   3       5544.24       5385.60        63.21 o                         
  -7   2   3        913.59        942.06        17.92 o                         
  -6   2   3       7196.70       7113.84       126.34 o                         
  -5   2   3        161.77        162.94         8.26 o                         
  -4   2   3       1607.78       1836.96        28.54 o                         
  -3   2   3         24.98          9.66         7.95 o                         
  -2   2   3      14222.34      15442.01       256.62 o                         
  -1   2   3        306.71        525.95        10.80 o                         
   0   2   3       3603.24       3104.31        76.94 o                         
   1   2   3        292.04        201.57         6.11 o                         
   2   2   3       8000.45       8073.83        51.25 o                         
   3   2   3        756.40        728.18        12.68 o                         
   4   2   3       8487.69       8860.53       150.65 o                         
   5   2   3        606.31        507.40        13.28 o                         
   6   2   3          5.58         13.38         8.91 o                         
   7   2   3          6.04         18.91         9.25 o                         
   8   2   3         31.62         26.19         9.25 o                         
   9   2   3         50.62         40.79        10.25 o                         
  10   2   3        604.01        577.98        19.61 o                         
  11   2   3         34.88         23.38        10.59 o                         
  12   2   3        835.02        861.53        30.61 o                         
  13   2   3          0.02         13.86        10.79 o                         
  14   2   3        469.42        508.53        34.54 o                         
  15   2   3          0.29          3.10        18.32 o                         
  16   2   3         70.63         67.02        22.45 o                         
  17   2   3         19.65         15.95        21.26 o                         
  18   2   3         65.38         73.09        26.41 o                         
 -16   3   3         52.14         36.06        21.54 o                         
 -15   3   3         27.00         27.02        18.74 o                         
 -14   3   3        303.92        341.32        31.64 o                         
 -13   3   3         33.83         53.26        19.42 o                         
 -12   3   3        198.66        175.30        18.69 o                         
 -11   3   3        949.44        893.09        33.74 o                         
 -10   3   3       4989.34       4864.36        67.56 o                         
  -9   3   3       1386.85       1493.14        36.24 o                         
  -8   3   3          3.65         -6.72        11.09 o                         
  -7   3   3        185.14        221.47         9.24 o                         
  -6   3   3       4843.30       4732.51       123.44 o                         
  -5   3   3        125.81        128.06        13.23 o                         
  -4   3   3       1291.85       1397.67        43.81 o                         
  -3   3   3       1620.11       1220.69        22.47 o                         
  -2   3   3        370.83        348.80        10.80 o                         
  -1   3   3       9888.83      11486.11       157.70 o                         
   0   3   3        757.60        778.10        11.79 o                         
   1   3   3      23521.22      25363.64       108.56 o                         
   2   3   3      12465.94      12629.18       243.29 o                         
   3   3   3         54.01        130.29         8.06 o                         
   4   3   3        359.22        211.05         9.00 o                         
   5   3   3       4827.44       4892.11        44.55 o                         
   6   3   3       1125.51        976.91        20.83 o                         
   7   3   3       5312.39       5518.81        72.50 o                         
   8   3   3       1156.59       1200.01        23.05 o                         
   9   3   3        435.12        429.94        16.31 o                         
  10   3   3        802.45        796.80        21.94 o                         
  11   3   3        155.97        168.91        17.09 o                         
  12   3   3        101.01         98.10        16.05 o                         
  13   3   3         23.70         38.92        14.75 o                         
  14   3   3        468.17        426.78        33.50 o                         
  15   3   3        266.97        317.35        31.74 o                         
  16   3   3         11.45         12.82        19.98 o                         
  17   3   3         32.42         54.89        22.93 o                         
  18   3   3         51.70         44.10        38.44 o                         
 -17   4   3          1.15        -11.61        25.91 o                         
 -16   4   3          2.25         -3.43        18.77 o                         
 -15   4   3        447.85        493.85        37.19 o                         
 -14   4   3        142.32        146.89        29.97 o                         
 -13   4   3          5.70          9.50        15.69 o                         
 -12   4   3        251.30        244.30        20.51 o                         
 -11   4   3       1659.74       1520.83        40.72 o                         
 -10   4   3        381.83        328.11        21.41 o                         
  -9   4   3        335.74        323.29        20.09 o                         
  -8   4   3       3442.63       3341.81        50.51 o                         
  -7   4   3        567.73        620.08        22.50 o                         
  -6   4   3       3723.85       3478.50        45.96 o                         
  -5   4   3        258.81        299.19        16.21 o                         
  -4   4   3        613.03        535.40        18.42 o                         
  -3   4   3        127.28        173.72         7.56 o                         
  -2   4   3        121.30        130.17         6.98 o                         
  -1   4   3      12946.11      13253.77       167.82 o                         
   0   4   3        613.04        799.39        13.29 o                         
   1   4   3       4682.27       4408.10        30.79 o                         
   2   4   3       1086.65       1043.43        15.22 o                         
   3   4   3        485.40        468.80        12.75 o                         
   4   4   3       6098.84       5708.63       129.20 o                         
   5   4   3       6673.88       6781.56       111.21 o                         
   6   4   3        178.04        187.10        10.44 o                         
   7   4   3         88.25         99.56         8.94 o                         
   8   4   3        148.93        148.01        10.20 o                         
   9   4   3       1287.20       1217.26        35.36 o                         
  10   4   3        664.92        609.69        25.33 o                         
  11   4   3       1169.15       1087.18        33.82 o                         
  12   4   3        183.17        190.00        18.69 o                         
  13   4   3        890.58        875.25        33.25 o                         
  14   4   3        184.18        177.61        26.39 o                         
  15   4   3          0.68         14.42        18.23 o                         
  16   4   3       1019.26       1205.05        56.79 o                         
  17   4   3          1.53        -18.23        20.51 o                         
  18   4   3         43.51         41.12        39.06 o                         
 -16   5   3         73.58         45.04        20.83 o                         
 -15   5   3         11.00        -10.22        16.91 o                         
 -14   5   3        163.26        176.06        20.36 o                         
 -13   5   3         83.20         75.22        16.45 o                         
 -12   5   3         63.36         68.62        15.57 o                         
 -11   5   3        329.08        351.63        22.48 o                         
 -10   5   3       1767.21       1768.40        42.33 o                         
  -9   5   3        223.96        220.34        18.16 o                         
  -8   5   3         79.46         75.86        13.88 o                         
  -7   5   3         12.20         29.76        10.69 o                         
  -6   5   3        428.31        389.67        11.61 o                         
  -5   5   3         53.89         66.89         8.17 o                         
  -4   5   3       3589.67       3780.07        62.88 o                         
  -3   5   3      15183.46      14870.11       123.58 o                         
  -2   5   3       3892.87       3809.56        31.30 o                         
  -1   5   3       2085.04       2056.27        25.38 o                         
   0   5   3        285.18        255.80         9.88 o                         
   1   5   3         14.97          9.59         6.79 o                         
   2   5   3        867.97        819.68        19.93 o                         
   3   5   3      13753.25      14462.37       116.05 o                         
   4   5   3      10577.23      11083.48       103.07 o                         
   5   5   3        401.56        339.82        11.21 o                         
   6   5   3         74.19         42.30         7.90 o                         
   7   5   3        307.75        315.71        11.42 o                         
   8   5   3       1693.54       1772.30        38.71 o                         
   9   5   3        772.55        745.01        26.90 o                         
  10   5   3          3.85         10.02        12.37 o                         
  11   5   3          9.76         16.64        12.96 o                         
  12   5   3        287.21        250.54        20.63 o                         
  13   5   3        369.51        307.35        22.46 o                         
  14   5   3         38.66         46.81        23.72 o                         
  15   5   3         15.85         12.28        19.36 o                         
  16   5   3         27.02         33.79        23.05 o                         
  17   5   3          0.02         -1.20        35.46 o                         
 -15   6   3        164.69        165.34        20.35 o                         
 -14   6   3         54.35         55.81        15.92 o                         
 -13   6   3          0.14         -0.67        13.69 o                         
 -12   6   3        702.05        699.72        30.80 o                         
 -11   6   3       1234.88       1164.97        36.96 o                         
 -10   6   3         38.39         39.54        13.43 o                         
  -9   6   3         66.40         56.92        13.74 o                         
  -8   6   3        397.68        393.64        20.55 o                         
  -7   6   3         44.82         50.37        12.21 o                         
  -6   6   3        430.37        402.30        23.50 o                         
  -5   6   3       1986.01       2210.21        42.51 o                         
  -4   6   3        272.88        233.80        10.64 o                         
  -3   6   3       5133.37       5554.42        65.29 o                         
  -2   6   3        446.14        528.79        13.86 o                         
  -1   6   3        353.82        371.51        12.15 o                         
   0   6   3       4020.44       4197.16        35.33 o                         
   1   6   3       3292.24       3125.53        88.95 o                         
   2   6   3        309.06        326.97        12.12 o                         
   3   6   3        693.31        789.74        15.93 o                         
   4   6   3       2172.88       1991.82        28.45 o                         
   5   6   3       2604.44       2681.14        30.64 o                         
   6   6   3        211.63        187.86        15.51 o                         
   7   6   3        524.06        554.24        22.50 o                         
   8   6   3        891.39        894.81        28.24 o                         
   9   6   3       1734.63       1710.40        46.96 o                         
  10   6   3        233.16        184.28        17.99 o                         
  11   6   3          6.51          2.51        12.08 o                         
  12   6   3          6.73          9.76        12.95 o                         
  13   6   3         94.30        100.05        16.75 o                         
  14   6   3        242.41        263.03        22.56 o                         
  15   6   3         29.79         18.28        22.04 o                         
  16   6   3        863.93        928.90        52.37 o                         
  17   6   3          7.81         14.92        39.35 o                         
 -16   7   3         12.37         12.81        27.45 o                         
 -15   7   3         70.16         73.69        20.63 o                         
 -14   7   3        421.45        470.89        34.37 o                         
 -13   7   3        308.36        308.99        22.34 o                         
 -12   7   3        156.94        150.04        17.45 o                         
 -11   7   3          4.29         12.59        11.35 o                         
 -10   7   3         97.41         99.99        15.70 o                         
  -9   7   3        172.65        222.29        19.72 o                         
  -8   7   3        210.30        205.66        16.04 o                         
  -7   7   3        287.15        314.64        17.79 o                         
  -6   7   3        656.73        575.67        21.51 o                         
  -5   7   3        620.94        563.98        26.98 o                         
  -4   7   3         24.05         47.19         8.60 o                         
  -3   7   3        156.20        132.91        10.17 o                         
  -2   7   3       1510.37       1522.76        24.30 o                         
  -1   7   3         41.73         70.48         9.50 o                         
   0   7   3         46.24         40.63         8.82 o                         
   1   7   3        986.07        955.29        20.56 o                         
   2   7   3        309.42        301.52        12.53 o                         
   3   7   3       1621.92       1618.11        26.27 o                         
   4   7   3        358.45        291.16        11.29 o                         
   5   7   3        794.56        830.15        24.91 o                         
   6   7   3      11699.50      11501.97       107.89 o                         
   7   7   3        177.88        194.97        17.09 o                         
   8   7   3       1670.44       1603.04        68.84 o                         
   9   7   3        121.32        108.02        15.98 o                         
  10   7   3        174.69        178.43        18.48 o                         
  11   7   3          1.65          4.86        12.53 o                         
  12   7   3        219.69        196.54        20.11 o                         
  13   7   3        422.18        478.18        27.96 o                         
  14   7   3         31.83         33.85        15.65 o                         
  15   7   3        114.12        121.23        27.46 o                         
  16   7   3          0.74        -13.44        38.77 o                         
 -16   8   3         55.28         45.30        31.00 o                         
 -15   8   3        481.32        446.08        36.56 o                         
 -14   8   3         20.93         12.60        17.59 o                         
 -13   8   3        302.91        296.37        28.78 o                         
 -12   8   3         13.76          7.62        14.39 o                         
 -11   8   3        735.99        762.63        39.43 o                         
 -10   8   3         21.25          8.02        11.87 o                         
  -9   8   3          1.08         -1.52        10.90 o                         
  -8   8   3       1018.45       1101.41        37.29 o                         
  -7   8   3       1318.25       1304.45        32.10 o                         
  -6   8   3       3269.03       3405.26        77.32 o                         
  -5   8   3       1731.80       1801.13        27.80 o                         
  -4   8   3        535.65        431.46        14.90 o                         
  -3   8   3         35.80         35.32         8.70 o                         
  -2   8   3         38.63         21.45         8.51 o                         
  -1   8   3          1.51         14.26         8.89 o                         
   0   8   3         11.72         11.26         8.98 o                         
   1   8   3        233.49        247.47        12.40 o                         
   2   8   3        955.82        968.12        28.02 o                         
   3   8   3         80.60         74.19         9.45 o                         
   4   8   3       1054.38       1002.97        20.88 o                         
   5   8   3        648.00        676.02        29.67 o                         
   6   8   3         29.74         18.50        12.39 o                         
   7   8   3        513.90        445.94        23.10 o                         
   8   8   3          0.23         -3.45        12.65 o                         
   9   8   3       2897.51       2914.40        90.29 o                         
  10   8   3         62.19         69.56        15.66 o                         
  11   8   3         20.29         13.35        14.08 o                         
  12   8   3         40.17         42.47        16.05 o                         
  13   8   3        457.64        484.17        29.00 o                         
  14   8   3         69.97         69.99        17.54 o                         
  15   8   3        111.74        106.27        25.98 o                         
  16   8   3        366.14        476.99        65.31 o                         
 -15   9   3        118.42         92.79        22.93 o                         
 -14   9   3         25.69         17.33        17.57 o                         
 -13   9   3          1.34          0.69        14.81 o                         
 -12   9   3        187.59        166.57        23.77 o                         
 -11   9   3         22.97         39.00        17.44 o                         
 -10   9   3         85.51        116.08        19.80 o                         
  -9   9   3        959.23        798.65        53.94 o                         
  -8   9   3          4.57         -6.03        11.22 o                         
  -7   9   3          6.93         19.25        11.83 o                         
  -6   9   3        498.10        511.56        17.65 o                         
  -5   9   3        191.96        193.22        12.63 o                         
  -4   9   3        819.48        714.79        34.75 o                         
  -3   9   3        146.97        161.25        11.80 o                         
  -2   9   3          3.07          2.55         8.62 o                         
  -1   9   3        638.48        713.74        19.53 o                         
   0   9   3        150.52        174.61        11.98 o                         
   1   9   3         62.08         55.92         9.83 o                         
   2   9   3        229.96        251.38        12.95 o                         
   3   9   3        313.66        271.17        12.99 o                         
   4   9   3       1035.87        932.15        27.59 o                         
   5   9   3         26.18         45.47        13.02 o                         
   6   9   3       4703.26       4655.16       179.02 o                         
   7   9   3         11.36         -0.22        13.38 o                         
   8   9   3       1731.39       1742.19        51.43 o                         
   9   9   3        297.82        276.40        21.97 o                         
  10   9   3         53.68         53.13        15.67 o                         
  11   9   3        450.07        463.51        27.30 o                         
  12   9   3        277.30        281.27        23.51 o                         
  13   9   3        718.27        779.73        35.29 o                         
  14   9   3        245.42        263.45        24.58 o                         
  15   9   3         13.01         48.90        39.06 o                         
 -15  10   3          5.17         26.54        29.22 o                         
 -14  10   3       1284.75       1471.19        88.25 o                         
 -13  10   3          9.58         22.91        17.81 o                         
 -12  10   3         44.34         38.80        18.42 o                         
 -11  10   3        208.78        191.03        23.77 o                         
 -10  10   3         71.11         40.85        18.33 o                         
  -9  10   3         79.28         80.59        18.22 o                         
  -8  10   3          8.33          1.16        14.73 o                         
  -7  10   3        270.07        284.69        24.89 o                         
  -6  10   3        718.18        682.99        24.23 o                         
  -5  10   3         11.18          3.57         9.52 o                         
  -4  10   3       2141.17       2090.34        50.04 o                         
  -3  10   3        103.81         91.28        11.16 o                         
  -2  10   3       1157.22       1149.75        30.15 o                         
  -1  10   3        247.55        238.49        13.85 o                         
   0  10   3         62.98         64.42        10.62 o                         
   1  10   3        158.33        161.37        12.39 o                         
   2  10   3        884.61        902.38        21.52 o                         
   3  10   3         74.72         69.95        13.39 o                         
   4  10   3        629.85        626.14        24.26 o                         
   5  10   3       1480.13       1420.50        37.60 o                         
   6  10   3       1483.63       1422.53        37.39 o                         
   7  10   3        131.75        133.02        17.24 o                         
   8  10   3        294.21        291.81        21.52 o                         
   9  10   3       2568.35       2596.19        70.75 o                         
  10  10   3         69.18         65.75        15.91 o                         
  11  10   3        228.52        216.23        21.61 o                         
  12  10   3         39.90         32.15        15.18 o                         
  13  10   3        906.23       1006.14        40.42 o                         
  14  10   3         15.37         14.67        15.92 o                         
  15  10   3         18.79         54.85        42.61 o                         
 -14  11   3       1360.08       1514.05        64.37 o                         
 -13  11   3         44.08         34.64        18.76 o                         
 -12  11   3        164.03        122.80        21.48 o                         
 -11  11   3         29.21         24.33        16.48 o                         
 -10  11   3          2.82          3.46        14.86 o                         
  -9  11   3         41.12         58.91        17.55 o                         
  -8  11   3         11.17         14.11        14.96 o                         
  -7  11   3         33.82         19.19        15.83 o                         
  -6  11   3       1105.55       1083.93        59.31 o                         
  -5  11   3        591.47        592.33        24.30 o                         
  -4  11   3       1131.57       1223.13        32.57 o                         
  -3  11   3          4.60         13.95        11.56 o                         
  -2  11   3          1.28         -2.46         9.58 o                         
  -1  11   3        468.00        444.30        17.70 o                         
   0  11   3         71.58         73.68        11.48 o                         
   1  11   3        599.56        535.64        18.72 o                         
   2  11   3        104.40        127.51        15.69 o                         
   3  11   3          0.03        -12.92        12.92 o                         
   4  11   3         71.09         85.90        15.79 o                         
   5  11   3        271.89        291.73        20.68 o                         
   6  11   3       5477.76       5137.49        70.95 o                         
   7  11   3        141.08        123.55        18.73 o                         
   8  11   3         57.89         42.66        14.70 o                         
   9  11   3         33.83         41.53        13.88 o                         
  10  11   3        236.57        222.14        21.29 o                         
  11  11   3        326.83        335.82        25.18 o                         
  12  11   3          8.25         10.20        14.71 o                         
  13  11   3        322.10        387.70        28.63 o                         
  14  11   3         71.64         87.27        22.70 o                         
 -13  12   3        264.55        254.61        30.57 o                         
 -12  12   3         13.53         12.33        16.85 o                         
 -11  12   3        294.80        337.16        42.61 o                         
 -10  12   3          8.13         12.33        16.52 o                         
  -9  12   3          2.16         -9.12        15.28 o                         
  -8  12   3         94.11         57.83        17.57 o                         
  -7  12   3        377.59        373.90        28.99 o                         
  -6  12   3        693.80        625.15        41.44 o                         
  -5  12   3        484.67        513.68        24.28 o                         
  -4  12   3        118.34        118.86        15.70 o                         
  -3  12   3       2169.01       2185.13        44.28 o                         
  -2  12   3       1381.43       1334.96        38.58 o                         
  -1  12   3         61.32         59.87        13.51 o                         
   0  12   3        233.80        263.29        15.71 o                         
   1  12   3         16.75          7.51        10.37 o                         
   2  12   3        138.39        132.83        17.16 o                         
   3  12   3         15.28         11.26        13.43 o                         
   4  12   3         74.90         69.68        15.19 o                         
   5  12   3       2720.05       2650.12        51.76 o                         
   6  12   3         91.90         61.08        15.83 o                         
   7  12   3          1.14         -5.88        13.23 o                         
   8  12   3        158.52        137.72        18.70 o                         
   9  12   3        121.75        139.39        18.97 o                         
  10  12   3         45.31         48.73        15.99 o                         
  11  12   3         79.04         91.78        18.99 o                         
  12  12   3         16.75         19.18        15.85 o                         
  13  12   3         53.41         65.43        22.26 o                         
 -12  13   3          0.43          7.12        20.87 o                         
 -11  13   3         25.61         26.83        18.82 o                         
 -10  13   3         25.88         18.00        16.85 o                         
  -9  13   3         42.41         31.99        16.80 o                         
  -8  13   3          3.71          5.00        16.11 o                         
  -7  13   3          3.71          5.40        15.40 o                         
  -6  13   3        459.08        584.58        49.47 o                         
  -5  13   3         33.84         35.63        13.56 o                         
  -4  13   3         50.09         54.22        13.80 o                         
  -3  13   3          4.42         -1.62        12.18 o                         
  -2  13   3       1221.77       1355.46        37.20 o                         
  -1  13   3        415.69        508.63        24.54 o                         
   0  13   3        640.93        649.47        25.95 o                         
   1  13   3       1410.46       1390.24        47.51 o                         
   2  13   3         50.26         51.28        17.97 o                         
   3  13   3        943.91        946.92        41.35 o                         
   4  13   3        179.48        158.78        17.98 o                         
   5  13   3        624.44        595.32        28.04 o                         
   6  13   3         95.65         97.70        17.34 o                         
   7  13   3          1.22         11.20        13.94 o                         
   8  13   3         99.75         95.98        17.72 o                         
   9  13   3         11.51         15.00        14.03 o                         
  10  13   3         68.31         73.23        17.92 o                         
  11  13   3        457.31        398.67        28.66 o                         
  12  13   3          1.42         -5.22        15.77 o                         
 -11  14   3        130.98        144.98        25.74 o                         
 -10  14   3          4.79          8.21        17.18 o                         
  -9  14   3        917.90        984.36        67.66 o                         
  -8  14   3          0.81         -9.17        16.12 o                         
  -7  14   3         19.61         23.20        18.03 o                         
  -6  14   3        146.34        133.29        22.32 o                         
  -5  14   3        559.61        537.71        26.38 o                         
  -4  14   3        616.36        670.36        29.09 o                         
  -3  14   3        901.85        944.85        33.09 o                         
  -2  14   3        648.06        627.61        27.67 o                         
  -1  14   3          0.51         -4.56        15.94 o                         
   0  14   3         42.00         32.75        16.20 o                         
   1  14   3         89.69         94.47        19.70 o                         
   2  14   3         15.17         15.36        15.83 o                         
   3  14   3         27.55         35.57        18.32 o                         
   4  14   3         38.53         22.67        17.69 o                         
   5  14   3        396.48        333.30        29.22 o                         
   6  14   3        133.84        166.11        19.54 o                         
   7  14   3         38.14         50.86        16.31 o                         
   8  14   3          0.79         11.40        14.73 o                         
   9  14   3         90.24         49.46        17.15 o                         
  10  14   3          3.42         21.72        15.97 o                         
  11  14   3         42.69         47.99        25.31 o                         
 -10  15   3         16.02         15.24        20.24 o                         
  -9  15   3         56.90         54.15        20.82 o                         
  -8  15   3         88.98        104.55        23.51 o                         
  -7  15   3          9.81         30.47        19.78 o                         
  -6  15   3        402.77        418.50        33.34 o                         
  -5  15   3        269.20        241.75        27.25 o                         
  -4  15   3          0.12         -4.94        14.04 o                         
  -3  15   3        110.84        108.60        17.00 o                         
  -2  15   3        105.87         92.97        20.65 o                         
  -1  15   3        296.29        321.90        28.17 o                         
   0  15   3        150.70        111.29        21.76 o                         
   1  15   3       1029.39       1088.29        61.26 o                         
   2  15   3         43.46         41.80        18.57 o                         
   3  15   3         49.65         32.42        16.46 o                         
   4  15   3         47.50         37.46        20.27 o                         
   5  15   3        117.83        106.69        22.33 o                         
   6  15   3         47.53         43.96        20.41 o                         
   7  15   3         10.54         15.96        17.94 o                         
   8  15   3          6.88         25.37        19.62 o                         
   9  15   3         47.49         61.75        21.78 o                         
  10  15   3         64.59         69.15        40.84 o                         
  -9  16   3        325.50        371.66        35.73 o                         
  -8  16   3         25.50         27.52        20.68 o                         
  -7  16   3          4.31        -12.61        23.85 o                         
  -6  16   3         18.66         28.79        20.01 o                         
  -5  16   3        473.26        466.95        35.68 o                         
  -4  16   3         11.53          9.27        14.52 o                         
  -3  16   3         22.02         18.88        17.25 o                         
  -2  16   3         53.63         82.12        20.74 o                         
  -1  16   3         53.96         40.22        18.63 o                         
   0  16   3          8.82          8.99        16.16 o                         
   1  16   3         52.47         49.77        19.50 o                         
   2  16   3          0.23         14.22        17.61 o                         
   3  16   3         52.65         46.26        19.12 o                         
   4  16   3          0.06        -13.97        14.77 o                         
   5  16   3         31.24         44.77        19.04 o                         
   6  16   3         90.22         88.23        22.15 o                         
   7  16   3         42.76         43.99        21.01 o                         
   8  16   3         13.15        -18.48        34.26 o                         
  -8  17   3          2.16         19.39        28.94 o                         
  -7  17   3          0.44          1.59        20.12 o                         
  -6  17   3        240.02        238.63        30.33 o                         
  -5  17   3         27.79         34.47        26.25 o                         
  -4  17   3          4.44        -28.94        28.94 o                         
  -3  17   3         35.21         32.67        19.41 o                         
  -2  17   3        312.17        274.54        29.08 o                         
  -1  17   3         35.69         33.00        19.39 o                         
   0  17   3         40.04         27.03        18.68 o                         
   1  17   3        131.72        119.88        23.62 o                         
   2  17   3         11.36         10.18        18.55 o                         
   3  17   3        115.76        154.36        26.82 o                         
   4  17   3         11.42         12.36        18.54 o                         
   5  17   3          0.57          6.80        18.76 o                         
   6  17   3         44.56         43.52        35.17 o                         
  -7  18   3          5.76         -9.55        28.31 o                         
  -6  18   3          9.93         -4.75        28.02 o                         
  -4  18   3          7.86         12.81        32.49 o                         
  -3  18   3          0.79         -9.27        19.11 o                         
  -2  18   3        256.44        249.11        29.60 o                         
  -1  18   3         84.48         89.99        22.89 o                         
   0  18   3         13.30         10.56        18.61 o                         
   1  18   3         37.14         34.29        20.90 o                         
   2  18   3          4.95         -5.56        17.10 o                         
   3  18   3         14.82         27.45        31.29 o                         
   4  18   3         32.26         29.51        32.20 o                         
  -2  19   3          1.21         21.79        31.62 o                         
  -1  19   3         46.62         27.45        26.82 o                         
   1 -15   4         20.65         14.74        20.91 o                         
   2 -15   4        118.89        148.39        27.56 o                         
   3 -15   4          0.17         -1.27        19.03 o                         
   4 -15   4        247.32        264.53        32.03 o                         
   5 -15   4        175.86        183.97        29.24 o                         
   6 -15   4         16.99          2.40        27.45 o                         
   7 -15   4         53.29         62.77        23.63 o                         
   8 -15   4          5.81         -2.30        21.69 o                         
  -3 -14   4        222.89        205.79        28.95 o                         
  -2 -14   4          7.92          7.27        27.42 o                         
  -1 -14   4          9.85          8.16        18.86 o                         
   0 -14   4         33.24         34.84        19.85 o                         
   1 -14   4         20.36         30.86        21.16 o                         
   2 -14   4          3.18         13.68        18.86 o                         
   3 -14   4          9.39         13.26        18.34 o                         
   4 -14   4         78.27         72.04        22.53 o                         
   5 -14   4         57.96         52.12        21.75 o                         
   6 -14   4          9.80          2.98        16.51 o                         
   7 -14   4          8.65         -6.86        16.37 o                         
   8 -14   4         30.78         31.14        18.54 o                         
   9 -14   4          0.41         -2.40        18.39 o                         
  10 -14   4          4.09         40.84        32.78 o                         
  -6 -13   4        324.31        254.91        41.12 o                         
  -5 -13   4        117.52        137.61        25.20 o                         
  -4 -13   4        115.33        115.63        22.93 o                         
  -3 -13   4         36.67         45.95        19.36 o                         
  -2 -13   4         60.26         70.55        23.39 o                         
  -1 -13   4         67.82         55.87        20.91 o                         
   0 -13   4       1496.73       1468.97        57.32 o                         
   1 -13   4         76.91         80.56        23.42 o                         
   2 -13   4        137.71        158.08        24.29 o                         
   3 -13   4         24.07         11.58        19.43 o                         
   4 -13   4        255.36        219.07        27.21 o                         
   5 -13   4         86.50         99.07        18.37 o                         
   6 -13   4          0.25         -5.47        14.91 o                         
   7 -13   4          2.31          9.66        15.97 o                         
   8 -13   4         29.53         31.67        17.80 o                         
   9 -13   4         83.95        106.88        20.74 o                         
  10 -13   4         16.52         17.48        22.58 o                         
  11 -13   4         27.41         47.40        23.99 o                         
  -8 -12   4        962.67       1044.29        72.12 o                         
  -7 -12   4        181.96        153.15        26.00 o                         
  -6 -12   4        465.42        484.06        36.92 o                         
  -5 -12   4         77.87         72.51        20.71 o                         
  -4 -12   4        281.89        274.44        28.45 o                         
  -3 -12   4          0.26        -10.63        15.46 o                         
  -2 -12   4        305.65        225.12        26.79 o                         
  -1 -12   4        176.73        157.03        24.79 o                         
   0 -12   4        498.41        486.39        34.62 o                         
   1 -12   4        373.03        352.86        30.30 o                         
   2 -12   4         27.53         29.30        19.47 o                         
   3 -12   4        148.74        149.28        24.62 o                         
   4 -12   4         42.42         30.98        15.67 o                         
   5 -12   4        592.29        652.42        31.50 o                         
   6 -12   4        170.41        154.22        21.73 o                         
   7 -12   4        161.90        155.19        20.70 o                         
   8 -12   4         40.88         34.26        17.27 o                         
   9 -12   4         57.89         67.63        18.98 o                         
  10 -12   4        116.94        109.48        28.17 o                         
  11 -12   4          1.20         -9.92        19.07 o                         
  12 -12   4        543.31        575.06        41.40 o                         
 -10 -11   4         31.12         64.11        29.80 o                         
  -9 -11   4         66.55         46.79        28.94 o                         
  -8 -11   4         18.34         20.34        20.25 o                         
  -7 -11   4        383.00        404.15        34.33 o                         
  -6 -11   4        687.35        681.87        41.14 o                         
  -5 -11   4         25.35         10.38        17.01 o                         
  -4 -11   4         95.11         72.56        19.69 o                         
  -3 -11   4        621.27        606.75        56.36 o                         
  -2 -11   4         59.28         68.54        19.95 o                         
  -1 -11   4        221.02        172.39        23.99 o                         
   0 -11   4        102.91        106.89        22.49 o                         
   1 -11   4         31.81         41.90        19.42 o                         
   2 -11   4       1120.96       1128.31       113.13 o                         
   3 -11   4         20.70          9.20        14.23 o                         
   4 -11   4         32.14         32.24        15.26 o                         
   5 -11   4         89.29        113.28        18.15 o                         
   6 -11   4        163.43        143.59        18.88 o                         
   7 -11   4        100.47         49.57        17.23 o                         
   8 -11   4        132.74        113.38        18.84 o                         
   9 -11   4        586.40        597.48        30.75 o                         
  10 -11   4         41.29         65.20        17.52 o                         
  11 -11   4          1.33         -8.26        17.17 o                         
  12 -11   4         47.19         42.97        20.93 o                         
  13 -11   4          3.97         -4.64        19.71 o                         
  14 -11   4         13.14        -14.59        24.76 o                         
 -11 -10   4         29.02         15.50        23.56 o                         
 -10 -10   4        594.16        477.03        34.45 o                         
  -9 -10   4          0.13        -12.56        12.92 o                         
  -8 -10   4        187.35        203.58        20.64 o                         
  -7 -10   4          6.59         10.49        12.39 o                         
  -6 -10   4        593.33        580.82        36.94 o                         
  -5 -10   4          1.50         31.53        17.53 o                         
  -4 -10   4        503.73        478.17        32.72 o                         
  -3 -10   4       1038.39        951.28        49.04 o                         
  -2 -10   4        117.64         84.36        20.05 o                         
  -1 -10   4        177.05        182.67        23.94 o                         
   0 -10   4        481.83        434.13        58.14 o                         
   1 -10   4        977.08        948.74        31.28 o                         
   2 -10   4         55.69         57.40        15.38 o                         
   3 -10   4        509.86        534.92        26.51 o                         
   4 -10   4        321.40        312.42        22.61 o                         
   5 -10   4        342.57        319.93        23.06 o                         
   6 -10   4        961.00        963.15        34.94 o                         
   7 -10   4         17.92         15.98        14.84 o                         
   8 -10   4        335.47        326.43        23.41 o                         
   9 -10   4        188.89        213.61        20.92 o                         
  10 -10   4        210.43        244.42        22.32 o                         
  11 -10   4        130.08        122.47        24.07 o                         
  12 -10   4          5.64         12.18        18.64 o                         
  13 -10   4        300.49        285.21        31.45 o                         
  14 -10   4        188.94        253.63        36.69 o                         
  15 -10   4        219.35        247.71        42.04 o                         
 -11  -9   4          9.80         28.94        22.07 o                         
 -10  -9   4        110.05        113.47        23.32 o                         
  -9  -9   4         21.29         18.37        14.01 o                         
  -8  -9   4          8.97          2.66        12.07 o                         
  -7  -9   4         54.18         56.76        13.95 o                         
  -6  -9   4          3.22         -0.56        11.41 o                         
  -5  -9   4          5.92         10.35        11.28 o                         
  -4  -9   4        950.76        923.68        31.93 o                         
  -3  -9   4        170.46        161.13        22.32 o                         
  -2  -9   4         11.28          3.66        15.83 o                         
  -1  -9   4         47.47         49.05        18.26 o                         
   0  -9   4         25.27         15.67        12.27 o                         
   1  -9   4         10.15          3.52        11.63 o                         
   2  -9   4        378.26        421.43        26.82 o                         
   3  -9   4          0.28          9.85        13.50 o                         
   4  -9   4          9.69          6.54        13.90 o                         
   5  -9   4        131.29        115.80        17.78 o                         
   6  -9   4       5705.12       5600.69       107.08 o                         
   7  -9   4         12.43          3.16        14.14 o                         
   8  -9   4        134.58        130.20        18.04 o                         
   9  -9   4        884.44        873.70        33.65 o                         
  10  -9   4        186.28        187.33        19.55 o                         
  11  -9   4          3.87          1.83        16.85 o                         
  12  -9   4          0.09         10.82        22.82 o                         
  13  -9   4        394.52        421.37        34.20 o                         
  14  -9   4        329.81        369.19        34.26 o                         
  15  -9   4         36.35         35.11        19.76 o                         
 -12  -8   4         70.04         89.74        30.09 o                         
 -11  -8   4        279.59        295.58        31.48 o                         
 -10  -8   4        494.02        545.14        38.68 o                         
  -9  -8   4         22.92         21.34        12.84 o                         
  -8  -8   4        156.44        171.87        18.23 o                         
  -7  -8   4         15.66         19.62        11.73 o                         
  -6  -8   4       1223.17       1228.53        37.13 o                         
  -5  -8   4         19.20         36.35        12.78 o                         
  -4  -8   4         41.75         27.88        12.48 o                         
  -3  -8   4       1624.71       1625.68        44.64 o                         
  -2  -8   4        326.84        345.04        19.57 o                         
  -1  -8   4        884.86        859.74        41.10 o                         
   0  -8   4        207.29        226.81        16.74 o                         
   1  -8   4        755.01        772.08        22.37 o                         
   2  -8   4          5.79         15.01        13.03 o                         
   3  -8   4        685.91        632.13        30.99 o                         
   4  -8   4          1.24          0.41        12.56 o                         
   5  -8   4         14.92          6.86        14.07 o                         
   6  -8   4          0.23         15.37        14.07 o                         
   7  -8   4         18.61          9.64        14.20 o                         
   8  -8   4         79.94         79.28        16.37 o                         
   9  -8   4       1294.40       1385.24        39.58 o                         
  10  -8   4       1237.29       1249.32        52.60 o                         
  11  -8   4          0.45          3.38        13.02 o                         
  12  -8   4        211.29        200.52        25.59 o                         
  13  -8   4          1.34         -3.10        15.65 o                         
  14  -8   4        629.00        650.58        41.00 o                         
  15  -8   4          6.65          1.36        17.74 o                         
  16  -8   4        822.22        927.14        52.91 o                         
 -12  -7   4          2.05          5.61        18.10 o                         
 -11  -7   4         11.07         13.01        18.70 o                         
 -10  -7   4         33.16         34.62        17.69 o                         
  -9  -7   4          0.00         -4.26        11.58 o                         
  -8  -7   4         44.43         40.21        13.11 o                         
  -7  -7   4         15.88         10.62        11.17 o                         
  -6  -7   4         30.02         32.49        12.58 o                         
  -5  -7   4       1245.75       1165.43        34.32 o                         
  -4  -7   4       3340.69       3290.60        61.96 o                         
  -3  -7   4        650.73        656.16        24.70 o                         
  -2  -7   4          0.11          5.91         8.02 o                         
  -1  -7   4          0.14         -3.31         7.81 o                         
   0  -7   4        105.83        115.82        10.11 o                         
   1  -7   4          2.19         -4.04         8.79 o                         
   2  -7   4          0.15        -10.31        11.62 o                         
   3  -7   4         64.16         65.43        13.50 o                         
   4  -7   4       1226.87       1206.15        32.36 o                         
   5  -7   4        436.35        397.59        21.56 o                         
   6  -7   4       3694.09       3571.99        55.56 o                         
   7  -7   4        206.84        201.99        18.59 o                         
   8  -7   4         51.23         38.64        14.12 o                         
   9  -7   4       2313.88       2383.75        64.37 o                         
  10  -7   4        189.93        173.09        18.17 o                         
  11  -7   4          4.10         -1.57        12.47 o                         
  12  -7   4        286.49        277.00        26.89 o                         
  13  -7   4        163.63        161.69        22.89 o                         
  14  -7   4         16.62         28.28        17.95 o                         
  15  -7   4          0.76         -4.27        16.91 o                         
  16  -7   4          0.40         -7.84        18.76 o                         
  17  -7   4          0.25          7.39        20.25 o                         
 -13  -6   4        301.43        312.53        33.55 o                         
 -12  -6   4         27.95         21.11        19.50 o                         
 -11  -6   4         68.71         82.36        20.94 o                         
 -10  -6   4        144.29        157.19        23.89 o                         
  -9  -6   4        103.37         91.54        14.86 o                         
  -8  -6   4         27.32         24.82        11.74 o                         
  -7  -6   4         27.09         30.36        12.10 o                         
  -6  -6   4        189.13        176.86        17.18 o                         
  -5  -6   4          1.36         -1.99        10.99 o                         
  -4  -6   4        501.72        506.03        22.14 o                         
  -3  -6   4        186.72        171.02        14.81 o                         
  -2  -6   4          0.00          5.38         7.78 o                         
  -1  -6   4        859.05        838.62        19.76 o                         
   0  -6   4        419.95        405.25        14.13 o                         
   1  -6   4        215.98        214.17        12.14 o                         
   2  -6   4        356.60        384.16        12.06 o                         
   3  -6   4          7.20          4.01        10.74 o                         
   4  -6   4         17.40         27.59        13.12 o                         
   5  -6   4       2273.63       2060.32        46.30 o                         
   6  -6   4          2.12         17.93        12.50 o                         
   7  -6   4          0.25          9.39        12.72 o                         
   8  -6   4        252.79        214.52        18.06 o                         
   9  -6   4       2233.92       2259.31        46.26 o                         
  10  -6   4          9.28          5.76        13.33 o                         
  11  -6   4          0.58          1.25        15.39 o                         
  12  -6   4        291.12        291.16        42.47 o                         
  13  -6   4         77.08         92.12        20.68 o                         
  14  -6   4        922.88        981.88        47.39 o                         
  15  -6   4          5.87         -0.43        16.97 o                         
  16  -6   4       1063.82       1113.58        52.93 o                         
  17  -6   4          2.74         14.64        20.55 o                         
 -13  -5   4          4.48         -6.92        18.73 o                         
 -12  -5   4         73.00         69.01        20.94 o                         
 -11  -5   4          1.29         -8.15        18.48 o                         
 -10  -5   4         20.04         12.99        16.57 o                         
  -9  -5   4         50.95         45.12        12.96 o                         
  -8  -5   4        186.16        190.10        17.50 o                         
  -7  -5   4         50.07         55.55        13.03 o                         
  -6  -5   4        173.31        159.67        15.68 o                         
  -5  -5   4        982.38        923.63        28.23 o                         
  -4  -5   4          6.40          4.93         9.67 o                         
  -3  -5   4       2110.67       2058.04        28.96 o                         
  -2  -5   4         64.53         54.01         8.70 o                         
  -1  -5   4       1378.16       1319.45        29.62 o                         
   0  -5   4         50.15         45.35         8.06 o                         
   1  -5   4        716.28        781.40        16.78 o                         
   2  -5   4        462.07        483.04        12.91 o                         
   3  -5   4        175.55        142.74        14.11 o                         
   4  -5   4          5.33         20.39        11.83 o                         
   5  -5   4        222.33        219.39        15.77 o                         
   6  -5   4      12360.56      12462.73       259.58 o                         
   7  -5   4          9.95          9.35        11.73 o                         
   8  -5   4        199.72        211.27        16.88 o                         
   9  -5   4       2176.50       2212.72        44.02 o                         
  10  -5   4         44.83         38.33        13.62 o                         
  11  -5   4         42.36         37.90        13.76 o                         
  12  -5   4         13.92         15.95        13.44 o                         
  13  -5   4        118.30        140.89        22.36 o                         
  14  -5   4         18.62         19.74        17.69 o                         
  15  -5   4          6.85         -4.49        17.34 o                         
  16  -5   4         29.29         17.51        19.25 o                         
  17  -5   4        114.85        128.52        25.76 o                         
  18  -5   4        118.46        119.25        39.06 o                         
 -14  -4   4        189.83        180.67        29.23 o                         
 -13  -4   4        265.33        342.53        33.71 o                         
 -12  -4   4         65.64         77.45        21.57 o                         
 -11  -4   4          1.45         31.02        18.20 o                         
 -10  -4   4        224.70        274.77        27.86 o                         
  -9  -4   4        353.69        347.01        21.28 o                         
  -8  -4   4        109.07         90.46        13.87 o                         
  -7  -4   4        684.63        646.74        26.25 o                         
  -6  -4   4       1461.09       1501.45        35.59 o                         
  -5  -4   4        215.83        209.26        15.65 o                         
  -4  -4   4         67.74         53.75         8.79 o                         
  -3  -4   4         79.48         86.25         9.47 o                         
  -2  -4   4          2.19         12.71         7.86 o                         
  -1  -4   4        113.10        139.72        10.06 o                         
   0  -4   4         78.97        100.45         9.33 o                         
   1  -4   4          1.91          8.81         7.18 o                         
   2  -4   4          0.78         10.51         7.40 o                         
   3  -4   4       1329.29       1347.57        28.67 o                         
   4  -4   4          0.02         10.29        11.68 o                         
   5  -4   4       2554.13       2347.40        37.75 o                         
   6  -4   4       2041.29       2102.92        45.35 o                         
   7  -4   4       3484.20       3712.39        77.93 o                         
   8  -4   4          1.53          3.72         7.66 o                         
   9  -4   4       2166.28       2221.88        51.37 o                         
  10  -4   4        211.56        242.88        18.44 o                         
  11  -4   4        159.45        157.72        17.03 o                         
  12  -4   4        400.79        325.28        21.54 o                         
  13  -4   4          0.05         -2.14        15.92 o                         
  14  -4   4        306.31        318.76        28.95 o                         
  15  -4   4         99.84         90.02        20.81 o                         
  16  -4   4        427.68        424.21        34.74 o                         
  17  -4   4         73.23         72.42        28.94 o                         
  18  -4   4        105.94        119.82        33.40 o                         
 -14  -3   4        275.99        319.32        34.74 o                         
 -13  -3   4        301.07        258.47        30.37 o                         
 -12  -3   4         91.26         88.97        21.44 o                         
 -11  -3   4         89.51        102.19        21.22 o                         
 -10  -3   4         20.89         10.23        16.09 o                         
  -9  -3   4         38.31         21.10        17.05 o                         
  -8  -3   4        357.66        348.09        19.74 o                         
  -7  -3   4        370.28        368.61        19.65 o                         
  -6  -3   4        681.93        699.83        24.13 o                         
  -5  -3   4       1746.46       1797.51        30.22 o                         
  -4  -3   4         15.49          9.05         7.83 o                         
  -3  -3   4        764.88        683.00        16.80 o                         
  -2  -3   4         26.63         18.86         8.27 o                         
  -1  -3   4       1461.65       1294.94        20.88 o                         
   0  -3   4       1209.58       1401.70        24.40 o                         
   1  -3   4       1726.10       1584.50        21.43 o                         
   2  -3   4       3966.31       4117.68        38.56 o                         
   3  -3   4       1068.45       1335.89        32.87 o                         
   4  -3   4       2323.93       2688.20        63.20 o                         
   5  -3   4        164.48        102.69         9.26 o                         
   6  -3   4        482.15        374.78        13.28 o                         
   7  -3   4       1643.84       1825.70        27.25 o                         
   8  -3   4       2253.37       2573.10        34.00 o                         
   9  -3   4       1446.93       1491.45        36.75 o                         
  10  -3   4        469.53        460.80        17.85 o                         
  11  -3   4        191.76        190.66        14.27 o                         
  12  -3   4        204.36        173.55        14.39 o                         
  13  -3   4         55.08         28.85        16.83 o                         
  14  -3   4        342.27        361.80        29.28 o                         
  15  -3   4         60.68         68.87        19.47 o                         
  16  -3   4        147.49        130.01        23.59 o                         
  17  -3   4         21.82         12.24        22.94 o                         
  18  -3   4         48.66         70.97        29.80 o                         
 -14  -2   4        303.46        304.22        33.60 o                         
 -13  -2   4        218.23        278.67        29.78 o                         
 -12  -2   4         25.04         20.02        17.34 o                         
 -11  -2   4        497.58        516.10        35.39 o                         
 -10  -2   4        198.33        188.23        24.55 o                         
  -9  -2   4         31.89         50.66        18.37 o                         
  -8  -2   4        295.24        304.46        18.39 o                         
  -7  -2   4        136.81        134.75        10.94 o                         
  -6  -2   4       1444.46       1387.81        42.25 o                         
  -5  -2   4       1229.12       1226.63        23.49 o                         
  -4  -2   4        806.62        944.90        19.14 o                         
  -3  -2   4       1844.07       2447.45        35.04 o                         
  -2  -2   4        109.47        127.91        10.12 o                         
  -1  -2   4       1554.43       1663.30        22.00 o                         
   0  -2   4       1920.31       1973.01        23.13 o                         
   1  -2   4        329.62        381.85        13.72 o                         
   2  -2   4       2664.61       2570.91        42.04 o                         
   3  -2   4      16251.94      17456.00       125.04 o                         
   4  -2   4       1372.43       1424.98        40.54 o                         
   5  -2   4       6899.55       7063.61        72.46 o                         
   6  -2   4       1690.85       1880.16        28.93 o                         
   7  -2   4         75.11         67.90         9.99 o                         
   8  -2   4        261.04        241.36        13.26 o                         
   9  -2   4       1236.93       1227.66        26.21 o                         
  10  -2   4        875.24        929.55        21.23 o                         
  11  -2   4       1894.19       1937.42        35.36 o                         
  12  -2   4        527.67        499.24        24.83 o                         
  13  -2   4        652.27        666.28        28.48 o                         
  14  -2   4        891.90        880.28        33.19 o                         
  15  -2   4         20.98         17.50        20.01 o                         
  16  -2   4          0.10         -1.78        31.62 o                         
  17  -2   4         67.47         73.32        37.29 o                         
  18  -2   4        185.77        215.22        38.44 o                         
 -15  -1   4         63.96         42.66        21.68 o                         
 -14  -1   4         97.02         94.13        23.12 o                         
 -13  -1   4        405.53        362.79        33.59 o                         
 -12  -1   4          7.26         -7.60        14.57 o                         
 -11  -1   4        229.15        222.01        26.90 o                         
 -10  -1   4        176.28        193.75        24.31 o                         
  -9  -1   4          0.08        -14.90        16.10 o                         
  -8  -1   4        206.16        178.31        12.41 o                         
  -7  -1   4          0.13         -1.74         7.62 o                         
  -6  -1   4        279.62        297.39        12.66 o                         
  -5  -1   4       1200.33       1333.78        35.38 o                         
  -4  -1   4       2333.23       2559.77        51.51 o                         
  -3  -1   4       6002.39       5888.48        91.27 o                         
  -2  -1   4        329.32        475.25        13.54 o                         
  -1  -1   4       2219.42       2100.46        23.13 o                         
   0  -1   4       5947.58       5902.21       107.78 o                         
   1  -1   4       1334.17       1307.92        17.52 o                         
   2  -1   4      26484.46      27062.01       449.42 o                         
   3  -1   4        226.31        146.61         8.83 o                         
   4  -1   4        911.16        738.31        25.66 o                         
   5  -1   4       7330.35       8000.22        73.47 o                         
   6  -1   4         13.61         52.41         9.84 o                         
   7  -1   4        225.58        247.52        12.80 o                         
   8  -1   4        566.16        553.92        17.87 o                         
   9  -1   4        113.47        137.64        13.07 o                         
  10  -1   4         12.99          6.50        11.44 o                         
  11  -1   4         64.41         57.87        13.19 o                         
  12  -1   4       1429.95       1432.82        32.31 o                         
  13  -1   4         30.84         39.65        12.76 o                         
  14  -1   4        513.97        542.12        27.49 o                         
  15  -1   4          0.07          8.11        17.53 o                         
  16  -1   4         97.83         70.89        20.80 o                         
  17  -1   4        320.32        350.59        50.96 o                         
  18  -1   4        198.69        195.26        45.92 o                         
 -15   0   4         45.55         19.08        20.98 o                         
 -14   0   4        152.84        160.86        26.08 o                         
 -13   0   4        562.98        564.67        38.58 o                         
 -12   0   4        546.86        501.26        35.59 o                         
 -11   0   4        161.20        140.77        22.93 o                         
 -10   0   4        124.53         79.42        20.19 o                         
  -9   0   4        305.14        301.47        19.32 o                         
  -8   0   4        167.06        176.72        15.78 o                         
  -7   0   4         39.44         27.24         8.61 o                         
  -6   0   4       5852.14       5719.14       114.50 o                         
  -5   0   4         65.54         59.93         8.68 o                         
  -4   0   4        341.93        367.70        12.78 o                         
  -3   0   4       2118.71       2605.97        40.32 o                         
  -2   0   4       1147.64       1212.20        18.70 o                         
  -1   0   4       1589.96       1535.01        18.96 o                         
   0   0   4      11775.52      12958.69        97.59 o                         
   1   0   4       1758.39       2053.09        26.56 o                         
   2   0   4      15765.85      16275.68       155.25 o                         
   3   0   4       6031.98       6854.93       155.60 o                         
   4   0   4       1582.87       1652.69        20.29 o                         
   5   0   4         37.31         99.56         9.07 o                         
   6   0   4        666.29        586.73        18.38 o                         
   7   0   4        258.25        228.89        13.67 o                         
   8   0   4        171.74        240.41        14.06 o                         
   9   0   4       1953.98       1811.71        30.59 o                         
  10   0   4        733.68        738.06        22.28 o                         
  11   0   4         63.21         55.81        13.27 o                         
  12   0   4         41.18         44.77        13.39 o                         
  13   0   4        781.72        782.79        25.59 o                         
  14   0   4       1161.28       1185.51        47.20 o                         
  15   0   4        299.64        323.21        29.39 o                         
  16   0   4          0.41        -16.90        16.90 o                         
  17   0   4         40.17         54.98        22.71 o                         
  18   0   4         62.25         70.57        37.86 o                         
 -15   1   4        146.42        128.07        28.02 o                         
 -14   1   4        503.47        511.88        38.61 o                         
 -13   1   4          6.13         28.35        19.12 o                         
 -12   1   4          8.29         18.84        19.67 o                         
 -11   1   4         41.64         24.68        17.37 o                         
 -10   1   4       2804.06       2766.77        80.73 o                         
  -9   1   4        828.54        769.10        27.32 o                         
  -8   1   4       1038.59        992.87        44.02 o                         
  -7   1   4          5.82          0.24         7.36 o                         
  -6   1   4       6959.30       7222.21       157.95 o                         
  -5   1   4       2424.86       2619.09        48.84 o                         
  -4   1   4        217.88        272.21        11.06 o                         
  -3   1   4        271.27        184.13         8.92 o                         
  -2   1   4       3432.28       3373.50        27.56 o                         
  -1   1   4       5127.50       5246.52        58.60 o                         
   0   1   4         66.41         36.20         7.31 o                         
   1   1   4       3021.42       3172.99        24.12 o                         
   2   1   4       4654.31       4914.99        67.16 o                         
   3   1   4        562.55        560.40        11.06 o                         
   4   1   4       4386.31       4746.42        43.50 o                         
   5   1   4          0.60         -3.32         7.45 o                         
   6   1   4        736.04        784.72        17.98 o                         
   7   1   4        695.30        690.85        18.55 o                         
   8   1   4        257.61        309.23        15.04 o                         
   9   1   4          2.82          8.19        10.41 o                         
  10   1   4        182.77        181.38        14.51 o                         
  11   1   4          0.55         -1.93        10.34 o                         
  12   1   4        112.44        107.88        13.28 o                         
  13   1   4        692.67        676.68        28.43 o                         
  14   1   4        536.57        546.83        34.88 o                         
  15   1   4        249.19        245.02        26.98 o                         
  16   1   4         14.21         14.08        18.55 o                         
  17   1   4        998.03       1012.82        50.86 o                         
  18   1   4        243.25        276.29        33.36 o                         
 -16   2   4          7.23         24.43        26.82 o                         
 -15   2   4         25.18          7.99        18.85 o                         
 -14   2   4         53.44         56.98        20.63 o                         
 -13   2   4       1437.17       1368.76        55.53 o                         
 -12   2   4        102.91         84.14        20.98 o                         
 -11   2   4        101.27         89.68        16.32 o                         
 -10   2   4        111.11        103.81        16.50 o                         
  -9   2   4       8076.85       8103.44        89.21 o                         
  -8   2   4        525.51        546.20        22.77 o                         
  -7   2   4         57.34         40.53         8.64 o                         
  -6   2   4       3221.93       2974.38        51.64 o                         
  -5   2   4         42.35         44.83         7.34 o                         
  -4   2   4        122.93        148.09         8.28 o                         
  -3   2   4          0.37          6.48         5.64 o                         
  -2   2   4        507.81        618.07        14.46 o                         
  -1   2   4        162.56        164.04         8.17 o                         
   0   2   4       5960.08       7050.04        46.30 o                         
   1   2   4       1209.80       1230.02        14.44 o                         
   2   2   4      25715.01      25681.67       209.80 o                         
   3   2   4         85.53        116.24         7.77 o                         
   4   2   4       1465.18       1828.36        20.61 o                         
   5   2   4        510.14        582.35        14.37 o                         
   6   2   4        152.49        148.83        10.93 o                         
   7   2   4       2497.14       2324.43        30.15 o                         
   8   2   4        430.79        544.49        17.70 o                         
   9   2   4       1185.08       1065.76        23.92 o                         
  10   2   4        751.85        754.40        21.83 o                         
  11   2   4       1345.07       1371.04        29.84 o                         
  12   2   4        608.30        585.44        26.48 o                         
  13   2   4        226.07        216.90        19.31 o                         
  14   2   4        413.07        379.60        25.59 o                         
  15   2   4        159.63        153.09        23.97 o                         
  16   2   4        114.20         88.90        22.04 o                         
  17   2   4        234.87        225.21        29.87 o                         
  18   2   4        196.23        222.72        31.27 o                         
 -16   3   4        298.52        290.08        44.44 o                         
 -15   3   4        239.33        243.26        30.37 o                         
 -14   3   4        837.26        773.36        44.52 o                         
 -13   3   4       1167.64       1221.34        78.70 o                         
 -12   3   4         39.78         55.11        15.09 o                         
 -11   3   4          0.10        -10.31        13.07 o                         
 -10   3   4         14.52          7.89        13.54 o                         
  -9   3   4        446.90        432.98        23.01 o                         
  -8   3   4       2723.45       2628.48        70.05 o                         
  -7   3   4         79.42         88.66        12.88 o                         
  -6   3   4        823.02        687.05        22.97 o                         
  -5   3   4         81.02         73.23        11.97 o                         
  -4   3   4          4.81          6.70        10.01 o                         
  -3   3   4        950.12        777.55        19.71 o                         
  -2   3   4       8516.64       8590.99        65.98 o                         
  -1   3   4       5698.32       5961.46       113.24 o                         
   0   3   4        985.68        966.34        14.35 o                         
   1   3   4       5578.90       6017.49        66.27 o                         
   2   3   4        177.57        167.98         8.16 o                         
   3   3   4      13494.76      14034.11       181.79 o                         
   4   3   4        418.28        393.47        11.34 o                         
   5   3   4         44.42         27.53         8.17 o                         
   6   3   4        517.44        591.28        16.27 o                         
   7   3   4        396.23        488.59        15.32 o                         
   8   3   4          5.05          9.79         8.04 o                         
   9   3   4        182.78        209.39        14.15 o                         
  10   3   4        313.91        286.96        14.85 o                         
  11   3   4       2048.84       2051.22        43.48 o                         
  12   3   4         82.74         80.91        15.47 o                         
  13   3   4       1106.77       1090.54        35.76 o                         
  14   3   4        114.11        120.80        17.47 o                         
  15   3   4         21.67         10.24        18.48 o                         
  16   3   4         22.69         29.80        20.08 o                         
  17   3   4         42.13         44.72        21.56 o                         
  18   3   4        107.45         90.02        39.93 o                         
 -16   4   4        294.59        302.61        42.95 o                         
 -15   4   4        500.49        539.27        39.73 o                         
 -14   4   4        437.80        458.79        36.14 o                         
 -13   4   4       3086.62       3015.43        62.33 o                         
 -12   4   4        315.74        361.01        23.69 o                         
 -11   4   4         40.78         54.27        15.11 o                         
 -10   4   4        273.54        295.50        21.28 o                         
  -9   4   4       7374.51       7385.74        81.71 o                         
  -8   4   4       1931.82       1827.25        57.99 o                         
  -7   4   4         72.21         72.12        12.95 o                         
  -6   4   4       6438.04       6459.68        78.60 o                         
  -5   4   4        502.36        572.32        20.78 o                         
  -4   4   4        851.05        952.66        23.65 o                         
  -3   4   4        175.37        227.09        13.80 o                         
  -2   4   4        759.23        732.39        16.68 o                         
  -1   4   4        745.96        646.79        15.49 o                         
   0   4   4       2440.85       2746.71        53.69 o                         
   1   4   4       1613.26       1331.46        17.09 o                         
   2   4   4      25138.17      25655.87       114.31 o                         
   3   4   4       3534.30       3841.13        57.19 o                         
   4   4   4         21.63         66.28        13.75 o                         
   5   4   4       5137.16       5392.06        40.13 o                         
   6   4   4          0.25          6.66         7.86 o                         
   7   4   4        170.89        121.32        10.12 o                         
   8   4   4          2.20          9.24         7.62 o                         
   9   4   4        951.25        937.67        21.59 o                         
  10   4   4         71.38         78.91        14.30 o                         
  11   4   4       1671.21       1676.57        63.94 o                         
  12   4   4       2195.10       2121.30        46.96 o                         
  13   4   4          0.43         -2.66        11.87 o                         
  14   4   4        242.64        218.47        20.57 o                         
  15   4   4         12.13          1.60        15.57 o                         
  16   4   4         56.51         61.81        22.26 o                         
  17   4   4         86.95         78.76        24.89 o                         
  18   4   4        262.78        268.92        49.19 o                         
 -16   5   4         12.28         11.04        27.74 o                         
 -15   5   4         77.08         42.16        19.47 o                         
 -14   5   4          0.54          1.66        13.49 o                         
 -13   5   4        200.16        208.94        20.59 o                         
 -12   5   4         10.83         37.52        13.98 o                         
 -11   5   4         60.66         70.20        15.27 o                         
 -10   5   4        941.74        903.24        31.85 o                         
  -9   5   4         10.29         16.83        12.49 o                         
  -8   5   4        838.54        861.48        28.68 o                         
  -7   5   4         93.19         61.43        12.87 o                         
  -6   5   4       3291.01       2958.78        44.64 o                         
  -5   5   4        570.06        559.79        20.63 o                         
  -4   5   4          0.21         -0.22        10.68 o                         
  -3   5   4      10129.85      11409.87       129.22 o                         
  -2   5   4      11087.32      12126.45        72.32 o                         
  -1   5   4         28.92         17.08         6.30 o                         
   0   5   4       3851.19       3870.78        35.15 o                         
   1   5   4       1868.43       1899.05        35.74 o                         
   2   5   4       3878.54       4022.99        51.21 o                         
   3   5   4      15106.92      15329.75       176.90 o                         
   4   5   4       4837.43       4775.66        68.17 o                         
   5   5   4       2128.57       2245.41        35.14 o                         
   6   5   4        212.25        267.16        11.80 o                         
   7   5   4       3930.67       4001.77        41.22 o                         
   8   5   4        158.94        137.46        10.11 o                         
   9   5   4        248.85        242.75        17.85 o                         
  10   5   4       1839.27       1719.58        55.02 o                         
  11   5   4        180.22        172.07        18.18 o                         
  12   5   4        651.91        597.61        27.92 o                         
  13   5   4          1.51         -8.07        13.08 o                         
  14   5   4          3.23         -2.63        13.58 o                         
  15   5   4        167.98        165.28        27.65 o                         
  16   5   4          7.81          9.97        19.52 o                         
  17   5   4         19.60          3.33        21.28 o                         
  18   5   4        186.71        175.87        45.92 o                         
 -16   6   4        341.26        370.27        46.50 o                         
 -15   6   4        197.19        190.37        21.56 o                         
 -14   6   4        858.83        916.79        44.95 o                         
 -13   6   4        214.90        240.12        21.54 o                         
 -12   6   4        113.61         90.87        17.06 o                         
 -11   6   4         23.48         15.47        12.64 o                         
 -10   6   4         44.58         49.62        13.92 o                         
  -9   6   4       2798.45       2575.09        49.31 o                         
  -8   6   4         46.27         20.88        12.45 o                         
  -7   6   4         61.16         57.10        12.52 o                         
  -6   6   4         28.93         55.99        11.76 o                         
  -5   6   4       1323.72       1397.44        18.79 o                         
  -4   6   4       1049.60       1047.99        17.69 o                         
  -3   6   4        759.73       1055.66        18.39 o                         
  -2   6   4       5347.24       5517.98       106.93 o                         
  -1   6   4          7.93         10.62         7.45 o                         
   0   6   4       1177.23       1259.11        19.56 o                         
   1   6   4        359.16        432.67        13.27 o                         
   2   6   4       5750.56       5888.71        58.80 o                         
   3   6   4        283.41        197.72        11.28 o                         
   4   6   4        106.53        154.10        10.82 o                         
   5   6   4        631.71        695.11        16.16 o                         
   6   6   4      17421.76      17960.34       179.39 o                         
   7   6   4       1342.04       1429.16        30.46 o                         
   8   6   4        616.06        664.44        25.86 o                         
   9   6   4        201.18        190.74        17.62 o                         
  10   6   4         80.78         59.41        14.48 o                         
  11   6   4        958.87       1007.84        33.70 o                         
  12   6   4         57.58         63.56        15.26 o                         
  13   6   4         31.74         34.90        14.86 o                         
  14   6   4          5.75          2.79        16.35 o                         
  15   6   4        244.46        207.52        30.43 o                         
  16   6   4         36.93         38.55        23.57 o                         
  17   6   4        185.70        164.84        44.10 o                         
 -15   7   4         44.08         41.02        20.97 o                         
 -14   7   4         35.26         30.72        14.42 o                         
 -13   7   4        154.05        138.18        18.44 o                         
 -12   7   4        206.87        232.16        20.73 o                         
 -11   7   4          0.10          3.05        12.12 o                         
 -10   7   4         82.40         77.66        15.70 o                         
  -9   7   4        101.34         79.94        15.25 o                         
  -8   7   4        103.80         98.42        14.29 o                         
  -7   7   4         41.34         57.84        11.92 o                         
  -6   7   4        373.01        307.00        17.41 o                         
  -5   7   4         35.19         29.50         7.44 o                         
  -4   7   4       5829.45       6283.61        79.65 o                         
  -3   7   4         84.71        134.03         9.95 o                         
  -2   7   4       3587.31       3646.64        61.78 o                         
  -1   7   4       3952.08       3779.95        35.55 o                         
   0   7   4         55.35         50.42         9.38 o                         
   1   7   4        353.05        340.12        13.34 o                         
   2   7   4       3609.74       3979.18        36.61 o                         
   3   7   4        552.79        455.76        14.46 o                         
   4   7   4        103.69         85.13         9.60 o                         
   5   7   4        358.43        318.19        12.28 o                         
   6   7   4       5048.32       5062.97        84.90 o                         
   7   7   4        177.66        170.58        16.31 o                         
   8   7   4       3045.06       2883.13        49.19 o                         
   9   7   4       1844.43       1859.23        41.79 o                         
  10   7   4        694.31        629.09        32.75 o                         
  11   7   4         35.83         21.48        12.84 o                         
  12   7   4        321.24        330.53        23.20 o                         
  13   7   4          7.24          7.97        13.43 o                         
  14   7   4        210.38        185.44        20.96 o                         
  15   7   4          0.72         13.10        23.37 o                         
  16   7   4        111.34        143.02        28.49 o                         
  17   7   4        458.76        567.30        64.69 o                         
 -16   8   4        243.90        259.95        47.41 o                         
 -15   8   4        219.17        206.14        26.91 o                         
 -14   8   4        133.36        122.97        22.49 o                         
 -13   8   4        298.23        335.14        29.83 o                         
 -12   8   4         11.72          9.29        12.00 o                         
 -11   8   4          2.82         16.78        12.07 o                         
 -10   8   4          1.07          3.87        11.39 o                         
  -9   8   4        589.63        550.42        24.91 o                         
  -8   8   4        861.56        821.03        33.83 o                         
  -7   8   4        309.04        310.77        21.47 o                         
  -6   8   4         65.64         40.74        11.94 o                         
  -5   8   4          0.51          5.09         7.95 o                         
  -4   8   4       1247.96       1363.30        23.68 o                         
  -3   8   4        726.55        685.30        21.16 o                         
  -2   8   4        681.19        756.22        18.04 o                         
  -1   8   4        828.89        933.45        19.83 o                         
   0   8   4       1962.25       2160.19        45.82 o                         
   1   8   4        540.29        577.96        16.68 o                         
   2   8   4         39.10         17.30         8.89 o                         
   3   8   4        150.07        116.02        10.25 o                         
   4   8   4         79.54         82.79         9.44 o                         
   5   8   4       1687.26       1766.18        31.16 o                         
   6   8   4       2378.00       2410.73        42.70 o                         
   7   8   4        237.87        176.56        16.90 o                         
   8   8   4        901.36        888.18        33.82 o                         
   9   8   4         27.18         32.42        14.61 o                         
  10   8   4          3.72          3.45        12.73 o                         
  11   8   4       2383.44       2308.90        51.51 o                         
  12   8   4        186.67        161.16        19.06 o                         
  13   8   4         20.37         26.89        14.73 o                         
  14   8   4          3.04          8.95        14.55 o                         
  15   8   4        491.34        471.57        39.73 o                         
  16   8   4         83.46        111.47        43.24 o                         
 -15   9   4         14.42         -0.58        27.11 o                         
 -14   9   4        589.68        613.88        40.99 o                         
 -13   9   4         38.58         30.19        17.43 o                         
 -12   9   4          0.02         -1.97        13.95 o                         
 -11   9   4          4.77         -0.85        14.40 o                         
 -10   9   4        330.96        325.85        21.20 o                         
  -9   9   4         65.34         63.82        13.68 o                         
  -8   9   4        155.88        141.95        15.61 o                         
  -7   9   4          9.30         24.17        11.91 o                         
  -6   9   4        674.04        767.84        34.52 o                         
  -5   9   4        949.07       1009.25        22.28 o                         
  -4   9   4       5310.77       5419.68        85.20 o                         
  -3   9   4          2.28         -8.37         8.37 o                         
  -2   9   4       1658.51       1739.70        27.78 o                         
  -1   9   4       2036.09       1941.00        29.05 o                         
   0   9   4        137.22        153.01        11.55 o                         
   1   9   4        380.42        417.18        15.08 o                         
   2   9   4          4.25          1.66         8.31 o                         
   3   9   4       3449.96       3217.95        51.49 o                         
   4   9   4         14.79         19.25         8.80 o                         
   5   9   4        658.67        560.50        23.20 o                         
   6   9   4       2513.26       2392.38       100.35 o                         
   7   9   4         51.97         37.64        14.56 o                         
   8   9   4         89.44         73.43        15.78 o                         
   9   9   4         91.37         69.68        15.76 o                         
  10   9   4        876.07        857.04        33.26 o                         
  11   9   4         36.79         56.56        14.89 o                         
  12   9   4         47.81         33.32        15.33 o                         
  13   9   4         37.62         32.05        16.11 o                         
  14   9   4         41.77         58.35        17.74 o                         
  15   9   4          4.12         18.46        16.67 o                         
  16   9   4          0.33        -36.09        36.09 o                         
 -15  10   4        116.49        147.27        38.77 o                         
 -14  10   4       1060.56       1049.63        52.17 o                         
 -13  10   4         34.07         20.44        18.04 o                         
 -12  10   4        444.42        445.37        47.70 o                         
 -11  10   4         64.96         76.62        18.87 o                         
 -10  10   4         63.24         49.47        22.36 o                         
  -9  10   4         35.01         37.02        15.48 o                         
  -8  10   4          5.63          0.81        14.21 o                         
  -7  10   4         45.56         55.96        13.74 o                         
  -6  10   4        390.47        329.39        19.63 o                         
  -5  10   4         16.46         12.09         9.74 o                         
  -4  10   4       1206.35       1207.81        35.20 o                         
  -3  10   4         39.39         36.51        10.02 o                         
  -2  10   4       1058.74       1002.85        22.92 o                         
  -1  10   4       1065.11       1174.20        30.12 o                         
   0  10   4        204.23        247.07        14.03 o                         
   1  10   4        523.48        519.40        17.54 o                         
   2  10   4         25.81         11.01         9.17 o                         
   3  10   4        434.04        448.13        16.33 o                         
   4  10   4        182.90        163.06        16.66 o                         
   5  10   4        142.37        132.16        16.35 o                         
   6  10   4       6435.80       6420.02       104.65 o                         
   7  10   4        647.25        600.86        27.51 o                         
   8  10   4        827.77        736.66        30.99 o                         
   9  10   4          8.97         22.53        14.32 o                         
  10  10   4         70.60         72.77        16.49 o                         
  11  10   4        853.57        865.39        35.34 o                         
  12  10   4        134.23        133.44        19.85 o                         
  13  10   4         63.47         68.18        17.50 o                         
  14  10   4          6.32          9.67        16.08 o                         
  15  10   4        541.11        622.57        42.28 o                         
 -14  11   4          2.33         59.60        31.29 o                         
 -13  11   4        367.96        356.63        33.10 o                         
 -12  11   4        139.47        160.33        24.96 o                         
 -11  11   4         59.14         67.92        19.45 o                         
 -10  11   4        113.17        104.59        19.78 o                         
  -9  11   4        215.16        209.54        23.87 o                         
  -8  11   4          1.62          0.10        13.71 o                         
  -7  11   4         80.90         53.81        16.98 o                         
  -6  11   4       1362.95       1274.15        64.40 o                         
  -5  11   4        288.28        265.42        18.02 o                         
  -4  11   4       3589.48       3670.63        93.84 o                         
  -3  11   4        457.61        457.03        18.35 o                         
  -2  11   4        725.01        706.56        20.92 o                         
  -1  11   4       1732.83       1738.62        30.89 o                         
   0  11   4        117.48        113.01        12.21 o                         
   1  11   4          3.52         -1.13         9.75 o                         
   2  11   4        222.32        225.89        14.16 o                         
   3  11   4       1423.89       1336.68        34.18 o                         
   4  11   4        896.22        848.91        33.85 o                         
   5  11   4        602.58        573.55        31.83 o                         
   6  11   4        991.02       1003.10        33.38 o                         
   7  11   4        223.17        229.17        20.51 o                         
   8  11   4         34.40         31.52        14.48 o                         
   9  11   4        569.30        507.27        27.54 o                         
  10  11   4         61.11         73.86        16.63 o                         
  11  11   4        394.12        409.52        26.90 o                         
  12  11   4         15.34         20.24        14.52 o                         
  13  11   4        226.91        216.82        23.04 o                         
  14  11   4         20.60         31.20        25.03 o                         
  15  11   4          4.36         29.80        38.15 o                         
 -13  12   4         10.50         13.36        17.81 o                         
 -12  12   4         20.73         17.49        17.74 o                         
 -11  12   4          0.05         -6.59        15.07 o                         
 -10  12   4         29.61         10.11        15.31 o                         
  -9  12   4        109.66        120.41        20.43 o                         
  -8  12   4         11.53          0.84        15.18 o                         
  -7  12   4          5.69         -4.29        14.65 o                         
  -6  12   4          1.05          6.65        14.60 o                         
  -5  12   4        304.22        300.14        25.29 o                         
  -4  12   4        570.21        561.94        24.53 o                         
  -3  12   4        523.43        517.35        23.39 o                         
  -2  12   4         25.72         26.43        11.23 o                         
  -1  12   4        712.80        746.38        22.56 o                         
   0  12   4          8.11          7.24        10.77 o                         
   1  12   4          3.98          5.78        10.35 o                         
   2  12   4          9.65         19.62        12.67 o                         
   3  12   4        919.20        902.03        30.42 o                         
   4  12   4          0.58         -9.14        12.64 o                         
   5  12   4        167.84        152.21        18.06 o                         
   6  12   4       1027.06        974.76        33.73 o                         
   7  12   4         30.61         41.47        14.54 o                         
   8  12   4         69.12         64.99        15.65 o                         
   9  12   4         58.74         45.34        15.18 o                         
  10  12   4         89.82         85.17        19.09 o                         
  11  12   4        297.22        329.01        25.09 o                         
  12  12   4         31.27         21.88        15.69 o                         
  13  12   4        142.99        188.77        22.88 o                         
  14  12   4          7.22         37.29        38.15 o                         
 -12  13   4        247.13        260.42        29.30 o                         
 -11  13   4         66.75         61.79        20.50 o                         
 -10  13   4          0.26         19.19        17.38 o                         
  -9  13   4        622.36        700.44        40.16 o                         
  -8  13   4        150.60        154.70        23.07 o                         
  -7  13   4         14.59         15.06        16.29 o                         
  -6  13   4          5.91          2.05        16.01 o                         
  -5  13   4        311.20        319.40        27.72 o                         
  -4  13   4       1159.58       1172.28        58.13 o                         
  -3  13   4        198.31        200.70        18.12 o                         
  -2  13   4        941.98        885.43        34.65 o                         
  -1  13   4          9.47         -7.77        11.91 o                         
   0  13   4        871.22        897.36        29.78 o                         
   1  13   4        129.94        124.55        16.48 o                         
   2  13   4        643.58        685.34        27.41 o                         
   3  13   4        992.13        981.62        36.97 o                         
   4  13   4       1301.55       1251.55        46.07 o                         
   5  13   4        320.01        293.75        21.60 o                         
   6  13   4        378.13        333.03        23.42 o                         
   7  13   4          2.73         11.34        13.90 o                         
   8  13   4         11.64         17.09        14.80 o                         
   9  13   4          7.22         -1.13        13.48 o                         
  10  13   4        191.42        219.86        22.36 o                         
  11  13   4        335.86        365.41        28.19 o                         
  12  13   4         31.90         17.65        16.82 o                         
  13  13   4          3.05         28.60        38.77 o                         
 -11  14   4         28.88         50.25        19.63 o                         
 -10  14   4         14.22          4.38        17.90 o                         
  -9  14   4        203.18        198.83        25.86 o                         
  -8  14   4          6.79        -14.56        15.91 o                         
  -7  14   4         64.60         67.84        19.65 o                         
  -6  14   4        122.67        149.33        23.41 o                         
  -5  14   4        261.18        276.05        26.76 o                         
  -4  14   4          6.77          4.04        12.12 o                         
  -3  14   4        229.06        243.23        19.65 o                         
  -2  14   4         12.03          0.85        12.89 o                         
  -1  14   4        683.21        721.06        28.79 o                         
   0  14   4        108.07        107.69        19.98 o                         
   1  14   4        626.19        586.26        52.91 o                         
   2  14   4          5.88          4.28        15.61 o                         
   3  14   4        781.19        711.73        37.73 o                         
   4  14   4        352.39        350.47        23.26 o                         
   5  14   4        159.28        150.77        18.72 o                         
   6  14   4          0.08          5.23        14.14 o                         
   7  14   4         86.97         81.77        18.96 o                         
   8  14   4         43.47         72.33        28.91 o                         
   9  14   4         88.06         97.62        19.29 o                         
  10  14   4        139.49        147.82        21.13 o                         
  11  14   4        184.30        250.62        36.03 o                         
  12  14   4         16.64         25.05        38.44 o                         
 -10  15   4         38.36         23.74        27.14 o                         
  -8  15   4         26.52         16.90        17.48 o                         
  -7  15   4         29.68         24.31        18.11 o                         
  -6  15   4         21.04         18.34        18.29 o                         
  -5  15   4          4.06         -0.80        19.82 o                         
  -4  15   4        158.92        168.19        18.75 o                         
  -3  15   4         79.76         64.19        17.26 o                         
  -2  15   4         52.50         56.70        14.49 o                         
  -1  15   4         36.09         31.81        17.38 o                         
   0  15   4        825.90        773.54        49.93 o                         
   1  15   4        103.02        105.71        20.54 o                         
   2  15   4         16.01          2.16        15.79 o                         
   3  15   4       1039.89        998.99        63.20 o                         
   4  15   4          0.17         -8.88        14.89 o                         
   5  15   4          1.57          5.84        16.75 o                         
   6  15   4        127.82        158.09        24.41 o                         
   7  15   4         24.68         21.00        28.19 o                         
   8  15   4         35.68         24.17        16.03 o                         
   9  15   4         97.55        110.74        21.04 o                         
  10  15   4         41.94         52.60        25.33 o                         
  11  15   4          0.71        -24.19        24.19 o                         
  -9  16   4         81.82         95.00        24.23 o                         
  -8  16   4          3.01          2.52        18.32 o                         
  -7  16   4        303.65        242.07        28.75 o                         
  -6  16   4          8.98         -8.08        17.55 o                         
  -5  16   4        333.34        324.91        30.64 o                         
  -4  16   4         49.84         48.00        20.59 o                         
  -3  16   4          0.72         -2.06        12.95 o                         
  -2  16   4        442.13        464.63        33.36 o                         
  -1  16   4         80.94        110.74        20.71 o                         
   0  16   4        205.91        166.58        23.51 o                         
   1  16   4          0.15          1.68        15.69 o                         
   2  16   4         11.57         -1.34        16.18 o                         
   3  16   4        102.02        105.46        20.86 o                         
   4  16   4         69.26         88.53        20.33 o                         
   5  16   4         13.48         -1.03        16.47 o                         
   6  16   4        119.89        143.64        24.72 o                         
   7  16   4         72.51         77.51        22.18 o                         
   8  16   4         33.35         25.37        23.25 o                         
   9  16   4         69.24        139.83        43.81 o                         
  -8  17   4         43.71         66.17        33.11 o                         
  -7  17   4          6.90          1.38        21.31 o                         
  -6  17   4         20.37         22.07        20.97 o                         
  -5  17   4         49.19         35.60        20.98 o                         
  -4  17   4        101.57        169.67        31.89 o                         
  -3  17   4         29.76         13.86        18.35 o                         
  -2  17   4         20.48          3.61        16.83 o                         
  -1  17   4        122.87        113.82        21.71 o                         
   0  17   4        134.45        146.24        23.34 o                         
   1  17   4          1.90          5.84        17.26 o                         
   2  17   4         17.96         18.89        19.41 o                         
   3  17   4         14.06         16.54        17.99 o                         
   4  17   4         18.71         23.22        17.43 o                         
   5  17   4         12.44         10.44        17.42 o                         
   6  17   4          9.47          6.19        18.53 o                         
   7  17   4         22.37         52.45        36.66 o                         
   8  17   4          5.40         12.52        36.95 o                         
  -7  18   4        117.61        138.92        36.66 o                         
  -6  18   4         39.93         41.46        29.80 o                         
  -5  18   4        131.34         87.05        40.26 o                         
  -4  18   4         97.28        120.16        39.64 o                         
  -3  18   4          6.93        -22.07        30.42 o                         
  -2  18   4          1.01        -16.30        16.30 o                         
  -1  18   4         15.92         11.59        17.75 o                         
   0  18   4          0.44          0.68        18.03 o                         
   1  18   4          4.78         -8.94        17.48 o                         
   2  18   4          3.13         -4.46        19.13 o                         
   3  18   4        124.87        140.54        25.55 o                         
   4  18   4        100.13        152.36        39.06 o                         
   5  18   4         47.90         76.01        35.75 o                         
  -2  19   4         18.55         19.96        25.05 o                         
  -1  19   4         50.04         51.30        28.02 o                         
   0  19   4         93.27         84.07        28.94 o                         
  -1 -14   5         86.89        118.88        25.65 o                         
   0 -14   5         81.14         77.15        23.17 o                         
   1 -14   5          9.03          2.84        19.25 o                         
   2 -14   5         64.55         75.42        23.05 o                         
   3 -14   5         32.05         26.74        20.82 o                         
   4 -14   5          2.81        -10.11        18.49 o                         
   5 -14   5         78.85         70.05        23.91 o                         
   6 -14   5          4.37        -15.86        18.69 o                         
   7 -14   5          0.67        -17.70        17.70 o                         
   8 -14   5          0.98          5.24        18.86 o                         
   9 -14   5          7.04         18.04        21.92 o                         
  -4 -13   5         61.15         55.35        22.11 o                         
  -3 -13   5        266.43        301.62        31.86 o                         
  -2 -13   5          8.19          3.68        17.82 o                         
  -1 -13   5         29.04         17.07        19.09 o                         
   0 -13   5         14.59         11.61        19.69 o                         
   1 -13   5         15.76         10.54        18.47 o                         
   2 -13   5        318.37        311.71        31.33 o                         
   3 -13   5          8.12         11.21        18.34 o                         
   4 -13   5          0.11        -17.27        17.27 o                         
   5 -13   5         34.13         25.95        15.71 o                         
   6 -13   5         97.58         91.89        19.22 o                         
   7 -13   5        122.05        125.42        21.28 o                         
   8 -13   5          8.81         12.90        17.72 o                         
   9 -13   5         34.06         42.72        19.46 o                         
  10 -13   5          3.28         -3.03        17.97 o                         
  -7 -12   5         80.55         75.72        31.62 o                         
  -6 -12   5        125.22        117.34        24.21 o                         
  -5 -12   5         12.40         23.52        18.08 o                         
  -4 -12   5         64.41         54.21        19.85 o                         
  -3 -12   5         54.30         48.89        22.65 o                         
  -2 -12   5          2.22          5.74        16.66 o                         
  -1 -12   5        232.68        247.81        28.56 o                         
   0 -12   5         80.06         72.53        21.71 o                         
   1 -12   5         29.80         34.35        20.19 o                         
   2 -12   5        296.90        311.93        34.29 o                         
   3 -12   5         26.17         22.76        18.89 o                         
   4 -12   5         27.09         26.93        15.71 o                         
   5 -12   5         16.59         18.36        15.26 o                         
   6 -12   5        430.93        387.62        26.84 o                         
   7 -12   5          9.89         28.89        16.80 o                         
   8 -12   5          3.04          2.73        16.30 o                         
   9 -12   5         48.17         40.41        18.62 o                         
  10 -12   5         22.29         25.61        18.07 o                         
  11 -12   5         41.08         36.48        22.97 o                         
  12 -12   5        106.27         76.30        34.89 o                         
  -9 -11   5         21.85         -9.84        25.91 o                         
  -8 -11   5         58.93         78.41        29.80 o                         
  -7 -11   5        176.65        173.45        27.55 o                         
  -6 -11   5         43.60         51.89        27.14 o                         
  -5 -11   5         46.16         51.34        19.56 o                         
  -4 -11   5        174.94        161.86        24.40 o                         
  -3 -11   5         68.79         48.85        29.37 o                         
  -2 -11   5        111.20         94.75        22.20 o                         
  -1 -11   5        546.82        625.13        54.85 o                         
   0 -11   5         29.04         31.26        19.63 o                         
   1 -11   5         12.71         10.75        18.29 o                         
   2 -11   5        510.23        471.04        47.99 o                         
   3 -11   5        309.30        264.38        20.82 o                         
   4 -11   5        177.37        162.47        19.61 o                         
   5 -11   5         64.34         47.65        16.32 o                         
   6 -11   5        342.19        324.22        24.58 o                         
   7 -11   5          1.69        -12.04        15.12 o                         
   8 -11   5         12.43          5.35        16.08 o                         
   9 -11   5          7.05         17.74        16.47 o                         
  10 -11   5         59.16         59.58        23.38 o                         
  11 -11   5        182.37        184.37        31.46 o                         
  12 -11   5        325.86        333.76        33.20 o                         
  13 -11   5          0.26        -23.27        30.09 o                         
 -10 -10   5          1.12          2.98        21.79 o                         
  -9 -10   5         14.05         24.43        25.63 o                         
  -8 -10   5        194.65        219.89        28.29 o                         
  -7 -10   5          0.26         -7.43        16.14 o                         
  -6 -10   5        109.75        104.43        21.99 o                         
  -5 -10   5         21.29         11.01        17.04 o                         
  -4 -10   5         65.57         47.84        19.84 o                         
  -3 -10   5        290.08        273.09        27.21 o                         
  -2 -10   5        304.94        288.94        27.42 o                         
  -1 -10   5        111.50        111.59        21.96 o                         
   0 -10   5          3.34          8.51        17.34 o                         
   1 -10   5          0.11         -4.62        17.21 o                         
   2 -10   5       1067.41       1090.99        35.93 o                         
   3 -10   5        551.82        558.91        27.65 o                         
   4 -10   5        436.54        436.50        36.61 o                         
   5 -10   5         81.46         72.04        16.55 o                         
   6 -10   5        193.68        163.47        19.73 o                         
   7 -10   5         65.74         71.16        17.86 o                         
   8 -10   5         24.25          5.13        15.31 o                         
   9 -10   5          0.87         -2.06        14.66 o                         
  10 -10   5         17.64         22.19        15.76 o                         
  11 -10   5         46.50         37.59        17.00 o                         
  12 -10   5        314.51        310.13        31.83 o                         
  13 -10   5         63.46         77.98        23.46 o                         
  14 -10   5        231.42        213.39        29.22 o                         
 -11  -9   5         24.96         39.06        25.34 o                         
 -10  -9   5         37.31         47.70        24.43 o                         
  -9  -9   5        262.39        252.44        38.75 o                         
  -8  -9   5        804.84        912.23        73.28 o                         
  -7  -9   5         77.10         76.82        15.06 o                         
  -6  -9   5         32.46         38.39        13.65 o                         
  -5  -9   5          2.53          3.92        16.16 o                         
  -4  -9   5        247.40        204.72        24.40 o                         
  -3  -9   5        187.47        175.88        24.74 o                         
  -2  -9   5         34.13         29.30        17.10 o                         
  -1  -9   5       2914.83       2930.55       153.22 o                         
   0  -9   5        625.09        626.88        35.11 o                         
   1  -9   5         11.89          1.59        12.08 o                         
   2  -9   5        770.94        712.73        27.90 o                         
   3  -9   5        657.90        660.60        34.84 o                         
   4  -9   5       1888.15       1775.02        43.58 o                         
   5  -9   5         80.56         76.60        16.89 o                         
   6  -9   5       2308.35       2389.07        63.98 o                         
   7  -9   5        562.91        600.91        45.90 o                         
   8  -9   5         44.90         36.71        15.60 o                         
   9  -9   5         16.92         13.88        14.73 o                         
  10  -9   5        119.45        125.54        18.53 o                         
  11  -9   5        460.22        490.23        28.30 o                         
  12  -9   5        259.81        198.99        26.64 o                         
  13  -9   5        116.26         93.47        22.66 o                         
  14  -9   5        367.65        357.06        33.49 o                         
  15  -9   5         14.68         -0.53        18.10 o                         
 -11  -8   5         15.30         34.26        23.56 o                         
 -10  -8   5          2.22        -18.19        18.19 o                         
  -9  -8   5        182.05        209.40        21.28 o                         
  -8  -8   5        486.10        487.53        27.58 o                         
  -7  -8   5          3.85         -0.47        11.87 o                         
  -6  -8   5        227.30        228.51        19.83 o                         
  -5  -8   5        142.74        138.53        16.54 o                         
  -4  -8   5        414.89        385.23        22.23 o                         
  -3  -8   5       1077.21       1058.06        36.42 o                         
  -2  -8   5          3.41          9.08        15.70 o                         
  -1  -8   5          2.50         11.33        19.67 o                         
   0  -8   5        491.39        542.61        23.58 o                         
   1  -8   5         84.81         85.49        14.61 o                         
   2  -8   5        283.67        269.36        19.06 o                         
   3  -8   5         15.68         13.82        13.66 o                         
   4  -8   5        116.41        130.69        17.39 o                         
   5  -8   5        179.60        235.62        20.61 o                         
   6  -8   5        699.21        649.75        49.98 o                         
   7  -8   5       3545.48       3431.36        60.38 o                         
   8  -8   5         82.96         64.33        21.07 o                         
   9  -8   5          2.62          6.94        14.37 o                         
  10  -8   5        234.43        251.83        21.46 o                         
  11  -8   5        655.16        669.40        31.18 o                         
  12  -8   5       1479.57       1482.60        56.00 o                         
  13  -8   5          0.02          1.85        17.32 o                         
  14  -8   5        453.15        473.26        48.59 o                         
  15  -8   5          0.34        -17.55        17.55 o                         
  16  -8   5        155.03        141.61        33.40 o                         
 -12  -7   5          4.29          3.26        20.59 o                         
 -11  -7   5         80.76         74.88        21.99 o                         
 -10  -7   5         29.56         23.28        24.14 o                         
  -9  -7   5        184.47        176.54        19.30 o                         
  -8  -7   5          4.43         22.23        12.36 o                         
  -7  -7   5         93.40         65.54        14.30 o                         
  -6  -7   5         12.06         -0.49        11.76 o                         
  -5  -7   5          0.46         -7.25        11.29 o                         
  -4  -7   5        161.18        156.31        16.52 o                         
  -3  -7   5         96.87        117.73        15.10 o                         
  -2  -7   5       1016.01       1014.96        41.58 o                         
  -1  -7   5       2653.60       2577.15        58.13 o                         
   0  -7   5        137.85        134.23        14.61 o                         
   1  -7   5          3.15          4.23        11.32 o                         
   2  -7   5        556.90        475.63        21.78 o                         
   3  -7   5        677.80        642.26        25.63 o                         
   4  -7   5          1.27         -8.31        12.67 o                         
   5  -7   5          1.78         -1.95        13.84 o                         
   6  -7   5       6457.10       6445.00       143.68 o                         
   7  -7   5         52.70         29.11        15.66 o                         
   8  -7   5        136.45        106.67        17.23 o                         
   9  -7   5         86.84        103.04        16.83 o                         
  10  -7   5          0.48         13.06        13.53 o                         
  11  -7   5         82.88         91.19        16.65 o                         
  12  -7   5          5.26          4.22        14.11 o                         
  13  -7   5         27.78         48.69        18.55 o                         
  14  -7   5        215.34        216.64        30.28 o                         
  15  -7   5        164.46        144.40        24.92 o                         
  16  -7   5         14.90          0.10        17.82 o                         
  17  -7   5         17.83         -5.37        25.63 o                         
 -12  -6   5         18.95         28.66        19.94 o                         
 -11  -6   5         19.40         18.43        18.47 o                         
 -10  -6   5         18.31          3.51        16.05 o                         
  -9  -6   5        311.82        302.43        29.16 o                         
  -8  -6   5         68.24         78.07        14.79 o                         
  -7  -6   5        138.13        112.98        15.86 o                         
  -6  -6   5       1402.03       1396.95        38.18 o                         
  -5  -6   5       1514.19       1517.34        38.45 o                         
  -4  -6   5       1561.90       1477.03        36.81 o                         
  -3  -6   5         22.35         13.32        11.37 o                         
  -2  -6   5        223.78        229.41        13.38 o                         
  -1  -6   5        173.77        157.81        11.87 o                         
   0  -6   5        172.59        157.63        11.53 o                         
   1  -6   5          1.79          4.00         7.62 o                         
   2  -6   5        713.18        623.08        35.61 o                         
   3  -6   5        115.87         97.69        14.47 o                         
   4  -6   5        360.65        332.98        19.72 o                         
   5  -6   5          3.80        -10.80        12.75 o                         
   6  -6   5       1295.08       1309.74        34.72 o                         
   7  -6   5       2695.62       2757.71        71.02 o                         
   8  -6   5        197.55        194.30        18.33 o                         
   9  -6   5       1201.88       1196.88        35.29 o                         
  10  -6   5          0.09         -4.80        12.70 o                         
  11  -6   5       2927.77       2912.53        56.09 o                         
  12  -6   5         19.68          5.69        13.01 o                         
  13  -6   5          1.38         -4.35        15.07 o                         
  14  -6   5        166.97        173.06        24.49 o                         
  15  -6   5          7.55          2.23        16.40 o                         
  16  -6   5          6.03          3.62        17.76 o                         
  17  -6   5        127.39        164.67        27.15 o                         
 -13  -5   5        599.55        623.93        60.22 o                         
 -12  -5   5         17.03         10.64        19.47 o                         
 -11  -5   5          4.06         -3.73        15.99 o                         
 -10  -5   5        406.98        363.31        32.80 o                         
  -9  -5   5         63.70         56.10        18.87 o                         
  -8  -5   5          6.08          3.29        11.70 o                         
  -7  -5   5        100.76         71.61        13.76 o                         
  -6  -5   5        483.37        497.03        24.00 o                         
  -5  -5   5        152.18        159.30        15.75 o                         
  -4  -5   5         43.88         56.54        12.32 o                         
  -3  -5   5       1508.81       1566.16        59.60 o                         
  -2  -5   5         69.26         55.54         9.57 o                         
  -1  -5   5       6906.27       7062.27       124.70 o                         
   0  -5   5         18.99         12.48         7.73 o                         
   1  -5   5         40.01         45.38         8.28 o                         
   2  -5   5       1133.85       1170.51        39.20 o                         
   3  -5   5        350.66        307.52        17.61 o                         
   4  -5   5        709.38        706.79        24.19 o                         
   5  -5   5        250.40        238.25        17.31 o                         
   6  -5   5       2791.91       2840.65        46.92 o                         
   7  -5   5       1935.18       1906.68        59.32 o                         
   8  -5   5       5947.30       5713.77       137.83 o                         
   9  -5   5        203.31        181.80        17.76 o                         
  10  -5   5        196.95        176.19        17.85 o                         
  11  -5   5        370.75        329.45        22.06 o                         
  12  -5   5        209.48        187.49        18.82 o                         
  13  -5   5        129.35        100.13        20.27 o                         
  14  -5   5          9.62         22.89        17.18 o                         
  15  -5   5         37.04         24.16        18.04 o                         
  16  -5   5          3.52          5.73        20.85 o                         
  17  -5   5         25.85         48.80        22.40 o                         
  18  -5   5          0.08         35.19        25.94 o                         
 -13  -4   5       1811.06       2015.96        74.15 o                         
 -12  -4   5         83.87         65.20        21.16 o                         
 -11  -4   5        281.68        325.16        31.42 o                         
 -10  -4   5         82.22         94.39        20.46 o                         
  -9  -4   5         82.37        101.20        20.83 o                         
  -8  -4   5        238.23        245.50        18.96 o                         
  -7  -4   5          5.48          2.74        11.21 o                         
  -6  -4   5       2296.65       2156.88        43.57 o                         
  -5  -4   5         10.68         -5.75        10.21 o                         
  -4  -4   5        204.69        203.67        15.72 o                         
  -3  -4   5        981.81        995.82        21.74 o                         
  -2  -4   5          2.27          4.54         7.84 o                         
  -1  -4   5          3.95         -0.24         8.25 o                         
   0  -4   5         65.79        103.54         9.52 o                         
   1  -4   5        153.35        154.61        10.37 o                         
   2  -4   5        495.70        426.37        13.28 o                         
   3  -4   5         45.47         45.75        12.78 o                         
   4  -4   5       1620.55       1458.50        47.89 o                         
   5  -4   5         43.61         35.40        12.74 o                         
   6  -4   5       6556.01       6435.04        67.24 o                         
   7  -4   5       1093.30       1148.52        30.08 o                         
   8  -4   5        715.77        607.09        35.74 o                         
   9  -4   5          6.70         20.17        12.82 o                         
  10  -4   5       1171.74       1199.51        34.22 o                         
  11  -4   5       1130.55       1181.90        35.22 o                         
  12  -4   5        123.42        143.13        17.47 o                         
  13  -4   5        151.30        115.11        16.65 o                         
  14  -4   5        124.49        126.47        22.06 o                         
  15  -4   5         54.57         37.68        18.77 o                         
  16  -4   5         59.76         80.86        22.22 o                         
  17  -4   5         87.99         80.92        23.34 o                         
  18  -4   5        277.98        259.95        44.44 o                         
 -13  -3   5         49.87         32.95        19.73 o                         
 -12  -3   5        368.53        337.62        32.46 o                         
 -11  -3   5         12.07        -10.69        15.52 o                         
 -10  -3   5        148.74        129.31        22.55 o                         
  -9  -3   5        659.80        586.71        53.22 o                         
  -8  -3   5         82.43         75.47        13.79 o                         
  -7  -3   5       1135.73       1011.10        30.66 o                         
  -6  -3   5         22.60         57.41        12.52 o                         
  -5  -3   5        187.09        223.29        12.61 o                         
  -4  -3   5       4666.94       4823.13        78.01 o                         
  -3  -3   5        733.79        875.39        19.80 o                         
  -2  -3   5        256.64        249.99        12.32 o                         
  -1  -3   5        472.04        390.64        14.08 o                         
   0  -3   5        300.61        336.22        13.20 o                         
   1  -3   5       1902.25       1975.90        35.97 o                         
   2  -3   5       7773.07       8169.65        91.95 o                         
   3  -3   5        207.74        194.07        10.96 o                         
   4  -3   5        206.57        207.26        11.34 o                         
   5  -3   5       4977.14       4846.21        39.04 o                         
   6  -3   5       7869.35       7832.80        67.16 o                         
   7  -3   5        126.66         97.08        10.29 o                         
   8  -3   5       4351.96       4237.08        52.02 o                         
   9  -3   5         39.65         60.85        11.06 o                         
  10  -3   5        220.29        189.87        13.54 o                         
  11  -3   5        560.58        539.88        24.98 o                         
  12  -3   5        235.27        221.98        18.66 o                         
  13  -3   5        166.16        149.94        17.62 o                         
  14  -3   5          1.20          6.30        16.21 o                         
  15  -3   5        170.95        179.76        25.09 o                         
  16  -3   5         99.14        105.33        22.20 o                         
  17  -3   5         28.41         11.74        23.85 o                         
  18  -3   5         55.21         57.54        31.91 o                         
 -14  -2   5        400.10        403.60        38.82 o                         
 -13  -2   5         74.44        107.88        23.84 o                         
 -12  -2   5        148.20        135.72        24.04 o                         
 -11  -2   5         18.85         23.29        16.59 o                         
 -10  -2   5         55.94         34.10        17.83 o                         
  -9  -2   5        914.12        872.60        42.03 o                         
  -8  -2   5        431.15        453.17        30.58 o                         
  -7  -2   5        406.79        395.86        20.47 o                         
  -6  -2   5        361.87        297.13        13.87 o                         
  -5  -2   5         75.71         66.64         9.37 o                         
  -4  -2   5       2799.57       2816.49        40.99 o                         
  -3  -2   5          5.15          6.05         8.31 o                         
  -2  -2   5       6299.80       6818.18        56.66 o                         
  -1  -2   5       1405.19       1512.39        24.26 o                         
   0  -2   5          3.56          1.78         8.15 o                         
   1  -2   5       1687.02       1904.73        29.11 o                         
   2  -2   5        250.48        305.58        12.10 o                         
   3  -2   5        504.31        503.32        15.66 o                         
   4  -2   5      17446.88      17487.44       169.05 o                         
   5  -2   5        180.04        239.90        12.28 o                         
   6  -2   5         48.80         36.33         9.77 o                         
   7  -2   5      10582.01      11326.69        90.55 o                         
   8  -2   5        225.73        216.81        12.97 o                         
   9  -2   5        138.10        190.62        13.33 o                         
  10  -2   5        109.03        117.79        12.64 o                         
  11  -2   5       5285.10       5518.23        59.38 o                         
  12  -2   5       1354.75       1386.47        36.49 o                         
  13  -2   5         24.33         24.90        13.68 o                         
  14  -2   5         54.00         45.57        17.51 o                         
  15  -2   5         86.50         75.95        20.46 o                         
  16  -2   5          8.87         20.03        17.90 o                         
  17  -2   5         19.99         46.79        26.25 o                         
  18  -2   5        232.98        237.87        40.55 o                         
 -14  -1   5        117.83         82.39        24.42 o                         
 -13  -1   5         48.03         68.34        21.78 o                         
 -12  -1   5        115.45        120.02        22.87 o                         
 -11  -1   5        302.89        312.94        29.58 o                         
 -10  -1   5        168.06        123.30        21.49 o                         
  -9  -1   5         12.82          6.85        15.79 o                         
  -8  -1   5        924.64        861.57        38.76 o                         
  -7  -1   5        303.16        331.89        14.73 o                         
  -6  -1   5         74.42         89.61        10.01 o                         
  -5  -1   5         62.85         56.06         8.95 o                         
  -4  -1   5       1053.43        934.12        19.62 o                         
  -3  -1   5       2040.97       2201.99        29.64 o                         
  -2  -1   5         80.35         92.21         9.89 o                         
  -1  -1   5      13823.50      15011.28       118.11 o                         
   0  -1   5       1213.90       1163.00        18.94 o                         
   1  -1   5        101.74        123.00         9.18 o                         
   2  -1   5       6697.51       7719.24       100.94 o                         
   3  -1   5       2186.78       2281.76        58.87 o                         
   4  -1   5         54.63         43.58         9.02 o                         
   5  -1   5       4455.93       5070.85        54.40 o                         
   6  -1   5        963.05        935.65        24.53 o                         
   7  -1   5       1978.11       2012.81        41.37 o                         
   8  -1   5       1309.19       1622.27        27.82 o                         
   9  -1   5        369.18        313.51        15.32 o                         
  10  -1   5         14.83         14.46         9.19 o                         
  11  -1   5          0.38          1.51        12.07 o                         
  12  -1   5        345.30        323.26        18.90 o                         
  13  -1   5         17.71         20.06        12.11 o                         
  14  -1   5        402.94        369.82        23.66 o                         
  15  -1   5          0.52         11.76        14.20 o                         
  16  -1   5        272.43        296.03        44.72 o                         
  17  -1   5        342.88        289.75        46.21 o                         
  18  -1   5         69.62         12.81        35.46 o                         
 -14   0   5        181.37        173.23        27.30 o                         
 -13   0   5        359.70        387.38        34.38 o                         
 -12   0   5          0.14         -8.72        17.20 o                         
 -11   0   5        129.92        114.18        21.68 o                         
 -10   0   5        515.00        493.58        33.52 o                         
  -9   0   5       2896.47       2809.27       109.55 o                         
  -8   0   5        283.01        285.33        18.89 o                         
  -7   0   5         83.05         81.31         9.77 o                         
  -6   0   5          9.49          2.37         8.02 o                         
  -5   0   5        199.42        166.39        11.02 o                         
  -4   0   5        129.64         80.76         9.18 o                         
  -3   0   5       5079.41       5650.26        43.47 o                         
  -2   0   5       8077.16       8717.68       108.18 o                         
  -1   0   5       4212.14       4563.33        55.17 o                         
   0   0   5       5245.35       5494.65        78.87 o                         
   1   0   5        827.69        821.47        16.22 o                         
   2   0   5       2874.57       3040.70        43.85 o                         
   3   0   5       1622.76       1702.88        20.69 o                         
   4   0   5      10506.29      11037.65        72.07 o                         
   5   0   5          1.58         -7.30         7.30 o                         
   6   0   5        749.36        685.88        17.20 o                         
   7   0   5        199.81        233.76        12.80 o                         
   8   0   5        216.09        251.49        14.03 o                         
   9   0   5        365.43        337.84        16.35 o                         
  10   0   5        119.59        136.70        13.69 o                         
  11   0   5       1629.08       1612.61        32.97 o                         
  12   0   5        413.04        413.33        20.34 o                         
  13   0   5         39.89         36.72        13.69 o                         
  14   0   5        177.59        168.89        18.48 o                         
  15   0   5        803.89        842.43        42.01 o                         
  16   0   5        135.60        156.57        24.78 o                         
  17   0   5        714.23        700.27        62.29 o                         
  18   0   5          2.58        -14.30        33.69 o                         
 -15   1   5        226.53        236.12        30.67 o                         
 -14   1   5        290.10        298.74        32.51 o                         
 -13   1   5        563.46        643.99        41.78 o                         
 -12   1   5        402.10        461.15        34.57 o                         
 -11   1   5       1051.76        982.08        45.19 o                         
 -10   1   5         81.73         93.47        20.86 o                         
  -9   1   5        536.68        461.53        23.03 o                         
  -8   1   5       1092.99       1005.25        30.21 o                         
  -7   1   5         84.71         77.68        13.06 o                         
  -6   1   5         37.61         29.65         8.38 o                         
  -5   1   5       1130.90       1009.64        33.38 o                         
  -4   1   5       2599.52       2546.25        58.41 o                         
  -3   1   5         15.96         23.83         8.38 o                         
  -2   1   5       2194.00       2336.30        25.48 o                         
  -1   1   5       2016.28       2157.11        36.45 o                         
   0   1   5        654.17        653.63        18.42 o                         
   1   1   5         46.94         11.65         7.06 o                         
   2   1   5       5240.78       5722.00        57.05 o                         
   3   1   5       3922.01       4294.69        41.35 o                         
   4   1   5         81.71        124.42         8.05 o                         
   5   1   5        132.18        191.11        10.02 o                         
   6   1   5        332.24        374.45        13.95 o                         
   7   1   5        559.45        629.93        17.75 o                         
   8   1   5       1020.79       1000.67        22.58 o                         
   9   1   5          0.63         -4.44        10.26 o                         
  10   1   5         67.29         67.46        12.55 o                         
  11   1   5        144.83        142.40        14.82 o                         
  12   1   5         42.21         36.13        10.69 o                         
  13   1   5         23.86         33.26        12.23 o                         
  14   1   5        784.89        798.77        31.83 o                         
  15   1   5        156.25        160.35        23.91 o                         
  16   1   5        199.64        193.92        25.75 o                         
  17   1   5        894.80        952.73        49.11 o                         
  18   1   5         16.67         15.65        27.28 o                         
 -15   2   5        202.45        172.73        27.63 o                         
 -14   2   5         21.79         27.66        19.52 o                         
 -13   2   5         20.97         -1.79        17.20 o                         
 -12   2   5          1.28          3.88        16.48 o                         
 -11   2   5         16.52          8.00        17.20 o                         
 -10   2   5         47.59         60.93        14.78 o                         
  -9   2   5         35.00         31.32        13.00 o                         
  -8   2   5       1096.16       1106.40        31.74 o                         
  -7   2   5        984.16        927.14        27.46 o                         
  -6   2   5        227.99        267.42        11.05 o                         
  -5   2   5       1570.79       1401.66        20.61 o                         
  -4   2   5          5.45          4.76         7.30 o                         
  -3   2   5        475.58        454.46        17.47 o                         
  -2   2   5         23.97         42.41         7.38 o                         
  -1   2   5       5185.42       5491.25        58.83 o                         
   0   2   5        407.64        310.01         9.84 o                         
   1   2   5        500.37        554.28        11.17 o                         
   2   2   5       3724.63       4108.32        56.78 o                         
   3   2   5         20.55         21.75         8.96 o                         
   4   2   5       1033.92        982.38        28.06 o                         
   5   2   5         63.39         58.55         8.96 o                         
   6   2   5        148.70        185.44        11.69 o                         
   7   2   5        839.75        979.84        20.87 o                         
   8   2   5       1598.66       1634.37        27.24 o                         
   9   2   5          0.02          9.59         8.40 o                         
  10   2   5         39.73         29.62        11.91 o                         
  11   2   5         81.00         75.79        12.16 o                         
  12   2   5        403.32        429.74        19.57 o                         
  13   2   5         10.42          2.33        13.43 o                         
  14   2   5         54.86         57.34        15.80 o                         
  15   2   5        401.13        430.18        27.55 o                         
  16   2   5        121.68        121.77        24.59 o                         
  17   2   5         51.32         34.03        21.98 o                         
  18   2   5          1.91         17.13        22.81 o                         
 -15   3   5          2.44        -11.17        18.41 o                         
 -14   3   5          1.22         10.06        19.28 o                         
 -13   3   5        484.03        525.90        37.01 o                         
 -12   3   5        878.35        868.67        44.30 o                         
 -11   3   5       1322.21       1275.35        39.48 o                         
 -10   3   5        160.25        187.11        18.48 o                         
  -9   3   5        226.58        209.94        18.35 o                         
  -8   3   5       4813.76       4668.86        64.26 o                         
  -7   3   5         57.65         47.63        12.50 o                         
  -6   3   5       1794.05       1642.18        34.20 o                         
  -5   3   5         88.91         83.53        12.40 o                         
  -4   3   5       1877.70       1828.89        31.87 o                         
  -3   3   5         15.41         14.16         6.28 o                         
  -2   3   5       2982.32       3143.42        27.35 o                         
  -1   3   5       4772.90       5168.77        40.45 o                         
   0   3   5       5833.19       5600.16        50.38 o                         
   1   3   5          0.43         26.66         8.87 o                         
   2   3   5        991.70       1164.38        21.07 o                         
   3   3   5       3705.90       3605.35        76.04 o                         
   4   3   5          0.02          1.43         6.83 o                         
   5   3   5       1854.56       2167.65        57.33 o                         
   6   3   5         14.25          5.72         9.13 o                         
   7   3   5          7.47         10.02         8.98 o                         
   8   3   5        655.94        709.66        17.24 o                         
   9   3   5         66.27         61.84        10.01 o                         
  10   3   5         35.50         40.21        10.07 o                         
  11   3   5       3445.14       3326.52        56.49 o                         
  12   3   5          8.87          6.65        12.80 o                         
  13   3   5         38.40         28.33        14.25 o                         
  14   3   5        265.94        270.34        21.97 o                         
  15   3   5         23.06         38.01        22.20 o                         
  16   3   5        447.92        480.07        36.45 o                         
  17   3   5         31.99         30.19        26.37 o                         
  18   3   5        221.24        172.61        38.44 o                         
 -15   4   5          1.55          2.86        17.95 o                         
 -14   4   5        237.20        230.15        44.10 o                         
 -13   4   5        202.23        198.32        26.00 o                         
 -12   4   5        781.48        761.59        34.55 o                         
 -11   4   5        666.97        626.36        29.27 o                         
 -10   4   5         66.88         73.34        15.13 o                         
  -9   4   5        438.14        455.82        23.90 o                         
  -8   4   5        629.28        657.88        26.19 o                         
  -7   4   5        373.31        381.84        20.10 o                         
  -6   4   5        250.21        199.75        15.52 o                         
  -5   4   5       1309.50       1112.86        27.57 o                         
  -4   4   5        782.25        789.69        23.11 o                         
  -3   4   5          0.30          4.42        10.41 o                         
  -2   4   5        230.94        255.31         9.38 o                         
  -1   4   5       3545.74       3577.62        43.01 o                         
   0   4   5       1272.49       1264.46        30.20 o                         
   1   4   5         41.89         78.68         7.02 o                         
   2   4   5       1142.56       1198.48        16.25 o                         
   3   4   5          0.10          3.08         7.17 o                         
   4   4   5       4548.78       4463.97       122.40 o                         
   5   4   5         25.56         18.98         8.57 o                         
   6   4   5          2.68          4.76         8.13 o                         
   7   4   5       3938.51       3978.93        39.21 o                         
   8   4   5        382.02        475.02        16.15 o                         
   9   4   5        181.01        172.01        12.24 o                         
  10   4   5        357.25        372.27        16.31 o                         
  11   4   5        675.00        596.35        25.98 o                         
  12   4   5         99.20         85.27        15.54 o                         
  13   4   5         64.00         80.06        15.56 o                         
  14   4   5        252.08        252.20        21.57 o                         
  15   4   5        324.84        361.84        34.12 o                         
  16   4   5         65.58         40.88        17.73 o                         
  17   4   5          8.34         10.63        19.69 o                         
 -16   5   5         80.40         71.55        28.31 o                         
 -15   5   5          6.25          8.68        21.02 o                         
 -14   5   5         36.13         39.23        20.58 o                         
 -13   5   5        102.00        103.58        17.47 o                         
 -12   5   5         17.83          9.84        14.10 o                         
 -11   5   5         23.56         24.21        14.34 o                         
 -10   5   5         21.19         22.56        17.54 o                         
  -9   5   5         69.04         65.25        15.03 o                         
  -8   5   5        241.57        218.33        17.62 o                         
  -7   5   5        734.97        702.31        25.29 o                         
  -6   5   5          0.53        -10.41        10.41 o                         
  -5   5   5          5.92         -3.74        10.47 o                         
  -4   5   5        239.76        191.46        14.60 o                         
  -3   5   5       1775.74       1933.69        21.30 o                         
  -2   5   5       1808.75       1927.10        32.85 o                         
  -1   5   5       2266.23       2511.46        25.92 o                         
   0   5   5       8080.02       7853.58        68.66 o                         
   1   5   5       2622.12       2490.31        25.29 o                         
   2   5   5       6483.69       7370.46        50.97 o                         
   3   5   5       6048.13       6210.93        68.31 o                         
   4   5   5         54.12         59.00         9.49 o                         
   5   5   5        171.71        228.54        12.00 o                         
   6   5   5         73.62        112.59        10.44 o                         
   7   5   5        243.85        239.79        12.07 o                         
   8   5   5          0.08          9.64         8.15 o                         
   9   5   5        689.57        776.44        20.15 o                         
  10   5   5         45.29         38.69        12.90 o                         
  11   5   5       1090.83        998.92        32.78 o                         
  12   5   5         10.06          1.56        12.11 o                         
  13   5   5         27.47         25.54        13.41 o                         
  14   5   5         16.18         23.62        14.02 o                         
  15   5   5          0.23          6.33        13.86 o                         
  16   5   5         84.60         79.44        26.37 o                         
  17   5   5         29.64         22.36        28.60 o                         
 -16   6   5        631.40        626.04        59.31 o                         
 -15   6   5         30.07         28.81        19.76 o                         
 -14   6   5         10.30         19.33        14.57 o                         
 -13   6   5        257.51        261.65        22.55 o                         
 -12   6   5       1039.06        990.55        36.81 o                         
 -11   6   5       1044.23        956.72        63.34 o                         
 -10   6   5        177.16        158.07        17.66 o                         
  -9   6   5        220.05        218.67        19.18 o                         
  -8   6   5        912.77        887.91        30.13 o                         
  -7   6   5       1195.82       1238.60        47.77 o                         
  -6   6   5         39.50         68.48        13.37 o                         
  -5   6   5         48.47         67.29        11.97 o                         
  -4   6   5         60.85         83.80        12.79 o                         
  -3   6   5        842.05        859.08        16.13 o                         
  -2   6   5        377.26        395.30        12.55 o                         
  -1   6   5      18457.48      19309.73       193.88 o                         
   0   6   5       1211.82       1410.01        20.86 o                         
   1   6   5          9.14         23.05         8.03 o                         
   2   6   5       1857.34       2159.99        25.64 o                         
   3   6   5         18.56         24.50         8.90 o                         
   4   6   5       4571.50       4667.36        38.77 o                         
   5   6   5        587.76        671.67        16.35 o
[truncated: 745,282 more chars]
